# Supplementary material for: C to U RNA editing of MFN1 is regulated by ADARB1 and associates with favourable prognosis in chronic lymphocytic leukemia
Source: Sci Rep. 2025 Aug 14;15:29856. doi: 10.1038/s41598-025-15666-6 (PMC12354836; doi:10.1038/s41598-025-15666-6)
Supplement: Supplementary file 3 — Supplementary Information 3. [file 41598_2025_15666_MOESM3_ESM.xlsx]

## Sheet: Tabelle1
Supplementary Table S10. siRNA sequences
Short Name	On-TARGETplus technology	Target sequence	Target
siCont	individual siRNA	UGGUUUACAUGUCGACUAA	non-targeting siRNA #1
siA3B	individual siRNA	GUGAUUAAUUGGCUCCAUA	APOBEC3B
siA3C	individual siRNA	CCAGCAUAACCAAAUCUUA	APOBEC3C
siA3F	SMARTpool	14- CCGUGGAGAUCAUGGGCUA	APOBEC3F
		15-GCCUAUGGUCGGAACGAAA
		16-CCAUGGAAGUUGUAAAGCA
		17-CGUGAAGAUUAUGGACGAU
