# Supplementary material for: C to U RNA editing of MFN1 is regulated by ADARB1 and associates with favourable prognosis in chronic lymphocytic leukemia
Source: Sci Rep. 2025 Aug 14;15:29856. doi: 10.1038/s41598-025-15666-6 (PMC12354836; doi:10.1038/s41598-025-15666-6)
Supplement: Supplementary file 4 — Supplementary Information 4. [file 41598_2025_15666_MOESM4_ESM.xlsx]

## Sheet: Tabelle1
Supplementary Table S2. Editing and intron retention in CLL cohort #1 and #2 and normal B cell subsets
	spliced	unspliced	total	intron9/exon9	IgVH mutation status
CLL cohort #1	freq C>T	freq C>T	freq C>T
101	0	0.0783	0.0277	0.163137	mutated
102			0.004	0.193496	mutated
104			0.0159	0.243153	unmutated
105	0	0.15	0.0882	0.319435	mutated
106			0	0.115407	unmutated
108	0	0.1818	0.0612	0.207688	mutated
109			0	0.132015	mutated
110			0	0.175158	mutated
201			0.0166	0.158304	unmutated
202	0	0.3462	0.1818	0.345854	unmutated
203	0.0076	0.3421	0.0791	0.114753	unmutated
204	0	0.1111	0.0402	0.152078	unmutated
205			0	0.206384	mutated
206	0	0.2931	0.213	0.451384	unmutated
207	0	0.1389	0.1226	0.41872	unmutated
208	0	0.3208	0.1802	0.301793	NA
209	0	0.1477	0.0987	0.388416	unmutated
210			0.0579	0.280463	NA
211			0	0.266398	NA
214	0	0.2581	0.1159	0.261961	mutated
215			0.02	0.168925	unmutated
216			0	0.388244	NA
217			0.027	0.263875	unmutated
218			0.1154	0.301068	unmutated
219	0.129	0.4706	0.3374	0.484424	unmutated
220	0	0.1129	0.0965	0.357057	mutated
221			0.0343	0.212612	unmutated
222	0	0.38	0.3182	0.726716	mutated
223	0	0.1569	0.1071	0.404722	mutated
224	0	0.6182	0.2405	0.19167	unmutated
301	0	0.4537	0.2512	0.316979	unmutated
302	0	0.2333	0.0708	0.202119	unmutated
303			0.0194	0.205384	unmutated
401	0.16	0.1458	0.1667	0.397666	unmutated
501			0.0071	0.132151	unmutated
503			0.0112	0.199504	mutated
602			0.0488	0.238174	mutated
603			0.0141	0.334995	NA
701			0.0213	0.418914	mutated
CLL9_0101	0.0339	0.1296	0.0762	0.316944	mutated
CLL9_0102			0	0.15735	mutated
CLL9_0103			0.0349	0.155195	mutated
CLL9_0106	0	0.3091	0.1277	0.294081	unmutated
CLL9_0112			0.0109	0.212646	mutated
CLL9_0208	0	0.443	0.3281	0.401551	mutated
				ratio intron9/exon9
ferreira (CLL cohort #2 and normal B cell subsets)
1	0	0.0889	0.0568	0.383239	unmutated
2	0.2	0.4034	0.3551	0.578537	unmutated
3	0	0.1633	0.0857	0.380981	mutated
7	0.0476	0.2308	0.1429	0.289799	mutated
8	0.0556	0.1667	0.0972	0.337566	unmutated
9			0.011	0.19164	unmutated
10			0.0202	0.302291	unmutated
17			0.05	0.380846	unmutated
18	0.0196	0.2568	0.1469	0.339623	mutated
19			0.0488	0.448917	mutated
23	0.0645	0.2286	0.1408	0.343037	unmutated
24	0.0667	0.1667	0.1259	0.371035	unmutated
27			0.0556	0.289744	unmutated
29			0.0303	0.223797	mutated
30	0.087	0.075	0.0753	0.31721	unmutated
32	0.0227	0.125	0.0673	0.305791	mutated
37			0.0374	0.17523	mutated
39			0.0171	0.255352	mutated
40	0	0.125	0.0714	0.526621	mutated
41			0.044	0.309895	mutated
43			0	0.411873	NA
48			0.0176	0.31663	unmutated
49			0.0226	0.276683	unmutated
51	0	0.2222	0.1308	0.519638	mutated
52			0.0465	0.203801	unmutated
53	0	0.1852	0.0886	0.311307	unmutated
63	0	0.3023	0.1275	0.216373	unmutated
64			0.05	0.312743	mutated
82	0.0435	0.2545	0.1311	0.278566	unmutated
90	0	0.2195	0.1184	0.324251	mutated
100	0.0204	0.2955	0.185	0.395913	unmutated
110			0.0291	0.234314	mutated
124	0.1739	0.5256	0.4103	0.457691	mutated
128			0.0349	0.166644	unmutated
131			0.0504	0.271868	mutated
136	0	0.2373	0.1103	0.295877	mutated
145			0.0366	0.285327	unmutated
146	0.0385	0.3488	0.1935	0.328408	mutated
152	0	0.1944	0.0926	0.28345	mutated
154			0.093	0.167111	unmutated
155			0.0857	0.296992	unmutated
156	0.0488	0.1905	0.102	0.358771	mutated
157			0.0118	0.386641	unmutated
159	0.3333	0.8333	0.7	0.625708	mutated
166			0.0789	0.347217	unmutated
168	0	0.2121	0.1452	0.316835	mutated
170	0	0.2162	0.1068	0.331976	mutated
171			0.0556	0.224065	mutated
172			0.0652	0.404029	mutated
173			0.0952	0.308656	mutated
174			0.012	0.332772	mutated
175	0	0.4444	0.1731	0.285827	mutated
181	0	0.2097	0.14	0.444444	mutated
182	0	0.2857	0.2079	0.502693	unmutated
184			0.0753	0.294203	unmutated
185			0.0842	0.302192	mutated
186			0.06	0.200576	unmutated
188			0.0233	0.284398	unmutated
189	0	0.4348	0.2347	0.359666	mutated
191	0.2727	0.4762	0.4091	0.419494	mutated
192			0.0673	0.260725	mutated
193	0	0.2192	0.1169	0.341902	mutated
194			0.0776	0.355219	mutated
195	0	0.1803	0.0845	0.265107	unmutated
197			0.0333	0.228249	mutated
264			0.0787	0.356023	mutated
267	0	0.2	0.0826	0.352129	mutated
270			0.05	0.214664	unmutated
274	0	0.4306	0.2263	0.38194	mutated
275	0	0.2667	0.1533	0.487478	unmutated
276	0.0526	0.2381	0.1486	0.420215	mutated
278			0.015	0.251542	unmutated
280	0	0.1667	0.0957	0.368594	mutated
282			0.0923	0.203581	unmutated
288			0.0391	0.396628	mutated
290			0.0252	0.32345	unmutated
294			0.0328	0.322596	unmutated
306			0.008	0.154813	unmutated
308	0	0.3333	0.1532	0.405996	mutated
318	0	0.1212	0.0487	0.249165	unmutated
319	0	0.5333	0.3333	0.41871	mutated
322	0.1818	0.2766	0.2439	0.506941	mutated
323	0.0968	0.3333	0.1566	0.348266	mutated
324	0	0.2967	0.1973	0.428051	mutated
325			0.0299	0.259916	unmutated
326	0	0.0968	0.0556	0.42224	unmutated
342	0	0.3542	0.165	0.379257	mutated
356			0.0134	0.308008	unmutated
367	0	0.141	0.0629	0.295075	mutated
372	0	0.2568	0.1341	0.320103	mutated
393	0.0816	0.5294	0.3121	0.44614	mutated
568			0.0275	0.404915	NA
618			0.0051	0.290796	mutated
642	0.0333	0.3974	0.2556	0.412522	mutated
690	0.0122	0.123	0.0795	0.358481	unmutated
749	0	0.2	0.0851	0.270917	unmutated
761			0.0137	0.338227	unmutated
815	0.04	0.2462	0.1367	0.309701	unmutated
healthy
943_DO7370_C435a_naive	0.1667	0.6923	0.5588	0.427844
943_DO7370_C435b_naive	0.2	0.72	0.6176	0.392971
943_DO7370_C435c_naive	0.375	0.7586	0.6222	0.374849
943_DO7370_C436a_nonCS_mem	0	0.1892	0.1228	0.473917
943_DO7370_C436b_nonCS_mem			0.044	0.395588
943_DO7370_C436c_nonCS_mem	0	0.1923	0.1075	0.421159
943_DO7370_C437a_CS_mem	0	0.3077	0.2	0.40085
943_DO7370_C437b_CS_mem			0.0377	0.444473
943_DO7370_C437c_CS_mem			0.0159	0.426309
944_DO7376_C429a_naive	0.3333	0.9091	0.6667	0.345706
944_DO7376_C429b_naive	0.2105	0.8462	0.5098	0.381739
944_DO7376_C429c_naive	0.3125	0.7586	0.5636	0.334382
944_DO7376_C430a_nonCS_mem			0.0588	0.424859
944_DO7376_C430b_nonCS_mem			0.0328	0.361049
944_DO7376_C430c_nonCS_mem			0.1154	0.339761
944_DO7376_C431a_CS_mem	0	0.3333	0.2333	0.484334
944_DO7376_C431b_CS_mem			0.0566	0.344149
944_DO7376_C431c_CS_mem	0.0625	0.2143	0.1509	0.354226
948_DO7382_C432a_naive	0.25	0.9048	0.75	0.392226
948_DO7382_C432b_naive	0.2857	0.64	0.5556	0.388741
948_DO7382_C432c_naive	0.3636	0.7241	0.6304	0.328176
948_DO7382_C433a_nonCS_mem			0.0192	0.393443
948_DO7382_C433b_nonCS_mem			0.1091	0.425528
948_DO7382_C433c_nonCS_mem			0.1014	0.351878
948_DO7382_C434a_CS_mem			0.0488	0.266611
948_DO7382_C434b_CS_mem			0.1132	0.417514
948_DO7382_C434c_CS_mem			0.1224	0.369695
