# Supplementary material for: C to U RNA editing of MFN1 is regulated by ADARB1 and associates with favourable prognosis in chronic lymphocytic leukemia
Source: Sci Rep. 2025 Aug 14;15:29856. doi: 10.1038/s41598-025-15666-6 (PMC12354836; doi:10.1038/s41598-025-15666-6)
Supplement: Supplementary file 5 — Supplementary Information 5. [file 41598_2025_15666_MOESM5_ESM.xlsx]

## Sheet: Tabelle1
Supplementary Table S3. MFN1 editing and intron retention in different cell types
		normalized read counts
	Target	ENCSR853WOM_stomach_mean_cvg	ENCSR000AFG_skin_of_body_mean_cvg	ENCSR000AFC_lung_mean_cvg	ENCSR042GYH_ovary_mean_cvg	ENCSR495HDM_prostate_gland_mean_cvg
MFN1 exon9	chr3:179085825-179085891	22.63	189.42	281.46	92.3	41.48
MFN1 intron9	chr3:179085893-179093007	2.41	34.88	39.73	20.8	5.98
	intron9/exon9	0.106496	0.184141	0.141157	0.225352	0.144166
	AF% MFN1 editing	25	2.46	2.71	4.05	0
