# Supplementary material for: C to U RNA editing of MFN1 is regulated by ADARB1 and associates with favourable prognosis in chronic lymphocytic leukemia
Source: Sci Rep. 2025 Aug 14;15:29856. doi: 10.1038/s41598-025-15666-6 (PMC12354836; doi:10.1038/s41598-025-15666-6)
Supplement: Supplementary file 6 — Supplementary Information 6. [file 41598_2025_15666_MOESM6_ESM.xlsx]

## Sheet: Exp#1 Flag vs ADARB1
Supplementary Table S4. RNA Editing events observed in 293HEK cells transfected with Flag-control and Flag-ADARB1 plasmids
Chr	Start	End	Ref	Alt	Func.refGene	Gene.refGene	GeneDetail.refGene	ExonicFunc.refGene	AAChange.refGene	avsnp150	CLNALLELEID	CLNDN	CLNDISDB	CLNREVSTAT	CLNSIG	Otherinfo	Otherinfo	Otherinfo	Otherinfo	Otherinfo	Otherinfo	Otherinfo	Otherinfo	Otherinfo	Otherinfo	Otherinfo	Otherinfo	Otherinfo	GT	GQ	DP	RD	AD	FREQ	DP4	GT	GQ	DP	RD	AD	FREQ	DP4
chr1	931092	931092	A	G	intronic	SAMD11										chr1	931092	.	A	G	.	PASS	DP=258	SOMATIC	SS=2	SSC=44	GPV=1E0	SPV=3.8798E-5	0/0	.	201	35	0	0	0,35,0,0	0/1	.	57	12	9	42.86%	0,12,0,9
chr1	1053510	1053510	A	G	intronic	AGRN										chr1	1053510	.	A	G	.	PASS	DP=403	SOMATIC	SS=2	SSC=52	GPV=1E0	SPV=5.9645E-6	0/0	.	334	47	0	0	0,47,0,0	0/1	.	69	12	9	42.86%	0,12,0,9
chr1	1267757	1267757	T	C	UTR5	UBE2J2	NM_194458:c.-4396A>G									chr1	1267757	.	T	C	.	PASS	DP=202	SOMATIC	SS=2	SSC=30	GPV=1E0	SPV=9.1213E-4	0/0	.	155	16	0	0	16,0,0,0	0/1	.	47	4	6	0.6	4,0,6,0
chr1	1300046	1300046	T	C	exonic	ACAP3		nonsynonymous SNV	ACAP3:NM_030649:exon8:c.A590G:p.Q197R							chr1	1300046	.	T	C	.	PASS	DP=135	SOMATIC	SS=2	SSC=51	GPV=1E0	SPV=7.2851E-6	0/0	.	102	95	1	1.04%	95,0,1,0	0/1	.	33	21	9	0.3	21,0,9,0
chr1	1303260	1303260	T	C	exonic	ACAP3		nonsynonymous SNV	ACAP3:NM_030649:exon3:c.A127G:p.M43V	rs766387958						chr1	1303260	.	T	C	.	PASS	DP=108	SOMATIC	SS=2	SSC=35	GPV=1E0	SPV=2.8636E-4	0/0	.	84	82	0	0	81,1,0,0	0/1	.	24	17	5	22.73%	17,0,5,0
chr1	1399155	1399155	T	C	exonic	CCNL2		nonsynonymous SNV	CCNL2:NM_001039577:exon1:c.A152G:p.N51S,CCNL2:NM_030937:exon1:c.A152G:p.N51S							chr1	1399155	.	T	C	.	PASS	DP=281	SOMATIC	SS=2	SSC=83	GPV=1E0	SPV=4.8023E-9	0/0	.	234	228	0	0	226,2,0,0	0/1	.	47	34	10	22.73%	34,0,10,0
chr1	1403533	1403533	T	C	intronic	MRPL20										chr1	1403533	.	T	C	.	PASS	DP=457	SOMATIC	SS=2	SSC=38	GPV=1E0	SPV=1.5614E-4	0/0	.	393	24	0	0	21,3,0,0	0/1	.	64	4	6	0.6	4,0,6,0
chr1	1495681	1495681	A	G	exonic	ATAD3B		nonsynonymous SNV	ATAD3B:NM_001317238:exon14:c.A1673G:p.Y558C,ATAD3B:NM_031921:exon16:c.A1811G:p.Y604C							chr1	1495681	.	A	G	.	PASS	DP=191	SOMATIC	SS=2	SSC=65	GPV=1E0	SPV=2.6651E-7	0/0	.	156	143	0	0	0,143,0,0	0/1	.	35	21	8	27.59%	0,21,0,8
chr1	1627136	1627136	A	G	exonic	MIB2		nonsynonymous SNV	MIB2:NM_001170688:exon10:c.A1453G:p.R485G,MIB2:NM_001170689:exon10:c.A1108G:p.R370G,MIB2:NM_001170686:exon11:c.A1465G:p.R489G,MIB2:NM_001170687:exon11:c.A1435G:p.R479G,MIB2:NM_080875:exon11:c.A1477G:p.R493G							chr1	1627136	.	A	G	.	PASS	DP=87	SOMATIC	SS=2	SSC=32	GPV=1E0	SPV=5.6822E-4	0/0	.	64	62	0	0	0,62,0,0	0/1	.	23	15	5	0.25	0,15,0,5
chr1	1663736	1663736	T	C	UTR3	SLC35E2B	NM_001290264:c.*2046A>G;NM_001110781:c.*2046A>G									chr1	1663736	.	T	C	.	PASS	DP=157	SOMATIC	SS=2	SSC=63	GPV=1E0	SPV=4.4433E-7	0/0	.	124	89	0	0	87,2,0,0	0/1	.	33	17	9	34.62%	17,0,9,0
chr1	2181613	2181613	A	G	intronic	PRKCZ										chr1	2181613	.	A	G	.	PASS	DP=69	SOMATIC	SS=2	SSC=32	GPV=1E0	SPV=5.16E-4	0/0	.	49	13	0	0	0,13,0,0	1/1	.	20	2	6	0.75	0,2,0,6
chr1	2228990	2228990	A	G	exonic	SKI		nonsynonymous SNV	SKI:NM_003036:exon1:c.A224G:p.H75R							chr1	2228990	.	A	G	.	PASS	DP=89	SOMATIC	SS=2	SSC=38	GPV=1E0	SPV=1.4775E-4	0/0	.	66	65	0	0	0,65,0,0	0/1	.	23	16	6	27.27%	0,16,0,6
chr1	2229005	2229005	A	G	exonic	SKI		nonsynonymous SNV	SKI:NM_003036:exon1:c.A239G:p.Q80R							chr1	2229005	.	A	G	.	PASS	DP=115	SOMATIC	SS=2	SSC=59	GPV=1E0	SPV=1.1569E-6	0/0	.	86	85	0	0	0,85,0,0	0/1	.	29	19	9	32.14%	0,19,0,9
chr1	2229560	2229560	A	G	exonic	SKI		nonsynonymous SNV	SKI:NM_003036:exon1:c.A794G:p.K265R							chr1	2229560	.	A	G	.	PASS	DP=117	SOMATIC	SS=2	SSC=48	GPV=1E0	SPV=1.3337E-5	0/0	.	85	84	0	0	0,84,0,0	0/1	.	32	23	8	25.81%	0,23,0,8
chr1	2304014	2304014	A	G	exonic	SKI		synonymous SNV	SKI:NM_003036:exon4:c.A1386G:p.P462P	rs546959849						chr1	2304014	.	A	G	.	PASS	DP=136	SOMATIC	SS=2	SSC=46	GPV=1E0	SPV=2.4314E-5	0/0	.	104	103	0	0	0,103,0,0	0/1	.	32	25	7	21.88%	0,25,0,7
chr1	2391997	2391997	A	G	intronic	RER1										chr1	2391997	.	A	G	.	PASS	DP=185	SOMATIC	SS=2	SSC=40	GPV=1E0	SPV=9.7816E-5	0/0	.	139	18	0	0	0,18,0,0	0/1	.	46	11	13	54.17%	0,11,0,13
chr1	6199144	6199144	T	C	intronic	RPL22										chr1	6199144	.	T	C	.	PASS	DP=160	SOMATIC	SS=2	SSC=31	GPV=1E0	SPV=6.5258E-4	0/0	.	129	18	0	0	18,0,0,0	0/1	.	31	6	7	53.85%	6,0,7,0
chr1	6650847	6650847	T	C	intronic	DNAJC11										chr1	6650847	.	T	C	.	PASS	DP=164	SOMATIC	SS=2	SSC=38	GPV=1E0	SPV=1.4684E-4	0/0	.	123	14	0	0	14,0,0,0	1/1	.	41	2	7	77.78%	2,0,7,0
chr1	8359897	8359897	T	C	exonic	RERE		nonsynonymous SNV	RERE:NM_001042682:exon9:c.A1823G:p.K608R,RERE:NM_001042681:exon19:c.A3485G:p.K1162R,RERE:NM_012102:exon20:c.A3485G:p.K1162R							chr1	8359897	.	T	C	.	PASS	DP=99	SOMATIC	SS=2	SSC=41	GPV=1E0	SPV=7.4504E-5	0/0	.	71	69	0	0	68,1,0,0	0/1	.	28	20	7	25.93%	20,0,7,0
chr1	9148988	9148988	T	C	ncRNA_exonic	MIR34AHG										chr1	9148988	.	T	C	.	PASS	DP=55	SOMATIC	SS=2	SSC=35	GPV=1E0	SPV=2.9659E-4	0/0	.	30	26	0	0	26,0,0,0	0/1	.	25	13	9	40.91%	13,0,9,0
chr1	10306504	10306504	A	G	UTR3	KIF1B	NM_183416:c.*1857A>G;NM_001365953:c.*1857A>G									chr1	10306504	.	A	G	.	PASS	DP=90	SOMATIC	SS=2	SSC=33	GPV=1E0	SPV=4.3029E-4	0/0	.	69	44	0	0	0,44,0,0	0/1	.	21	5	4	44.44%	0,5,0,4
chr1	10458816	10458816	T	C	UTR3	DFFA	NM_004401:c.*2674A>G									chr1	10458816	.	T	C	.	PASS	DP=110	SOMATIC	SS=2	SSC=31	GPV=1E0	SPV=7.2357E-4	0/0	.	83	68	0	0	68,0,0,0	0/1	.	27	18	5	21.74%	18,0,5,0
chr1	10458945	10458945	T	C	UTR3	DFFA	NM_004401:c.*2545A>G									chr1	10458945	.	T	C	.	PASS	DP=99	SOMATIC	SS=2	SSC=41	GPV=1E0	SPV=6.9576E-5	0/0	.	77	61	1	1.61%	59,2,1,0	0/1	.	22	11	7	38.89%	11,0,7,0
chr1	10463030	10463030	T	C	UTR3	DFFA	NM_213566:c.*4A>G									chr1	10463030	.	T	C	.	PASS	DP=235	SOMATIC	SS=2	SSC=38	GPV=1E0	SPV=1.5717E-4	0/0	.	193	95	0	0	95,0,0,0	0/1	.	42	17	5	22.73%	17,0,5,0
chr1	11021893	11021893	A	G	intronic	TARDBP										chr1	11021893	.	A	G	.	PASS	DP=593	SOMATIC	SS=2	SSC=37	GPV=1E0	SPV=1.5877E-4	0/0	.	524	11	0	0	0,11,0,0	1/1	.	69	1	7	87.5%	0,1,0,7
chr1	16459573	16459573	A	G	UTR3	NECAP2	NM_001145278:c.*683A>G;NM_001145277:c.*577A>G;NM_018090:c.*683A>G									chr1	16459573	.	A	G	.	PASS	DP=126	SOMATIC	SS=2	SSC=61	GPV=1E0	SPV=6.319E-7	0/0	.	106	106	0	0	2,104,0,0	0/1	.	20	12	7	36.84%	1,11,0,7
chr1	16631591	16631591	T	C	upstream	CROCCP2	dist=685									chr1	16631591	.	T	C	.	PASS	DP=87	SOMATIC	SS=2	SSC=38	GPV=1E0	SPV=1.5581E-4	0/0	.	67	52	0	0	52,0,0,0	0/1	.	20	8	5	38.46%	8,0,5,0
chr1	19139140	19139140	T	C	exonic	UBR4		nonsynonymous SNV	UBR4:NM_020765:exon59:c.A8674G:p.S2892G							chr1	19139140	.	T	C	.	PASS	DP=102	SOMATIC	SS=2	SSC=32	GPV=1E0	SPV=5.6456E-4	0/0	.	77	76	0	0	76,0,0,0	0/1	.	25	19	5	20.83%	19,0,5,0
chr1	19259075	19259075	A	G	UTR3	MRTO4	NM_016183:c.*245A>G									chr1	19259075	.	A	G	.	PASS	DP=111	SOMATIC	SS=2	SSC=31	GPV=1E0	SPV=7.3325E-4	0/0	.	91	87	1	1.14%	6,81,0,1	0/1	.	20	15	5	0.25	1,14,1,4
chr1	19259235	19259235	A	G	UTR3	MRTO4	NM_016183:c.*405A>G									chr1	19259235	.	A	G	.	PASS	DP=97	SOMATIC	SS=2	SSC=35	GPV=1E0	SPV=2.8245E-4	0/0	.	77	74	0	0	1,73,0,0	0/1	.	20	15	5	0.25	0,15,0,5
chr1	19259973	19259973	A	G	UTR3	MRTO4	NM_016183:c.*1143A>G									chr1	19259973	.	A	G	.	PASS	DP=134	SOMATIC	SS=2	SSC=88	GPV=1E0	SPV=1.405E-9	0/0	.	109	106	0	0	0,106,0,0	0/1	.	25	14	11	0.44	0,14,0,11
chr1	19260060	19260060	A	G	UTR3	MRTO4	NM_016183:c.*1230A>G									chr1	19260060	.	A	G	.	PASS	DP=133	SOMATIC	SS=2	SSC=63	GPV=1E0	SPV=4.5488E-7	0/0	.	104	101	0	0	1,100,0,0	0/1	.	29	20	9	31.03%	0,20,0,9
chr1	20774225	20774225	T	C	intronic	HP1BP3										chr1	20774225	.	T	C	.	PASS	DP=193	SOMATIC	SS=2	SSC=32	GPV=1E0	SPV=5.0478E-4	0/0	.	150	46	0	0	46,0,0,0	0/1	.	43	10	5	33.33%	10,0,5,0
chr1	20774286	20774286	T	C	intronic	HP1BP3										chr1	20774286	.	T	C	.	PASS	DP=232	SOMATIC	SS=2	SSC=50	GPV=1E0	SPV=8.0326E-6	0/0	.	176	70	2	2.78%	69,1,2,0	0/1	.	56	17	11	39.29%	17,0,11,0
chr1	20774287	20774287	T	C	intronic	HP1BP3										chr1	20774287	.	T	C	.	PASS	DP=227	SOMATIC	SS=2	SSC=30	GPV=1E0	SPV=9.1697E-4	0/0	.	174	70	0	0	70,0,0,0	0/1	.	53	20	5	0.2	20,0,5,0
chr1	20774872	20774872	T	C	intronic	HP1BP3										chr1	20774872	.	T	C	.	PASS	DP=207	SOMATIC	SS=2	SSC=38	GPV=1E0	SPV=1.3474E-4	0/0	.	160	56	0	0	56,0,0,0	0/1	.	47	13	6	31.58%	13,0,6,0
chr1	20774901	20774901	T	C	intronic	HP1BP3										chr1	20774901	.	T	C	.	PASS	DP=219	SOMATIC	SS=2	SSC=33	GPV=1E0	SPV=4.196E-4	0/0	.	171	67	0	0	67,0,0,0	0/1	.	48	15	5	0.25	15,0,5,0
chr1	23976112	23976112	T	C	intronic	SRSF10										chr1	23976112	.	T	C	.	PASS	DP=463	SOMATIC	SS=2	SSC=32	GPV=1E0	SPV=5.6627E-4	0/0	.	405	69	0	0	69,0,0,0	0/1	.	58	17	5	22.73%	17,0,5,0
chr1	26760897	26760897	A	G	exonic	ARID1A		synonymous SNV	ARID1A:NM_006015:exon5:c.A1962G:p.E654E,ARID1A:NM_139135:exon5:c.A1962G:p.E654E							chr1	26760897	.	A	G	.	PASS	DP=81	SOMATIC	SS=2	SSC=32	GPV=1E0	SPV=5.93E-4	0/0	.	55	50	0	0	0,50,0,0	0/1	.	26	17	6	26.09%	0,17,0,6
chr1	26879609	26879609	T	C	UTR3	GPN2	NM_018066:c.*68A>G									chr1	26879609	.	T	C	.	PASS	DP=103	SOMATIC	SS=2	SSC=31	GPV=1E0	SPV=7.0569E-4	0/0	.	78	75	0	0	75,0,0,0	0/1	.	25	20	5	0.2	20,0,5,0
chr1	26889804	26889804	T	C	exonic	GPN2		nonsynonymous SNV	GPN2:NM_018066:exon1:c.A293G:p.K98R							chr1	26889804	.	T	C	.	PASS	DP=143	SOMATIC	SS=2	SSC=55	GPV=1E0	SPV=2.628E-6	0/0	.	106	101	0	0	101,0,0,0	0/1	.	37	27	9	0.25	27,0,9,0
chr1	27306835	27306835	A	G	UTR3	WDTC1	NM_015023:c.*452A>G;NM_001276252:c.*452A>G									chr1	27306835	.	A	G	.	PASS	DP=99	SOMATIC	SS=2	SSC=33	GPV=1E0	SPV=4.9549E-4	0/0	.	76	75	0	0	0,75,0,0	0/1	.	23	18	5	21.74%	0,18,0,5
chr1	27773402	27773402	A	G	exonic	STX12		nonsynonymous SNV	STX12:NM_177424:exon1:c.A95G:p.N32S	rs753594224						chr1	27773402	.	A	G	.	PASS	DP=105	SOMATIC	SS=2	SSC=40	GPV=1E0	SPV=9.9956E-5	0/0	.	79	78	0	0	0,78,0,0	0/1	.	26	18	6	0.25	0,18,0,6
chr1	28259653	28259653	A	G	UTR5	SESN2	NM_031459:c.-195A>G									chr1	28259653	.	A	G	.	PASS	DP=111	SOMATIC	SS=2	SSC=41	GPV=1E0	SPV=7.4476E-5	0/0	.	84	83	0	0	0,83,0,0	0/1	.	27	18	6	0.25	0,18,0,6
chr1	28259762	28259762	A	G	UTR5	SESN2	NM_031459:c.-86A>G									chr1	28259762	.	A	G	.	PASS	DP=133	SOMATIC	SS=2	SSC=37	GPV=1E0	SPV=1.9304E-4	0/0	.	105	104	0	0	0,104,0,0	0/1	.	28	20	5	0.2	0,20,0,5
chr1	28274948	28274948	A	G	exonic	SESN2		nonsynonymous SNV	SESN2:NM_031459:exon8:c.A1144G:p.S382G	rs757888911						chr1	28274948	.	A	G	.	PASS	DP=119	SOMATIC	SS=2	SSC=42	GPV=1E0	SPV=5.626E-5	0/0	.	89	88	0	0	1,87,0,0	0/1	.	30	18	6	0.25	0,18,0,6
chr1	28281921	28281921	A	G	UTR3	SESN2	NM_031459:c.*1119A>G									chr1	28281921	.	A	G	.	PASS	DP=129	SOMATIC	SS=2	SSC=39	GPV=1E0	SPV=1.0127E-4	0/0	.	97	96	0	0	0,96,0,0	0/1	.	32	23	6	20.69%	0,23,0,6
chr1	28282328	28282328	A	G	UTR3	SESN2	NM_031459:c.*1526A>G									chr1	28282328	.	A	G	.	PASS	DP=104	SOMATIC	SS=2	SSC=54	GPV=1E0	SPV=3.6309E-6	0/0	.	73	72	0	0	0,72,0,0	0/1	.	31	19	9	32.14%	0,19,0,9
chr1	32195764	32195764	A	G	UTR3	TXLNA	NM_175852:c.*569A>G									chr1	32195764	.	A	G	.	PASS	DP=106	SOMATIC	SS=2	SSC=34	GPV=1E0	SPV=3.6355E-4	0/0	.	76	67	0	0	0,67,0,0	0/1	.	30	21	6	22.22%	0,21,0,6
chr1	32197158	32197158	A	G	UTR3	TXLNA	NM_175852:c.*1963A>G									chr1	32197158	.	A	G	.	PASS	DP=144	SOMATIC	SS=2	SSC=84	GPV=1E0	SPV=3.2202E-9	0/0	.	105	104	0	0	2,102,0,0	0/1	.	39	23	13	36.11%	1,22,0,13
chr1	32367045	32367045	T	C	UTR3	BSDC1	NM_001300958:c.*1288A>G									chr1	32367045	.	T	C	.	PASS	DP=161	SOMATIC	SS=2	SSC=62	GPV=1E0	SPV=5.9045E-7	0/0	.	118	25	0	0	25,0,0,0	0/1	.	43	4	11	73.33%	4,0,11,0
chr1	32367079	32367079	T	C	UTR3	BSDC1	NM_001300958:c.*1254A>G									chr1	32367079	.	T	C	.	PASS	DP=158	SOMATIC	SS=2	SSC=37	GPV=1E0	SPV=1.9873E-4	0/0	.	119	26	0	0	26,0,0,0	0/1	.	39	5	6	54.55%	5,0,6,0
chr1	35178350	35178350	T	C	intergenic	ZMYM1;SFPQ	dist=62492;dist=4586									chr1	35178350	.	T	C	.	PASS	DP=465	SOMATIC	SS=2	SSC=111	GPV=1E0	SPV=6.9025E-12	0/0	.	405	182	0	0	180,2,0,0	0/1	.	60	18	12	0.4	17,1,11,1
chr1	35179522	35179522	T	C	intergenic	ZMYM1;SFPQ	dist=63664;dist=3414									chr1	35179522	.	T	C	.	PASS	DP=386	SOMATIC	SS=2	SSC=48	GPV=1E0	SPV=1.4723E-5	0/0	.	333	110	0	0	108,2,0,0	0/1	.	53	17	6	26.09%	17,0,6,0
chr1	36341455	36341455	T	C	UTR3	STK40	NM_001282547:c.*300A>G;NM_032017:c.*300A>G;NM_001282546:c.*300A>G									chr1	36341455	.	T	C	.	PASS	DP=93	SOMATIC	SS=2	SSC=38	GPV=1E0	SPV=1.284E-4	0/0	.	69	67	0	0	67,0,0,0	0/1	.	24	16	6	27.27%	16,0,6,0
chr1	37576498	37576498	T	C	exonic	GNL2		nonsynonymous SNV	GNL2:NM_001323624:exon8:c.A419G:p.K140R,GNL2:NM_013285:exon9:c.A968G:p.K323R,GNL2:NM_001323623:exon10:c.A1172G:p.K391R							chr1	37576498	.	T	C	.	PASS	DP=128	SOMATIC	SS=2	SSC=37	GPV=1E0	SPV=1.9671E-4	0/0	.	103	99	0	0	99,0,0,0	0/1	.	25	19	5	20.83%	19,0,5,0
chr1	37576513	37576513	T	C	exonic	GNL2		nonsynonymous SNV	GNL2:NM_001323624:exon8:c.A404G:p.Y135C,GNL2:NM_013285:exon9:c.A953G:p.Y318C,GNL2:NM_001323623:exon10:c.A1157G:p.Y386C							chr1	37576513	.	T	C	.	PASS	DP=107	SOMATIC	SS=2	SSC=30	GPV=1E0	SPV=9.8847E-4	0/0	.	87	81	0	0	81,0,0,0	0/1	.	20	15	4	21.05%	15,0,4,0
chr1	37583772	37583772	C	T	intronic	GNL2				rs3753372						chr1	37583772	.	C	T	.	PASS	DP=188	SOMATIC	SS=2	SSC=33	GPV=1E0	SPV=4.1713E-4	0/0	.	152	22	0	0	22,0,0,0	0/1	.	36	5	6	54.55%	5,0,6,0
chr1	37689774	37689774	T	C	exonic	C1orf109		nonsynonymous SNV	C1orf109:NM_001303030:exon2:c.A293G:p.Q98R,C1orf109:NM_001303031:exon2:c.A296G:p.Q99R,C1orf109:NM_001350755:exon2:c.A296G:p.Q99R,C1orf109:NM_001350756:exon2:c.A293G:p.Q98R,C1orf109:NM_001350760:exon2:c.A107G:p.Q36R,C1orf109:NM_001350761:exon2:c.A107G:p.Q36R,C1orf109:NM_001350764:exon2:c.A107G:p.Q36R,C1orf109:NM_001350769:exon2:c.A107G:p.Q36R,C1orf109:NM_001350770:exon2:c.A107G:p.Q36R,C1orf109:NM_…	rs777000722						chr1	37689774	.	T	C	.	PASS	DP=104	SOMATIC	SS=2	SSC=36	GPV=1E0	SPV=2.4431E-4	0/0	.	82	81	0	0	81,0,0,0	0/1	.	22	16	5	23.81%	16,0,5,0
chr1	38838437	38838437	T	C	UTR3	RRAGC	NM_001271851:c.*1116A>G;NM_022157:c.*1116A>G									chr1	38838437	.	T	C	.	PASS	DP=90	SOMATIC	SS=2	SSC=58	GPV=1E0	SPV=1.4303E-6	0/0	.	67	65	0	0	65,0,0,0	0/1	.	23	14	9	39.13%	14,0,9,0
chr1	42177358	42177358	T	C	UTR3	FOXJ3	NM_001198852:c.*2352A>G;NM_014947:c.*2352A>G;NM_001198851:c.*2352A>G;NM_001198850:c.*2352A>G									chr1	42177358	.	T	C	.	PASS	DP=86	SOMATIC	SS=2	SSC=32	GPV=1E0	SPV=5.843E-4	0/0	.	65	65	0	0	65,0,0,0	0/1	.	21	16	5	23.81%	16,0,5,0
chr1	42683141	42683141	A	G	intronic	YBX1										chr1	42683141	.	A	G	.	PASS	DP=1921	SOMATIC	SS=2	SSC=31	GPV=1E0	SPV=6.473E-4	0/0	.	1833	13	0	0	0,13,0,0	0/1	.	88	7	10	58.82%	0,7,0,10
chr1	43971837	43971837	A	G	exonic	DPH2		nonsynonymous SNV	DPH2:NM_001319169:exon3:c.A530G:p.K177R,DPH2:NM_001319165:exon4:c.A707G:p.K236R,DPH2:NM_001319166:exon4:c.A662G:p.K221R,DPH2:NM_001319167:exon4:c.A356G:p.K119R,DPH2:NM_001319168:exon4:c.A707G:p.K236R,DPH2:NM_001319170:exon4:c.A356G:p.K119R,DPH2:NM_001319171:exon4:c.A491G:p.K164R,DPH2:NM_001384:exon4:c.A935G:p.K312R	rs575734160						chr1	43971837	.	A	G	.	PASS	DP=79	SOMATIC	SS=2	SSC=31	GPV=1E0	SPV=7.344E-4	0/0	.	59	58	0	0	0,58,0,0	0/1	.	20	15	5	0.25	0,15,0,5
chr1	43972888	43972888	A	G	UTR3	DPH2	NM_001319168:c.*349A>G;NM_001319167:c.*349A>G;NM_001319169:c.*349A>G;NM_001319170:c.*349A>G;NM_001319171:c.*349A>G;NM_001319166:c.*349A>G;NM_001384:c.*349A>G;NM_001039589:c.*349A>G;NM_001319165:c.*349A>G									chr1	43972888	.	A	G	.	PASS	DP=109	SOMATIC	SS=2	SSC=50	GPV=1E0	SPV=9.4016E-6	0/0	.	85	84	0	0	0,84,0,0	0/1	.	24	16	7	30.43%	0,16,0,7
chr1	43972897	43972897	A	G	UTR3	DPH2	NM_001319168:c.*358A>G;NM_001319167:c.*358A>G;NM_001319169:c.*358A>G;NM_001319170:c.*358A>G;NM_001319171:c.*358A>G;NM_001319166:c.*358A>G;NM_001384:c.*358A>G;NM_001039589:c.*358A>G;NM_001319165:c.*358A>G									chr1	43972897	.	A	G	.	PASS	DP=109	SOMATIC	SS=2	SSC=60	GPV=1E0	SPV=9.8104E-7	0/0	.	86	85	0	0	0,85,0,0	0/1	.	23	14	8	36.36%	0,14,0,8
chr1	44215417	44215417	A	G	intronic	DMAP1										chr1	44215417	.	A	G	.	PASS	DP=89	SOMATIC	SS=2	SSC=41	GPV=1E0	SPV=7.2616E-5	0/0	.	62	28	0	0	0,28,0,0	0/1	.	27	8	8	0.5	0,8,0,8
chr1	44217494	44217494	A	G	intronic	DMAP1										chr1	44217494	.	A	G	.	PASS	DP=105	SOMATIC	SS=2	SSC=31	GPV=1E0	SPV=6.7674E-4	0/0	.	83	49	0	0	1,48,0,0	0/1	.	22	7	4	36.36%	0,7,0,4
chr1	44776007	44776007	A	G	intronic	RPS8				rs545506281						chr1	44776007	.	A	G	.	PASS	DP=390	SOMATIC	SS=2	SSC=77	GPV=1E0	SPV=1.6897E-8	0/0	.	342	96	0	0	0,96,0,0	0/1	.	48	14	10	41.67%	0,14,0,10
chr1	44776864	44776864	A	G	intronic	RPS8										chr1	44776864	.	A	G	.	PASS	DP=6768	SOMATIC	SS=2	SSC=37	GPV=1E0	SPV=1.9104E-4	0/0	.	6652	71	0	0	1,70,0,0	0/1	.	116	19	6	0.24	0,19,0,6
chr1	44777227	44777227	A	G	intronic	RPS8										chr1	44777227	.	A	G	.	PASS	DP=6730	SOMATIC	SS=2	SSC=37	GPV=1E0	SPV=1.6758E-4	0/0	.	6620	39	0	0	0,39,0,0	0/1	.	110	12	7	36.84%	0,12,0,7
chr1	45608801	45608801	A	G	intronic	NASP										chr1	45608801	.	A	G	.	PASS	DP=572	SOMATIC	SS=2	SSC=50	GPV=1E0	SPV=8.7136E-6	0/0	.	492	100	0	0	0,100,0,0	0/1	.	80	26	8	23.53%	0,26,0,8
chr1	45610140	45610140	A	G	intronic	NASP										chr1	45610140	.	A	G	.	PASS	DP=502	SOMATIC	SS=2	SSC=34	GPV=1E0	SPV=3.6188E-4	0/0	.	437	45	0	0	0,45,0,0	0/1	.	65	13	6	31.58%	0,13,0,6
chr1	45610802	45610802	A	G	intronic	NASP										chr1	45610802	.	A	G	.	PASS	DP=561	SOMATIC	SS=2	SSC=65	GPV=1E0	SPV=2.6468E-7	0/0	.	482	89	1	1.11%	0,89,0,1	0/1	.	79	21	12	36.36%	0,21,0,12
chr1	45610856	45610856	A	G	intronic	NASP										chr1	45610856	.	A	G	.	PASS	DP=516	SOMATIC	SS=2	SSC=52	GPV=1E0	SPV=5.3726E-6	0/0	.	450	58	0	0	0,58,0,0	0/1	.	66	12	8	0.4	0,12,0,8
chr1	46023889	46023889	A	G	exonic	MAST2		nonsynonymous SNV	MAST2:NM_001319245:exon15:c.A1689G:p.I563M,MAST2:NM_001324321:exon15:c.A1227G:p.I409M,MAST2:NM_015112:exon15:c.A1689G:p.I563M,MAST2:NM_001324320:exon16:c.A1710G:p.I570M							chr1	46023889	.	A	G	.	PASS	DP=96	SOMATIC	SS=2	SSC=37	GPV=1E0	SPV=1.9104E-4	0/0	.	71	71	0	0	0,71,0,0	0/1	.	25	19	6	0.24	0,19,0,6
chr1	50960030	50960030	T	C	UTR5	FAF1	NM_007051:c.-219A>G									chr1	50960030	.	T	C	.	PASS	DP=93	SOMATIC	SS=2	SSC=76	GPV=1E0	SPV=2.2867E-8	0/0	.	73	73	0	0	73,0,0,0	0/1	.	20	10	10	0.5	9,1,10,0
chr1	52914669	52914669	T	C	intronic	ECHDC2										chr1	52914669	.	T	C	.	PASS	DP=120	SOMATIC	SS=2	SSC=34	GPV=1E0	SPV=3.5071E-4	0/0	.	83	62	0	0	62,0,0,0	0/1	.	37	19	6	0.24	18,1,6,0
chr1	58782605	58782605	T	C	exonic	JUN		nonsynonymous SNV	JUN:NM_002228:exon1:c.A466G:p.S156G							chr1	58782605	.	T	C	.	PASS	DP=516	SOMATIC	SS=2	SSC=227	GPV=1E0	SPV=1.6246E-23	0/0	.	453	453	0	0	453,0,0,0	0/1	.	63	40	23	36.51%	40,0,23,0
chr1	58782651	58782651	T	C	exonic	JUN		synonymous SNV	JUN:NM_002228:exon1:c.A420G:p.A140A							chr1	58782651	.	T	C	.	PASS	DP=480	SOMATIC	SS=2	SSC=255	GPV=1E0	SPV=7.358E-30	0/0	.	415	415	0	0	415,0,0,0	0/1	.	65	35	30	46.15%	35,0,30,0
chr1	58782706	58782706	T	C	exonic	JUN		nonsynonymous SNV	JUN:NM_002228:exon1:c.A365G:p.H122R							chr1	58782706	.	T	C	.	PASS	DP=603	SOMATIC	SS=2	SSC=215	GPV=1E0	SPV=2.9556E-22	0/0	.	536	534	0	0	534,0,0,0	0/1	.	67	45	21	31.82%	45,0,21,0
chr1	58782862	58782862	T	C	exonic	JUN		nonsynonymous SNV	JUN:NM_002228:exon1:c.A209G:p.K70R							chr1	58782862	.	T	C	.	PASS	DP=341	SOMATIC	SS=2	SSC=104	GPV=1E0	SPV=3.9184E-11	0/0	.	282	281	0	0	281,0,0,0	0/1	.	59	46	13	22.03%	46,0,13,0
chr1	58783142	58783142	T	C	UTR5	JUN	NM_002228:c.-72A>G									chr1	58783142	.	T	C	.	PASS	DP=427	SOMATIC	SS=2	SSC=255	GPV=1E0	SPV=2.6857E-26	0/0	.	370	369	0	0	368,1,0,0	0/1	.	57	30	26	46.43%	30,0,26,0
chr1	58783219	58783219	T	C	UTR5	JUN	NM_002228:c.-149A>G									chr1	58783219	.	T	C	.	PASS	DP=419	SOMATIC	SS=2	SSC=149	GPV=1E0	SPV=1.0272E-15	0/0	.	369	366	0	0	364,2,0,0	0/1	.	50	33	15	31.25%	33,0,15,0
chr1	58783355	58783355	T	C	UTR5	JUN	NM_002228:c.-285A>G									chr1	58783355	.	T	C	.	PASS	DP=544	SOMATIC	SS=2	SSC=113	GPV=1E0	SPV=4.3481E-12	0/0	.	489	487	1	0.2%	487,0,1,0	0/1	.	55	43	12	21.82%	43,0,12,0
chr1	58783414	58783414	T	C	UTR5	JUN	NM_002228:c.-344A>G									chr1	58783414	.	T	C	.	PASS	DP=359	SOMATIC	SS=2	SSC=116	GPV=1E0	SPV=2.2458E-12	0/0	.	308	308	0	0	305,3,0,0	0/1	.	51	38	13	25.49%	38,0,13,0
chr1	58783578	58783578	T	C	UTR5	JUN	NM_002228:c.-508A>G									chr1	58783578	.	T	C	.	PASS	DP=217	SOMATIC	SS=2	SSC=161	GPV=1E0	SPV=6.3372E-17	0/0	.	175	174	0	0	173,1,0,0	0/1	.	42	22	20	47.62%	22,0,19,1
chr1	58783637	58783637	T	C	UTR5	JUN	NM_002228:c.-567A>G									chr1	58783637	.	T	C	.	PASS	DP=413	SOMATIC	SS=2	SSC=120	GPV=1E0	SPV=8.661E-13	0/0	.	351	347	0	0	345,2,0,0	0/1	.	62	48	14	22.58%	48,0,14,0
chr1	58783750	58783750	T	C	UTR5	JUN	NM_002228:c.-680A>G									chr1	58783750	.	T	C	.	PASS	DP=534	SOMATIC	SS=2	SSC=127	GPV=1E0	SPV=1.65E-13	0/0	.	473	473	0	0	472,1,0,0	0/1	.	61	48	13	21.31%	46,2,13,0
chr1	58783816	58783816	T	C	UTR5	JUN	NM_002228:c.-746A>G									chr1	58783816	.	T	C	.	PASS	DP=750	SOMATIC	SS=2	SSC=170	GPV=1E0	SPV=7.9472E-18	0/0	.	689	689	0	0	688,1,0,0	0/1	.	61	46	15	24.59%	45,1,15,0
chr1	58783834	58783834	T	C	UTR5	JUN	NM_002228:c.-764A>G									chr1	58783834	.	T	C	.	PASS	DP=726	SOMATIC	SS=2	SSC=237	GPV=1E0	SPV=1.6681E-24	0/0	.	663	661	0	0	660,1,0,0	0/1	.	63	42	21	33.33%	42,0,20,1
chr1	61057708	61057708	T	C	intergenic	NFIA-AS2;NFIA	dist=86932;dist=19519									chr1	61057708	.	T	C	.	PASS	DP=96	SOMATIC	SS=2	SSC=54	GPV=1E0	SPV=3.6149E-6	0/0	.	69	69	0	0	69,0,0,0	0/1	.	27	18	9	33.33%	18,0,9,0
chr1	66985398	66985398	A	G	UTR3	MIER1	NM_020948:c.*498A>G;NM_001350530:c.*498A>G;NM_001146112:c.*498A>G;NM_001146110:c.*498A>G;NM_001077700:c.*498A>G;NM_001077701:c.*498A>G									chr1	66985398	.	A	G	.	PASS	DP=98	SOMATIC	SS=2	SSC=38	GPV=1E0	SPV=1.4377E-4	0/0	.	72	62	0	0	1,61,0,0	0/1	.	26	15	6	28.57%	0,15,0,6
chr1	66985399	66985399	A	G	UTR3	MIER1	NM_020948:c.*499A>G;NM_001350530:c.*499A>G;NM_001146112:c.*499A>G;NM_001146110:c.*499A>G;NM_001077700:c.*499A>G;NM_001077701:c.*499A>G									chr1	66985399	.	A	G	.	PASS	DP=104	SOMATIC	SS=2	SSC=31	GPV=1E0	SPV=6.722E-4	0/0	.	77	66	0	0	1,65,0,0	0/1	.	27	17	5	22.73%	0,17,0,5
chr1	67409159	67409159	T	C	UTR3	SERBP1	NM_001018069:c.*4048A>G;NM_015640:c.*4048A>G;NM_001018067:c.*4048A>G;NM_001018068:c.*4048A>G									chr1	67409159	.	T	C	.	PASS	DP=105	SOMATIC	SS=2	SSC=32	GPV=1E0	SPV=5.103E-4	0/0	.	79	78	0	0	78,0,0,0	0/1	.	26	19	5	20.83%	19,0,5,0
chr1	67409166	67409166	T	C	UTR3	SERBP1	NM_001018069:c.*4041A>G;NM_015640:c.*4041A>G;NM_001018067:c.*4041A>G;NM_001018068:c.*4041A>G									chr1	67409166	.	T	C	.	PASS	DP=89	SOMATIC	SS=2	SSC=36	GPV=1E0	SPV=2.5086E-4	0/0	.	67	63	3	4.55%	63,0,3,0	0/1	.	22	12	8	0.4	12,0,8,0
chr1	67409171	67409171	T	C	UTR3	SERBP1	NM_001018069:c.*4036A>G;NM_015640:c.*4036A>G;NM_001018067:c.*4036A>G;NM_001018068:c.*4036A>G									chr1	67409171	.	T	C	.	PASS	DP=92	SOMATIC	SS=2	SSC=49	GPV=1E0	SPV=1.1251E-5	0/0	.	70	69	0	0	69,0,0,0	0/1	.	22	13	7	0.35	13,0,7,0
chr1	77759690	77759690	T	C	UTR5	USP33	NM_201624:c.-17993A>G;NM_015017:c.-14228A>G;NM_201626:c.-14228A>G									chr1	77759690	.	T	C	.	PASS	DP=114	SOMATIC	SS=2	SSC=37	GPV=1E0	SPV=1.9855E-4	0/0	.	84	83	0	0	82,1,0,0	0/1	.	30	23	6	20.69%	23,0,6,0
chr1	85023308	85023308	T	C	intronic	MCOLN3										chr1	85023308	.	T	C	.	PASS	DP=61	SOMATIC	SS=2	SSC=30	GPV=1E0	SPV=8.2097E-4	0/0	.	41	28	0	0	27,1,0,0	0/1	.	20	9	6	0.4	9,0,6,0
chr1	90940003	90940003	T	C	exonic	ZNF644		nonsynonymous SNV	ZNF644:NM_201269:exon3:c.A1351G:p.R451G							chr1	90940003	.	T	C	.	PASS	DP=124	SOMATIC	SS=2	SSC=32	GPV=1E0	SPV=6.0198E-4	0/0	.	102	94	0	0	92,2,0,0	0/1	.	22	15	4	21.05%	15,0,4,0
chr1	100146715	100146715	A	G	intronic	TRMT13										chr1	100146715	.	A	G	.	PASS	DP=83	SOMATIC	SS=2	SSC=37	GPV=1E0	SPV=1.6735E-4	0/0	.	63	27	0	0	0,27,0,0	0/1	.	20	5	6	54.55%	0,5,0,6
chr1	110340039	110340039	A	G	exonic	RBM15		nonsynonymous SNV	RBM15:NM_001201545:exon1:c.A634G:p.S212G,RBM15:NM_022768:exon1:c.A634G:p.S212G	rs765255681						chr1	110340039	.	A	G	.	PASS	DP=77	SOMATIC	SS=2	SSC=35	GPV=1E0	SPV=2.6949E-4	0/0	.	54	54	0	0	2,52,0,0	0/1	.	23	15	6	28.57%	1,14,0,6
chr1	110340274	110340274	A	G	exonic	RBM15		nonsynonymous SNV	RBM15:NM_001201545:exon1:c.A869G:p.Q290R,RBM15:NM_022768:exon1:c.A869G:p.Q290R							chr1	110340274	.	A	G	.	PASS	DP=86	SOMATIC	SS=2	SSC=46	GPV=1E0	SPV=2.481E-5	0/0	.	59	59	0	0	1,58,0,0	0/1	.	27	17	8	0.32	0,17,0,8
chr1	110343820	110343820	A	G	intronic	RBM15										chr1	110343820	.	A	G	.	PASS	DP=76	SOMATIC	SS=2	SSC=39	GPV=1E0	SPV=1.0359E-4	0/0	.	54	41	0	0	0,41,0,0	0/1	.	22	8	6	42.86%	0,8,0,6
chr1	145744633	145744633	T	C	UTR3	RNF115	NM_014455:c.*2233A>G			rs782020783						chr1	145744633	.	T	C	.	PASS	DP=80	SOMATIC	SS=2	SSC=30	GPV=1E0	SPV=8.2194E-4	0/0	.	57	50	0	0	50,0,0,0	0/1	.	23	13	5	27.78%	13,0,5,0
chr1	145745386	145745386	T	C	UTR3	RNF115	NM_014455:c.*1480A>G									chr1	145745386	.	T	C	.	PASS	DP=94	SOMATIC	SS=2	SSC=40	GPV=1E0	SPV=9.5355E-5	0/0	.	71	64	0	0	64,0,0,0	0/1	.	23	14	6	0.3	14,0,6,0
chr1	149905003	149905003	T	C	UTR3	SV2A	NM_001278719:c.*11A>G;NM_001328674:c.*11A>G;NM_014849:c.*11A>G;NM_001328675:c.*11A>G									chr1	149905003	.	T	C	.	PASS	DP=90	SOMATIC	SS=2	SSC=42	GPV=1E0	SPV=5.923E-5	0/0	.	63	63	0	0	63,0,0,0	0/1	.	27	17	7	29.17%	17,0,7,0
chr1	150624165	150624165	T	C	UTR3	ENSA	NM_207047:c.*1473A>G;NM_207043:c.*1473A>G;NM_207044:c.*1473A>G									chr1	150624165	.	T	C	.	PASS	DP=727	SOMATIC	SS=2	SSC=59	GPV=1E0	SPV=1.0354E-6	0/0	.	637	90	0	0	90,0,0,0	0/1	.	90	20	9	31.03%	20,0,9,0
chr1	150625259	150625259	T	C	UTR3	ENSA	NM_207047:c.*379A>G;NM_207043:c.*379A>G;NM_207044:c.*379A>G									chr1	150625259	.	T	C	.	PASS	DP=691	SOMATIC	SS=2	SSC=63	GPV=1E0	SPV=4.7864E-7	0/0	.	604	57	0	0	57,0,0,0	0/1	.	87	15	11	42.31%	15,0,11,0
chr1	151249030	151249030	A	G	UTR3	PIP5K1A	NM_003557:c.*1165A>G;NM_001135636:c.*1165A>G;NM_001135638:c.*1165A>G;NM_001330689:c.*1165A>G;NM_001135637:c.*1165A>G									chr1	151249030	.	A	G	.	PASS	DP=260	SOMATIC	SS=2	SSC=80	GPV=1E0	SPV=8.0477E-9	0/0	.	222	221	0	0	2,219,0,0	0/1	.	38	27	9	0.25	0,27,0,9
chr1	151406289	151406289	T	C	exonic	POGZ		nonsynonymous SNV	POGZ:NM_145796:exon17:c.A2461G:p.T821A,POGZ:NM_207171:exon17:c.A2587G:p.T863A,POGZ:NM_001194938:exon18:c.A2560G:p.T854A,POGZ:NM_001194937:exon19:c.A2719G:p.T907A,POGZ:NM_015100:exon19:c.A2746G:p.T916A							chr1	151406289	.	T	C	.	PASS	DP=139	SOMATIC	SS=2	SSC=74	GPV=1E0	SPV=3.3644E-8	0/0	.	105	105	0	0	105,0,0,0	0/1	.	34	22	11	33.33%	22,0,11,0
chr1	151582282	151582282	A	G	UTR3	TUFT1	NM_001301317:c.*575A>G;NM_001126337:c.*575A>G;NM_020127:c.*575A>G									chr1	151582282	.	A	G	.	PASS	DP=65	SOMATIC	SS=2	SSC=30	GPV=1E0	SPV=7.9864E-4	0/0	.	43	42	0	0	0,42,0,0	0/1	.	22	15	6	28.57%	0,15,0,6
chr1	153807115	153807115	T	C	UTR3	GATAD2B	NM_020699:c.*3062A>G									chr1	153807115	.	T	C	.	PASS	DP=59	SOMATIC	SS=2	SSC=31	GPV=1E0	SPV=6.4037E-4	0/0	.	38	37	0	0	37,0,0,0	0/1	.	21	12	6	33.33%	11,1,6,0
chr1	153807132	153807132	T	C	UTR3	GATAD2B	NM_020699:c.*3045A>G									chr1	153807132	.	T	C	.	PASS	DP=84	SOMATIC	SS=2	SSC=49	GPV=1E0	SPV=1.1031E-5	0/0	.	59	58	0	0	58,0,0,0	0/1	.	25	14	8	36.36%	14,0,8,0
chr1	153807303	153807303	T	C	UTR3	GATAD2B	NM_020699:c.*2874A>G									chr1	153807303	.	T	C	.	PASS	DP=123	SOMATIC	SS=2	SSC=51	GPV=1E0	SPV=7.4631E-6	0/0	.	90	89	0	0	89,0,0,0	0/1	.	33	22	8	26.67%	22,0,8,0
chr1	153807310	153807310	T	C	UTR3	GATAD2B	NM_020699:c.*2867A>G									chr1	153807310	.	T	C	.	PASS	DP=126	SOMATIC	SS=2	SSC=44	GPV=1E0	SPV=3.9257E-5	0/0	.	92	91	0	0	91,0,0,0	0/1	.	34	24	7	22.58%	24,0,7,0
chr1	153991007	153991007	A	G	UTR5	RPS27	NM_001349947:c.-198A>G;NM_001349946:c.-198A>G									chr1	153991007	.	A	G	.	PASS	DP=340	SOMATIC	SS=2	SSC=53	GPV=1E0	SPV=4.4763E-6	0/0	.	297	125	0	0	1,124,0,0	0/1	.	43	15	6	28.57%	0,15,0,6
chr1	155014740	155014740	A	G	exonic	ZBTB7B		nonsynonymous SNV	ZBTB7B:NM_001256455:exon2:c.A80G:p.Q27R,ZBTB7B:NM_001252406:exon4:c.A182G:p.Q61R							chr1	155014740	.	A	G	.	PASS	DP=86	SOMATIC	SS=2	SSC=56	GPV=1E0	SPV=2.1433E-6	0/0	.	55	54	0	0	0,54,0,0	0/1	.	31	18	11	37.93%	0,18,0,11
chr1	155014982	155014982	A	G	exonic	ZBTB7B		nonsynonymous SNV	ZBTB7B:NM_001256455:exon2:c.A322G:p.T108A,ZBTB7B:NM_001252406:exon4:c.A424G:p.T142A							chr1	155014982	.	A	G	.	PASS	DP=65	SOMATIC	SS=2	SSC=30	GPV=1E0	SPV=8.8271E-4	0/0	.	42	41	0	0	0,41,0,0	0/1	.	23	15	6	28.57%	0,15,0,6
chr1	155016610	155016610	A	G	exonic	ZBTB7B		synonymous SNV	ZBTB7B:NM_001256455:exon3:c.A1545G:p.P515P,ZBTB7B:NM_001252406:exon5:c.A1647G:p.P549P							chr1	155016610	.	A	G	.	PASS	DP=54	SOMATIC	SS=2	SSC=31	GPV=1E0	SPV=6.6957E-4	0/0	.	32	31	0	0	1,30,0,0	0/1	.	22	13	7	0.35	0,13,0,7
chr1	155016664	155016664	A	G	exonic	ZBTB7B		synonymous SNV	ZBTB7B:NM_001256455:exon3:c.A1599G:p.E533E,ZBTB7B:NM_001252406:exon5:c.A1701G:p.E567E							chr1	155016664	.	A	G	.	PASS	DP=53	SOMATIC	SS=2	SSC=38	GPV=1E0	SPV=1.4078E-4	0/0	.	32	31	0	0	3,28,0,0	0/1	.	21	11	8	42.11%	0,11,0,8
chr1	155017357	155017357	A	G	UTR3	ZBTB7B	NM_001256455:c.*672A>G;NM_001252406:c.*672A>G									chr1	155017357	.	A	G	.	PASS	DP=104	SOMATIC	SS=2	SSC=40	GPV=1E0	SPV=8.984E-5	0/0	.	68	67	0	0	0,67,0,0	0/1	.	36	26	8	23.53%	0,26,0,8
chr1	155017395	155017395	A	G	UTR3	ZBTB7B	NM_001256455:c.*710A>G;NM_001252406:c.*710A>G									chr1	155017395	.	A	G	.	PASS	DP=80	SOMATIC	SS=2	SSC=34	GPV=1E0	SPV=3.4129E-4	0/0	.	56	54	0	0	0,54,0,0	0/1	.	24	16	6	27.27%	0,16,0,6
chr1	155017535	155017535	A	G	UTR3	ZBTB7B	NM_001256455:c.*850A>G;NM_001252406:c.*850A>G									chr1	155017535	.	A	G	.	PASS	DP=50	SOMATIC	SS=2	SSC=36	GPV=1E0	SPV=2.2094E-4	0/0	.	25	24	0	0	0,24,0,0	0/1	.	25	13	10	43.48%	0,13,0,10
chr1	155018119	155018119	A	G	UTR3	ZBTB7B	NM_001256455:c.*1434A>G;NM_001252406:c.*1434A>G									chr1	155018119	.	A	G	.	PASS	DP=99	SOMATIC	SS=2	SSC=43	GPV=1E0	SPV=4.4139E-5	0/0	.	67	66	0	0	0,66,0,0	0/1	.	32	22	8	26.67%	0,22,0,8
chr1	155307855	155307855	T	C	upstream	FDPS	dist=893									chr1	155307855	.	T	C	.	PASS	DP=270	SOMATIC	SS=2	SSC=241	GPV=1E0	SPV=6.4304E-25	0/0	.	245	241	2	0.82%	241,0,2,0	1/1	.	25	3	20	86.96%	3,0,20,0
chr1	155308226	155308226	T	C	upstream	FDPS	dist=522									chr1	155308226	.	T	C	.	PASS	DP=150	SOMATIC	SS=2	SSC=65	GPV=1E0	SPV=3.027E-7	0/0	.	110	103	4	3.74%	103,0,4,0	0/1	.	40	23	15	39.47%	23,0,15,0
chr1	155482258	155482258	T	C	exonic	ASH1L		synonymous SNV	ASH1L:NM_001366177:exon3:c.A612G:p.L204L,ASH1L:NM_018489:exon3:c.A612G:p.L204L							chr1	155482258	.	T	C	.	PASS	DP=75	SOMATIC	SS=2	SSC=32	GPV=1E0	SPV=5.7046E-4	0/0	.	49	43	0	0	39,4,0,0	0/1	.	26	14	6	0.3	14,0,4,2
chr1	155482301	155482301	T	C	exonic	ASH1L		nonsynonymous SNV	ASH1L:NM_001366177:exon3:c.A569G:p.N190S,ASH1L:NM_018489:exon3:c.A569G:p.N190S							chr1	155482301	.	T	C	.	PASS	DP=71	SOMATIC	SS=2	SSC=30	GPV=1E0	SPV=8.7249E-4	0/0	.	49	43	0	0	43,0,0,0	0/1	.	22	11	5	31.25%	11,0,5,0
chr1	155659751	155659751	T	C	exonic	YY1AP1		nonsynonymous SNV	YY1AP1:NM_001198899:exon8:c.A2126G:p.Q709R,YY1AP1:NM_001198900:exon10:c.A2126G:p.Q709R,YY1AP1:NM_001198901:exon10:c.A2159G:p.Q720R,YY1AP1:NM_001198902:exon10:c.A2159G:p.Q720R,YY1AP1:NM_001198903:exon10:c.A2573G:p.Q858R,YY1AP1:NM_001198904:exon10:c.A2513G:p.Q838R,YY1AP1:NM_001198905:exon11:c.A2099G:p.Q700R,YY1AP1:NM_139118:exon11:c.A2297G:p.Q766R,YY1AP1:NM_139119:exon11:c.A2159G:p.Q720R,YY1AP1:NM_…							chr1	155659751	.	T	C	.	PASS	DP=202	SOMATIC	SS=2	SSC=77	GPV=1E0	SPV=1.935E-8	0/0	.	156	139	0	0	139,0,0,0	0/1	.	46	23	10	30.3%	23,0,10,0
chr1	156051191	156051191	T	C	exonic	UBQLN4		nonsynonymous SNV	UBQLN4:NM_001304342:exon3:c.A397G:p.S133G,UBQLN4:NM_020131:exon3:c.A397G:p.S133G							chr1	156051191	.	T	C	.	PASS	DP=103	SOMATIC	SS=2	SSC=41	GPV=1E0	SPV=7.8774E-5	0/0	.	74	74	0	0	74,0,0,0	0/1	.	29	22	7	24.14%	22,0,7,0
chr1	156249875	156249875	T	C	UTR3	SMG5	NM_001323614:c.*712A>G;NM_001323615:c.*712A>G;NM_001323616:c.*712A>G;NM_001323617:c.*712A>G;NM_015327:c.*712A>G									chr1	156249875	.	T	C	.	PASS	DP=218	SOMATIC	SS=2	SSC=75	GPV=1E0	SPV=2.9788E-8	0/0	.	181	175	0	0	174,1,0,0	0/1	.	37	25	9	26.47%	25,0,9,0
chr1	156250168	156250168	T	C	UTR3	SMG5	NM_001323614:c.*419A>G;NM_001323615:c.*419A>G;NM_001323616:c.*419A>G;NM_001323617:c.*419A>G;NM_015327:c.*419A>G									chr1	156250168	.	T	C	.	PASS	DP=253	SOMATIC	SS=2	SSC=66	GPV=1E0	SPV=2.1448E-7	0/0	.	211	206	0	0	202,4,0,0	0/1	.	42	31	8	20.51%	30,1,8,0
chr1	156250460	156250460	T	C	UTR3	SMG5	NM_001323614:c.*127A>G;NM_001323615:c.*127A>G;NM_001323616:c.*127A>G;NM_001323617:c.*127A>G;NM_015327:c.*127A>G									chr1	156250460	.	T	C	.	PASS	DP=214	SOMATIC	SS=2	SSC=79	GPV=1E0	SPV=1.0627E-8	0/0	.	168	163	0	0	163,0,0,0	0/1	.	46	32	11	25.58%	32,0,11,0
chr1	156466956	156466956	T	C	UTR3	MEF2D	NM_001271629:c.*689A>G;NM_005920:c.*689A>G									chr1	156466956	.	T	C	.	PASS	DP=90	SOMATIC	SS=2	SSC=41	GPV=1E0	SPV=6.4413E-5	0/0	.	64	62	0	0	62,0,0,0	0/1	.	26	17	7	29.17%	17,0,7,0
chr1	158095269	158095269	A	G	UTR3	KIRREL1	NM_001286349:c.*149A>G;NM_018240:c.*149A>G									chr1	158095269	.	A	G	.	PASS	DP=101	SOMATIC	SS=2	SSC=63	GPV=1E0	SPV=4.7208E-7	0/0	.	76	76	0	0	0,76,0,0	0/1	.	25	14	9	39.13%	0,14,0,9
chr1	158095639	158095639	A	G	UTR3	KIRREL1	NM_001286349:c.*519A>G;NM_018240:c.*519A>G									chr1	158095639	.	A	G	.	PASS	DP=71	SOMATIC	SS=2	SSC=31	GPV=1E0	SPV=7.6238E-4	0/0	.	51	51	0	0	0,51,0,0	0/1	.	20	13	5	27.78%	0,13,0,5
chr1	158095867	158095867	A	G	UTR3	KIRREL1	NM_001286349:c.*747A>G;NM_018240:c.*747A>G									chr1	158095867	.	A	G	.	PASS	DP=67	SOMATIC	SS=2	SSC=36	GPV=1E0	SPV=2.2475E-4	0/0	.	47	47	0	0	0,47,0,0	0/1	.	20	12	6	33.33%	0,12,0,6
chr1	160262216	160262216	T	C	ncRNA_intronic	LOC100287049										chr1	160262216	.	T	C	.	PASS	DP=205	SOMATIC	SS=2	SSC=61	GPV=1E0	SPV=7.8863E-7	0/0	.	161	112	0	0	110,2,0,0	0/1	.	44	19	8	29.63%	19,0,8,0
chr1	160278445	160278445	T	C	UTR3	PEX19	NM_002857:c.*1106A>G;NM_001193644:c.*1114A>G									chr1	160278445	.	T	C	.	PASS	DP=90	SOMATIC	SS=2	SSC=33	GPV=1E0	SPV=4.4791E-4	0/0	.	63	56	0	0	55,1,0,0	0/1	.	27	18	6	0.25	18,0,6,0
chr1	160332454	160332454	T	C	exonic	COPA		nonsynonymous SNV	COPA:NM_001098398:exon6:c.A490G:p.I164V,COPA:NM_004371:exon6:c.A490G:p.I164V							chr1	160332454	.	T	C	.	PASS	DP=260	SOMATIC	SS=2	SSC=116	GPV=1E0	SPV=2.0804E-12	0/0	.	208	199	6	2.93%	198,1,6,0	0/1	.	52	28	21	42.86%	28,0,21,0
chr1	161120648	161120648	A	G	exonic	NIT1		synonymous SNV	NIT1:NM_001185093:exon6:c.A822G:p.P274P,NIT1:NM_001185094:exon7:c.A759G:p.P253P,NIT1:NM_005600:exon7:c.A867G:p.P289P							chr1	161120648	.	A	G	.	PASS	DP=149	SOMATIC	SS=2	SSC=43	GPV=1E0	SPV=4.3722E-5	0/0	.	107	102	0	0	0,102,0,0	0/1	.	42	28	7	0.2	0,28,0,7
chr1	161162350	161162350	A	G	exonic	USP21		synonymous SNV	USP21:NM_001319847:exon4:c.A828G:p.Q276Q,USP21:NM_001319848:exon4:c.A741G:p.Q247Q,USP21:NM_012475:exon4:c.A741G:p.Q247Q,USP21:NM_001014443:exon5:c.A741G:p.Q247Q							chr1	161162350	.	A	G	.	PASS	DP=105	SOMATIC	SS=2	SSC=31	GPV=1E0	SPV=6.7076E-4	0/0	.	79	76	0	0	0,76,0,0	0/1	.	26	20	5	0.2	0,20,0,5
chr1	162497969	162497969	A	G	UTR5	UHMK1	NM_144624:c.-32A>G;NM_175866:c.-32A>G									chr1	162497969	.	A	G	.	PASS	DP=110	SOMATIC	SS=2	SSC=55	GPV=1E0	SPV=2.6399E-6	0/0	.	85	85	0	0	0,85,0,0	0/1	.	25	17	8	0.32	0,17,0,8
chr1	171512044	171512044	A	G	UTR5	PRRC2C	NM_015172:c.-45A>G									chr1	171512044	.	A	G	.	PASS	DP=226	SOMATIC	SS=2	SSC=67	GPV=1E0	SPV=1.7618E-7	0/0	.	190	188	0	0	0,188,0,0	0/1	.	36	27	8	22.86%	0,27,0,8
chr1	179074994	179074994	A	G	UTR3	FAM20B	NM_001324310:c.*2850A>G;NM_014864:c.*2850A>G;NM_001324311:c.*2850A>G									chr1	179074994	.	A	G	.	PASS	DP=150	SOMATIC	SS=2	SSC=52	GPV=1E0	SPV=5.587E-6	0/0	.	115	111	0	0	2,109,0,0	0/1	.	35	27	8	22.86%	0,27,0,8
chr1	179847614	179847614	T	C	exonic	TOR1AIP2		synonymous SNV	TOR1AIP2:NM_001349936:exon5:c.A576G:p.Q192Q,TOR1AIP2:NM_145034:exon5:c.A576G:p.Q192Q,TOR1AIP2:NM_001199260:exon6:c.A576G:p.Q192Q,TOR1AIP2:NM_001349934:exon6:c.A576G:p.Q192Q,TOR1AIP2:NM_001349937:exon6:c.A576G:p.Q192Q,TOR1AIP2:NM_001349935:exon7:c.A576G:p.Q192Q							chr1	179847614	.	T	C	.	PASS	DP=107	SOMATIC	SS=2	SSC=42	GPV=1E0	SPV=5.9855E-5	0/0	.	78	78	0	0	77,1,0,0	0/1	.	29	22	7	24.14%	20,2,7,0
chr1	182391102	182391102	T	C	intronic	GLUL										chr1	182391102	.	T	C	.	PASS	DP=605	SOMATIC	SS=2	SSC=57	GPV=1E0	SPV=1.904E-6	0/0	.	530	18	0	0	18,0,0,0	0/1	.	75	5	14	73.68%	5,0,14,0
chr1	193059773	193059773	A	G	UTR5	RO60;UCHL5	NM_001331020:c.-16752A>G;NM_001173524:c.-9282A>G;NM_001350850:c.-30324T>C;NM_001350848:c.-30324T>C;NM_001350852:c.-30324T>C									chr1	193059773	.	A	G	.	PASS	DP=87	SOMATIC	SS=2	SSC=66	GPV=1E0	SPV=2.342E-7	0/0	.	65	62	0	0	4,58,0,0	0/1	.	22	12	10	45.45%	1,11,0,10
chr1	201858860	201858860	A	G	exonic	IPO9		nonsynonymous SNV	IPO9:NM_018085:exon13:c.A1334G:p.K445R							chr1	201858860	.	A	G	.	PASS	DP=217	SOMATIC	SS=2	SSC=65	GPV=1E0	SPV=2.9346E-7	0/0	.	173	168	0	0	0,168,0,0	0/1	.	44	34	9	20.93%	0,34,0,9
chr1	204410847	204410847	T	C	exonic	PPP1R15B		nonsynonymous SNV	PPP1R15B:NM_032833:exon1:c.A565G:p.S189G							chr1	204410847	.	T	C	.	PASS	DP=99	SOMATIC	SS=2	SSC=41	GPV=1E0	SPV=7.9323E-5	0/0	.	64	64	0	0	62,2,0,0	0/1	.	35	24	8	0.25	22,2,8,0
chr1	204555847	204555847	A	G	UTR3	MDM4	NM_001278519:c.*6165A>G;NM_001204172:c.*6165A>G;NM_001204171:c.*6165A>G;NM_001278516:c.*7147A>G;NM_001278518:c.*6808A>G;NM_001278517:c.*6165A>G;NM_002393:c.*6165A>G									chr1	204555847	.	A	G	.	PASS	DP=80	SOMATIC	SS=2	SSC=30	GPV=1E0	SPV=8.9829E-4	0/0	.	60	55	0	0	0,55,0,0	0/1	.	20	15	5	0.25	0,15,0,5
chr1	207769056	207769056	A	G	intronic	CD46										chr1	207769056	.	A	G	.	PASS	DP=209	SOMATIC	SS=2	SSC=31	GPV=1E0	SPV=6.5537E-4	0/0	.	164	43	0	0	3,40,0,0	0/1	.	45	10	5	33.33%	0,10,0,5
chr1	212619655	212619655	A	G	UTR3	ATF3	NM_001030287:c.*100A>G;NM_001040619:c.*550A>G;NM_001206488:c.*100A>G;NM_001206484:c.*100A>G;NM_001674:c.*100A>G;NM_001206486:c.*550A>G									chr1	212619655	.	A	G	.	PASS	DP=519	SOMATIC	SS=2	SSC=147	GPV=1E0	SPV=1.9143E-15	0/0	.	482	480	0	0	0,480,0,0	0/1	.	37	24	12	33.33%	0,24,0,12
chr1	220058150	220058150	T	C	UTR3	BPNT1	NM_001286149:c.*694A>G;NM_006085:c.*694A>G;NM_001286151:c.*694A>G;NM_001286150:c.*694A>G									chr1	220058150	.	T	C	.	PASS	DP=87	SOMATIC	SS=2	SSC=46	GPV=1E0	SPV=2.3558E-5	0/0	.	65	64	0	0	64,0,0,0	0/1	.	22	14	7	33.33%	14,0,7,0
chr1	220272258	220272258	T	C	exonic	RAB3GAP2		nonsynonymous SNV	RAB3GAP2:NM_012414:exon1:c.A80G:p.E27G							chr1	220272258	.	T	C	.	PASS	DP=117	SOMATIC	SS=2	SSC=39	GPV=1E0	SPV=1.1537E-4	0/0	.	83	82	0	0	82,0,0,0	0/1	.	34	27	7	20.59%	27,0,7,0
chr1	223982916	223982916	T	C	ncRNA_exonic	GTF2IP20										chr1	223982916	.	T	C	.	PASS	DP=121	SOMATIC	SS=2	SSC=31	GPV=1E0	SPV=6.3137E-4	0/0	.	100	98	0	0	98,0,0,0	0/1	.	21	16	4	0.2	16,0,4,0
chr1	224433756	224433756	T	C	exonic	WDR26		nonsynonymous SNV	WDR26:NM_001115113:exon1:c.A350G:p.K117R,WDR26:NM_025160:exon1:c.A350G:p.K117R							chr1	224433756	.	T	C	.	PASS	DP=87	SOMATIC	SS=2	SSC=41	GPV=1E0	SPV=7.012E-5	0/0	.	61	61	0	0	61,0,0,0	0/1	.	26	17	7	29.17%	17,0,7,0
chr1	224433814	224433814	T	C	exonic	WDR26		nonsynonymous SNV	WDR26:NM_001115113:exon1:c.A292G:p.T98A,WDR26:NM_025160:exon1:c.A292G:p.T98A							chr1	224433814	.	T	C	.	PASS	DP=244	SOMATIC	SS=2	SSC=76	GPV=1E0	SPV=2.3321E-8	0/0	.	211	211	0	0	211,0,0,0	0/1	.	33	22	8	26.67%	22,0,8,0
chr1	224434264	224434264	T	C	UTR5	WDR26	NM_025160:c.-159A>G;NM_001115113:c.-159A>G									chr1	224434264	.	T	C	.	PASS	DP=233	SOMATIC	SS=2	SSC=58	GPV=1E0	SPV=1.3802E-6	0/0	.	187	186	1	0.53%	186,0,1,0	0/1	.	46	35	9	20.45%	35,0,9,0
chr1	224434384	224434384	T	C	UTR5	WDR26	NM_001115113:c.-279A>G									chr1	224434384	.	T	C	.	PASS	DP=105	SOMATIC	SS=2	SSC=33	GPV=1E0	SPV=4.1527E-4	0/0	.	73	73	0	0	72,1,0,0	0/1	.	32	24	6	0.2	23,1,6,0
chr1	225983627	225983627	T	C	UTR3	SDE2	NM_152608:c.*1675A>G									chr1	225983627	.	T	C	.	PASS	DP=164	SOMATIC	SS=2	SSC=57	GPV=1E0	SPV=1.7258E-6	0/0	.	130	125	0	0	125,0,0,0	0/1	.	34	25	8	24.24%	25,0,8,0
chr1	231338145	231338145	A	G	upstream	EXOC8;SPRTN	dist=148									chr1	231338145	.	A	G	.	PASS	DP=64	SOMATIC	SS=2	SSC=33	GPV=1E0	SPV=3.9932E-4	0/0	.	44	44	0	0	0,44,0,0	0/1	.	20	13	6	31.58%	0,13,0,6
chr1	234609364	234609364	T	C	exonic	IRF2BP2		nonsynonymous SNV	IRF2BP2:NM_001077397:exon1:c.A131G:p.E44G,IRF2BP2:NM_182972:exon1:c.A131G:p.E44G							chr1	234609364	.	T	C	.	PASS	DP=109	SOMATIC	SS=2	SSC=33	GPV=1E0	SPV=3.9982E-4	0/0	.	84	83	0	0	83,0,0,0	0/1	.	25	19	5	20.83%	19,0,5,0
chr1	235327888	235327888	T	C	UTR5	ARID4B	NM_016374:c.-969A>G;NM_031371:c.-969A>G			rs1023635485						chr1	235327888	.	T	C	.	PASS	DP=113	SOMATIC	SS=2	SSC=52	GPV=1E0	SPV=5.3593E-6	0/0	.	91	88	0	0	88,0,0,0	0/1	.	22	15	7	31.82%	15,0,7,0
chr1	235447834	235447834	T	C	UTR3	B3GALNT2	NM_152490:c.*2372A>G									chr1	235447834	.	T	C	.	PASS	DP=205	SOMATIC	SS=2	SSC=34	GPV=1E0	SPV=3.566E-4	0/0	.	160	59	0	0	56,3,0,0	0/1	.	45	18	6	0.25	17,1,5,1
chr1	244054988	244054988	A	G	exonic	ZBTB18		nonsynonymous SNV	ZBTB18:NM_006352:exon1:c.A1187G:p.Q396R,ZBTB18:NM_001278196:exon2:c.A1187G:p.Q396R,ZBTB18:NM_205768:exon2:c.A1214G:p.Q405R							chr1	244054988	.	A	G	.	PASS	DP=84	SOMATIC	SS=2	SSC=35	GPV=1E0	SPV=2.6141E-4	0/0	.	56	56	0	0	0,56,0,0	0/1	.	28	21	7	0.25	0,21,0,7
chr2	10047935	10047935	A	G	exonic	KLF11		nonsynonymous SNV	KLF11:NM_001177716:exon3:c.A547G:p.S183G,KLF11:NM_001177718:exon3:c.A547G:p.S183G,KLF11:NM_003597:exon3:c.A598G:p.S200G							chr2	10047935	.	A	G	.	PASS	DP=72	SOMATIC	SS=2	SSC=36	GPV=1E0	SPV=2.0693E-4	0/0	.	51	51	0	0	0,51,0,0	0/1	.	21	13	6	31.58%	0,13,0,6
chr2	20251058	20251058	T	C	UTR3	PUM2	NM_001352918:c.*527A>G;NM_001352926:c.*527A>G;NM_001282791:c.*527A>G;NM_001282752:c.*527A>G;NM_001282790:c.*527A>G;NM_001352925:c.*527A>G;NM_001352917:c.*527A>G;NM_015317:c.*527A>G;NM_001352929:c.*527A>G;NM_001352930:c.*527A>G;NM_001352928:c.*527A>G;NM_001352927:c.*527A>G;NM_001352923:c.*527A>G;NM_001352919:c.*527A>G;NM_001352920:c.*527A>G									chr2	20251058	.	T	C	.	PASS	DP=97	SOMATIC	SS=2	SSC=49	GPV=1E0	SPV=1.034E-5	0/0	.	72	69	1	1.43%	69,0,1,0	0/1	.	25	15	9	37.5%	15,0,9,0
chr2	20251062	20251062	T	C	UTR3	PUM2	NM_001352918:c.*523A>G;NM_001352926:c.*523A>G;NM_001282791:c.*523A>G;NM_001282752:c.*523A>G;NM_001282790:c.*523A>G;NM_001352925:c.*523A>G;NM_001352917:c.*523A>G;NM_015317:c.*523A>G;NM_001352929:c.*523A>G;NM_001352930:c.*523A>G;NM_001352928:c.*523A>G;NM_001352927:c.*523A>G;NM_001352923:c.*523A>G;NM_001352919:c.*523A>G;NM_001352920:c.*523A>G			rs1014712207						chr2	20251062	.	T	C	.	PASS	DP=95	SOMATIC	SS=2	SSC=30	GPV=1E0	SPV=8.1784E-4	0/0	.	71	69	0	0	69,0,0,0	0/1	.	24	19	5	20.83%	19,0,5,0
chr2	27131368	27131368	T	C	UTR3	PREB	NM_013388:c.*46A>G;NM_001330487:c.*87A>G;NM_001330486:c.*87A>G;NM_001330485:c.*46A>G;NM_001330484:c.*46A>G									chr2	27131368	.	T	C	.	PASS	DP=191	SOMATIC	SS=2	SSC=69	GPV=1E0	SPV=1.0103E-7	0/0	.	156	154	0	0	154,0,0,0	0/1	.	35	26	9	25.71%	26,0,9,0
chr2	27377007	27377007	A	G	UTR3	SNX17	NM_001267060:c.*288A>G;NM_014748:c.*288A>G;NM_001267061:c.*288A>G;NM_001267059:c.*288A>G									chr2	27377007	.	A	G	.	PASS	DP=96	SOMATIC	SS=2	SSC=32	GPV=1E0	SPV=5.8618E-4	0/0	.	67	60	0	0	0,60,0,0	0/1	.	29	21	6	22.22%	2,19,0,6
chr2	27377930	27377930	T	C	exonic	ZNF513		nonsynonymous SNV	ZNF513:NM_001201459:exon3:c.A1055G:p.K352R,ZNF513:NM_144631:exon4:c.A1241G:p.K414R							chr2	27377930	.	T	C	.	PASS	DP=99	SOMATIC	SS=2	SSC=51	GPV=1E0	SPV=7.6282E-6	0/0	.	73	65	0	0	65,0,0,0	0/1	.	26	15	8	34.78%	15,0,8,0
chr2	27583656	27583656	A	G	splicing	ZNF512	NM_001271318:exon3:UTR5;NM_001271286:exon2:c.31-2A>G;NM_001271289:exon2:UTR5;NM_032434:exon2:c.31-2A>G									chr2	27583656	.	A	G	.	PASS	DP=133	SOMATIC	SS=2	SSC=43	GPV=1E0	SPV=4.1135E-5	0/0	.	98	8	0	0	0,8,0,0	1/1	.	35	0	9	1	0,0,0,9
chr2	37100933	37100933	T	C	UTR3	EIF2AK2	NM_001135651:c.*6340A>G									chr2	37100933	.	T	C	.	PASS	DP=106	SOMATIC	SS=2	SSC=47	GPV=1E0	SPV=1.812E-5	0/0	.	86	83	1	1.19%	83,0,1,0	0/1	.	20	12	7	36.84%	12,0,7,0
chr2	44321031	44321031	T	C	UTR3	PREPL;SLC3A1	NM_001171603:c.*325A>G;NM_001171613:c.*325A>G;NM_001171606:c.*325A>G;NM_001042385:c.*325A>G;NM_001042386:c.*325A>G;NM_001171617:c.*325A>G;NM_006036:c.*325A>G;NM_000341:c.*392T>C									chr2	44321031	.	T	C	.	PASS	DP=134	SOMATIC	SS=2	SSC=49	GPV=1E0	SPV=1.1846E-5	0/0	.	106	101	0	0	101,0,0,0	0/1	.	28	21	7	0.25	21,0,7,0
chr2	46902649	46902649	T	C	UTR3	MCFD2	NM_001171511:c.*2814A>G;NM_139279:c.*2814A>G;NM_001171507:c.*2814A>G;NM_001171506:c.*2814A>G;NM_001171508:c.*2814A>G;NM_001171510:c.*2814A>G;NM_001171509:c.*2814A>G									chr2	46902649	.	T	C	.	PASS	DP=142	SOMATIC	SS=2	SSC=51	GPV=1E0	SPV=7.3079E-6	0/0	.	113	110	0	0	110,0,0,0	0/1	.	29	21	7	0.25	21,0,7,0
chr2	46904298	46904298	T	C	UTR3	MCFD2	NM_001171511:c.*1165A>G;NM_139279:c.*1165A>G;NM_001171507:c.*1165A>G;NM_001171506:c.*1165A>G;NM_001171508:c.*1165A>G;NM_001171510:c.*1165A>G;NM_001171509:c.*1165A>G									chr2	46904298	.	T	C	.	PASS	DP=103	SOMATIC	SS=2	SSC=54	GPV=1E0	SPV=3.6422E-6	0/0	.	82	79	0	0	79,0,0,0	0/1	.	21	12	7	36.84%	12,0,7,0
chr2	61178080	61178080	A	G	ncRNA_exonic	AHSA2P				rs558038780						chr2	61178080	.	A	G	.	PASS	DP=142	SOMATIC	SS=2	SSC=42	GPV=1E0	SPV=5.2486E-5	0/0	.	111	106	0	0	0,106,0,0	0/1	.	31	22	6	21.43%	0,22,0,6
chr2	61178346	61178346	A	G	ncRNA_exonic	AHSA2P										chr2	61178346	.	A	G	.	PASS	DP=258	SOMATIC	SS=2	SSC=65	GPV=1E0	SPV=2.5666E-7	0/0	.	216	210	1	0.47%	0,210,0,1	0/1	.	42	31	9	22.5%	0,31,0,9
chr2	64634074	64634074	T	C	UTR3	SERTAD2	NM_014755:c.*1853A>G			rs766574991						chr2	64634074	.	T	C	.	PASS	DP=85	SOMATIC	SS=2	SSC=68	GPV=1E0	SPV=1.2775E-7	0/0	.	63	63	0	0	63,0,0,0	0/1	.	22	11	10	47.62%	11,0,10,0
chr2	68179688	68179688	T	C	UTR3	PPP3R1	NM_000945:c.*1275A>G									chr2	68179688	.	T	C	.	PASS	DP=155	SOMATIC	SS=2	SSC=55	GPV=1E0	SPV=2.6211E-6	0/0	.	127	126	0	0	125,1,0,0	0/1	.	28	20	7	25.93%	20,0,7,0
chr2	68180526	68180526	T	C	UTR3	PPP3R1	NM_000945:c.*437A>G									chr2	68180526	.	T	C	.	PASS	DP=103	SOMATIC	SS=2	SSC=50	GPV=1E0	SPV=9.9156E-6	0/0	.	80	79	0	0	78,1,0,0	0/1	.	23	15	7	31.82%	15,0,7,0
chr2	74101814	74101814	A	G	exonic	TET3		nonsynonymous SNV	TET3:NM_001366022:exon11:c.A4747G:p.T1583A,TET3:NM_001287491:exon12:c.A5026G:p.T1676A							chr2	74101814	.	A	G	.	PASS	DP=55	SOMATIC	SS=2	SSC=31	GPV=1E0	SPV=7.5436E-4	0/0	.	32	32	0	0	0,32,0,0	0/1	.	23	14	7	33.33%	0,14,0,7
chr2	74428894	74428894	T	C	exonic	RTKN		synonymous SNV	RTKN:NM_001015055:exon7:c.A804G:p.A268A,RTKN:NM_001015056:exon7:c.A654G:p.A218A,RTKN:NM_033046:exon8:c.A765G:p.A255A							chr2	74428894	.	T	C	.	PASS	DP=100	SOMATIC	SS=2	SSC=36	GPV=1E0	SPV=2.1677E-4	0/0	.	79	79	0	0	78,1,0,0	0/1	.	21	15	5	0.25	15,0,5,0
chr2	74482713	74482713	T	C	exonic	CCDC142		nonsynonymous SNV	CCDC142:NM_001365575:exon1:c.A125G:p.E42G,CCDC142:NM_032779:exon1:c.A125G:p.E42G							chr2	74482713	.	T	C	.	PASS	DP=80	SOMATIC	SS=2	SSC=30	GPV=1E0	SPV=9.639E-4	0/0	.	57	57	0	0	57,0,0,0	0/1	.	23	16	5	23.81%	16,0,5,0
chr2	85321731	85321731	T	C	UTR3	TGOLN2	NM_006464:c.*1005A>G;NM_001206840:c.*934A>G;NM_001368096:c.*974A>G;NM_001368095:c.*1012A>G;NM_001206844:c.*1005A>G;NM_001206841:c.*974A>G									chr2	85321731	.	T	C	.	PASS	DP=100	SOMATIC	SS=2	SSC=52	GPV=1E0	SPV=5.6034E-6	0/0	.	79	78	0	0	78,0,0,0	0/1	.	21	13	7	0.35	13,0,7,0
chr2	85322412	85322412	T	C	UTR3	TGOLN2	NM_006464:c.*324A>G;NM_001206840:c.*253A>G;NM_001368096:c.*293A>G;NM_001368095:c.*331A>G;NM_001206844:c.*324A>G;NM_001206841:c.*293A>G									chr2	85322412	.	T	C	.	PASS	DP=101	SOMATIC	SS=2	SSC=53	GPV=1E0	SPV=3.99E-6	0/0	.	72	71	0	0	70,1,0,0	0/1	.	29	19	9	32.14%	19,0,9,0
chr2	85610227	85610227	T	C	intronic	C2orf68										chr2	85610227	.	T	C	.	PASS	DP=129	SOMATIC	SS=2	SSC=35	GPV=1E0	SPV=2.9853E-4	0/0	.	90	28	0	0	28,0,0,0	0/1	.	39	9	7	43.75%	9,0,7,0
chr2	96816453	96816453	A	G	exonic	CNNM3		nonsynonymous SNV	CNNM3:NM_017623:exon1:c.A176G:p.D59G,CNNM3:NM_199078:exon1:c.A176G:p.D59G							chr2	96816453	.	A	G	.	PASS	DP=74	SOMATIC	SS=2	SSC=36	GPV=1E0	SPV=2.1242E-4	0/0	.	49	49	0	0	0,49,0,0	0/1	.	25	17	7	29.17%	0,17,0,7
chr2	96816495	96816495	A	G	exonic	CNNM3		nonsynonymous SNV	CNNM3:NM_017623:exon1:c.A218G:p.N73S,CNNM3:NM_199078:exon1:c.A218G:p.N73S							chr2	96816495	.	A	G	.	PASS	DP=58	SOMATIC	SS=2	SSC=37	GPV=1E0	SPV=1.9352E-4	0/0	.	35	35	0	0	0,35,0,0	0/1	.	23	14	8	36.36%	0,14,0,8
chr2	108777143	108777143	A	G	exonic	RANBP2		nonsynonymous SNV	RANBP2:NM_006267:exon25:c.A8511G:p.I2837M							chr2	108777143	.	A	G	.	PASS	DP=167	SOMATIC	SS=2	SSC=79	GPV=1E0	SPV=1.0248E-8	0/0	.	135	134	0	0	1,133,0,0	0/1	.	32	20	10	33.33%	0,20,0,10
chr2	108782672	108782672	A	G	exonic	RANBP2		nonsynonymous SNV	RANBP2:NM_006267:exon28:c.A9179G:p.K3060R							chr2	108782672	.	A	G	.	PASS	DP=167	SOMATIC	SS=2	SSC=46	GPV=1E0	SPV=2.1226E-5	0/0	.	145	144	0	0	0,144,0,0	0/1	.	22	16	5	23.81%	0,16,0,5
chr2	112646819	112646819	A	G	UTR5	SLC20A1	NM_005415:c.-10A>G									chr2	112646819	.	A	G	.	PASS	DP=116	SOMATIC	SS=2	SSC=39	GPV=1E0	SPV=1.0168E-4	0/0	.	89	85	0	0	0,85,0,0	0/1	.	27	20	6	23.08%	0,20,0,6
chr2	117917376	117917376	T	C	UTR3	CCDC93	NM_019044:c.*2967A>G									chr2	117917376	.	T	C	.	PASS	DP=71	SOMATIC	SS=2	SSC=30	GPV=1E0	SPV=9.6075E-4	0/0	.	51	51	0	0	51,0,0,0	0/1	.	20	14	5	26.32%	14,0,5,0
chr2	117919214	117919214	T	C	UTR3	CCDC93	NM_019044:c.*1129A>G									chr2	117919214	.	T	C	.	PASS	DP=74	SOMATIC	SS=2	SSC=30	GPV=1E0	SPV=8.3107E-4	0/0	.	54	53	0	0	52,1,0,0	0/1	.	20	14	5	26.32%	14,0,5,0
chr2	130157966	130157966	T	C	intronic	SMPD4										chr2	130157966	.	T	C	.	PASS	DP=143	SOMATIC	SS=2	SSC=36	GPV=1E0	SPV=2.3174E-4	0/0	.	111	22	0	0	22,0,0,0	0/1	.	32	4	6	0.6	4,0,6,0
chr2	131513965	131513965	A	G	ncRNA_intronic	LOC150776										chr2	131513965	.	A	G	.	PASS	DP=76	SOMATIC	SS=2	SSC=37	GPV=1E0	SPV=1.7969E-4	0/0	.	53	36	0	0	0,36,0,0	0/1	.	23	11	7	38.89%	0,11,0,7
chr2	131520593	131520593	A	G	ncRNA_exonic	LOC150776										chr2	131520593	.	A	G	.	PASS	DP=83	SOMATIC	SS=2	SSC=30	GPV=1E0	SPV=9.6513E-4	0/0	.	60	60	0	0	0,60,0,0	0/1	.	23	17	5	22.73%	0,17,0,5
chr2	168456443	168456443	A	G	UTR5	CERS6	NM_203463:c.-6A>G;NM_001256126:c.-6A>G									chr2	168456443	.	A	G	.	PASS	DP=93	SOMATIC	SS=2	SSC=52	GPV=1E0	SPV=5.3949E-6	0/0	.	65	65	0	0	0,65,0,0	0/1	.	28	18	9	33.33%	0,18,0,9
chr2	168456446	168456446	A	G	UTR5	CERS6	NM_203463:c.-3A>G;NM_001256126:c.-3A>G									chr2	168456446	.	A	G	.	PASS	DP=94	SOMATIC	SS=2	SSC=53	GPV=1E0	SPV=4.8728E-6	0/0	.	66	66	0	0	0,66,0,0	0/1	.	28	18	9	33.33%	0,18,0,9
chr2	190934852	190934852	A	G	UTR3	GLS	NM_001256310:c.*1990A>G									chr2	190934852	.	A	G	.	PASS	DP=128	SOMATIC	SS=2	SSC=48	GPV=1E0	SPV=1.277E-5	0/0	.	106	102	0	0	0,102,0,0	0/1	.	22	15	6	28.57%	0,15,0,6
chr2	216501781	216501781	A	G	UTR3	RPL37A	NM_000998:c.*377A>G									chr2	216501781	.	A	G	.	PASS	DP=133	SOMATIC	SS=2	SSC=47	GPV=1E0	SPV=1.7114E-5	0/0	.	90	39	0	0	0,39,0,0	0/1	.	43	9	8	47.06%	0,9,0,8
chr2	216501884	216501884	A	G	UTR3	RPL37A	NM_000998:c.*480A>G									chr2	216501884	.	A	G	.	PASS	DP=129	SOMATIC	SS=2	SSC=34	GPV=1E0	SPV=3.9335E-4	0/0	.	87	36	0	0	0,36,0,0	0/1	.	42	10	6	37.5%	0,10,0,6
chr2	218594425	218594425	A	G	UTR3	CNOT9	NM_005444:c.*149A>G;NM_001271634:c.*149A>G									chr2	218594425	.	A	G	.	PASS	DP=145	SOMATIC	SS=2	SSC=44	GPV=1E0	SPV=3.2174E-5	0/0	.	110	108	0	0	0,108,0,0	0/1	.	35	28	7	0.2	0,28,0,7
chr2	219209305	219209305	A	G	exonic	ZFAND2B		stoploss	ZFAND2B:NM_001270999:exon9:c.A641G:p.X214W,ZFAND2B:NM_138802:exon9:c.A773G:p.X258W,ZFAND2B:NM_001270998:exon10:c.A773G:p.X258W							chr2	219209305	.	A	G	.	PASS	DP=114	SOMATIC	SS=2	SSC=36	GPV=1E0	SPV=2.3458E-4	0/0	.	85	80	0	0	0,80,0,0	0/1	.	29	23	6	20.69%	0,23,0,6
chr2	219235081	219235081	A	G	exonic	ANKZF1		nonsynonymous SNV	ANKZF1:NM_001282792:exon7:c.A830G:p.K277R,ANKZF1:NM_001042410:exon10:c.A1460G:p.K487R,ANKZF1:NM_018089:exon10:c.A1460G:p.K487R							chr2	219235081	.	A	G	.	PASS	DP=110	SOMATIC	SS=2	SSC=68	GPV=1E0	SPV=1.3886E-7	0/0	.	81	76	0	0	0,76,0,0	0/1	.	29	18	11	37.93%	0,18,0,11
chr2	219235097	219235097	A	G	exonic	ANKZF1		synonymous SNV	ANKZF1:NM_001282792:exon7:c.A846G:p.P282P,ANKZF1:NM_001042410:exon10:c.A1476G:p.P492P,ANKZF1:NM_018089:exon10:c.A1476G:p.P492P							chr2	219235097	.	A	G	.	PASS	DP=84	SOMATIC	SS=2	SSC=30	GPV=1E0	SPV=8.2828E-4	0/0	.	58	53	0	0	0,53,0,0	0/1	.	26	20	6	23.08%	0,20,0,6
chr2	219235159	219235159	A	G	exonic	ANKZF1		nonsynonymous SNV	ANKZF1:NM_001282792:exon7:c.A908G:p.Q303R,ANKZF1:NM_001042410:exon10:c.A1538G:p.Q513R,ANKZF1:NM_018089:exon10:c.A1538G:p.Q513R							chr2	219235159	.	A	G	.	PASS	DP=77	SOMATIC	SS=2	SSC=34	GPV=1E0	SPV=3.2632E-4	0/0	.	52	47	0	0	0,47,0,0	0/1	.	25	18	7	0.28	0,18,0,7
chr2	219286524	219286524	A	G	UTR3	DNAJB2	NM_006736:c.*1537A>G;NM_001039550:c.*527A>G									chr2	219286524	.	A	G	.	PASS	DP=127	SOMATIC	SS=2	SSC=41	GPV=1E0	SPV=7.1466E-5	0/0	.	92	90	0	0	0,90,0,0	0/1	.	35	27	7	20.59%	1,26,0,7
chr2	219286663	219286663	A	G	UTR3	DNAJB2	NM_006736:c.*1676A>G;NM_001039550:c.*666A>G									chr2	219286663	.	A	G	.	PASS	DP=76	SOMATIC	SS=2	SSC=36	GPV=1E0	SPV=2.2769E-4	0/0	.	55	53	0	0	2,51,0,0	0/1	.	21	14	6	0.3	0,14,0,6
chr2	235042472	235042472	A	G	exonic	SH3BP4		nonsynonymous SNV	SH3BP4:NM_001371306:exon3:c.A1703G:p.K568R,SH3BP4:NM_001371302:exon4:c.A1703G:p.K568R,SH3BP4:NM_001371303:exon4:c.A1703G:p.K568R,SH3BP4:NM_001371304:exon4:c.A1703G:p.K568R,SH3BP4:NM_001371305:exon4:c.A1703G:p.K568R,SH3BP4:NM_014521:exon4:c.A1703G:p.K568R	rs753855465						chr2	235042472	.	A	G	.	PASS	DP=80	SOMATIC	SS=2	SSC=68	GPV=1E0	SPV=1.2824E-7	0/0	.	60	59	0	0	0,59,0,0	0/1	.	20	10	10	0.5	0,10,0,10
chr3	9476323	9476323	A	G	UTR3	SETD5	NM_001292043:c.*232A>G;NM_001349451:c.*232A>G;NM_001080517:c.*232A>G									chr3	9476323	.	A	G	.	PASS	DP=194	SOMATIC	SS=2	SSC=64	GPV=1E0	SPV=3.9125E-7	0/0	.	152	149	0	0	0,149,0,0	0/1	.	42	31	9	22.5%	0,31,0,9
chr3	9477087	9477087	A	G	UTR3	SETD5	NM_001292043:c.*996A>G;NM_001349451:c.*996A>G;NM_001080517:c.*996A>G									chr3	9477087	.	A	G	.	PASS	DP=192	SOMATIC	SS=2	SSC=58	GPV=1E0	SPV=1.5348E-6	0/0	.	152	149	0	0	5,144,0,0	0/1	.	40	30	8	21.05%	2,28,0,8
chr3	9477235	9477235	A	G	UTR3	SETD5	NM_001292043:c.*1144A>G;NM_001349451:c.*1144A>G;NM_001080517:c.*1144A>G									chr3	9477235	.	A	G	.	PASS	DP=253	SOMATIC	SS=2	SSC=73	GPV=1E0	SPV=4.0722E-8	0/0	.	202	199	0	0	1,198,0,0	0/1	.	51	39	10	20.41%	0,39,0,10
chr3	10150958	10150958	A	G	UTR3	VHL	NM_000551:c.*993A>G;NM_198156:c.*993A>G;NM_001354723:c.*1189A>G									chr3	10150958	.	A	G	.	PASS	DP=106	SOMATIC	SS=2	SSC=33	GPV=1E0	SPV=4.2222E-4	0/0	.	82	75	1	1.32%	0,75,0,1	0/1	.	24	16	6	27.27%	0,16,0,6
chr3	10151941	10151941	A	G	UTR3	VHL	NM_000551:c.*1976A>G;NM_198156:c.*1976A>G;NM_001354723:c.*2172A>G									chr3	10151941	.	A	G	.	PASS	DP=113	SOMATIC	SS=2	SSC=65	GPV=1E0	SPV=2.9243E-7	0/0	.	84	78	0	0	0,78,0,0	0/1	.	29	17	10	37.04%	0,17,0,10
chr3	10152888	10152888	A	G	UTR3	VHL	NM_000551:c.*2923A>G;NM_198156:c.*2923A>G;NM_001354723:c.*3119A>G									chr3	10152888	.	A	G	.	PASS	DP=99	SOMATIC	SS=2	SSC=33	GPV=1E0	SPV=4.9408E-4	0/0	.	72	64	2	3.03%	0,64,0,2	0/1	.	27	18	8	30.77%	0,18,0,8
chr3	10153021	10153021	A	G	UTR3	VHL	NM_000551:c.*3056A>G;NM_198156:c.*3056A>G;NM_001354723:c.*3252A>G									chr3	10153021	.	A	G	.	PASS	DP=95	SOMATIC	SS=2	SSC=34	GPV=1E0	SPV=3.2563E-4	0/0	.	73	64	3	4.48%	0,64,0,3	0/1	.	22	13	8	38.1%	0,13,0,8
chr3	10153304	10153304	A	G	UTR3	VHL	NM_000551:c.*3339A>G;NM_198156:c.*3339A>G;NM_001354723:c.*3535A>G			rs1046330641						chr3	10153304	.	A	G	.	PASS	DP=212	SOMATIC	SS=2	SSC=32	GPV=1E0	SPV=5.3171E-4	0/0	.	175	161	8	4.73%	0,161,0,8	0/1	.	37	27	9	0.25	0,27,0,9
chr3	14944626	14944626	T	C	ncRNA_exonic	FGD5-AS1				rs965920722						chr3	14944626	.	T	C	.	PASS	DP=208	SOMATIC	SS=2	SSC=66	GPV=1E0	SPV=2.272E-7	0/0	.	166	165	0	0	164,1,0,0	0/1	.	42	32	9	21.95%	31,1,9,0
chr3	15072986	15072986	T	C	UTR3	RBSN	NM_022340:c.*796A>G;NM_001302378:c.*796A>G									chr3	15072986	.	T	C	.	PASS	DP=64	SOMATIC	SS=2	SSC=31	GPV=1E0	SPV=7.2377E-4	0/0	.	43	43	0	0	43,0,0,0	0/1	.	21	15	6	28.57%	15,0,6,0
chr3	39142375	39142375	T	C	UTR3	CSRNP1	NM_001320559:c.*680A>G;NM_001320560:c.*680A>G;NM_033027:c.*680A>G									chr3	39142375	.	T	C	.	PASS	DP=109	SOMATIC	SS=2	SSC=74	GPV=1E0	SPV=3.7793E-8	0/0	.	81	81	0	0	81,0,0,0	0/1	.	28	16	11	40.74%	16,0,11,0
chr3	39142387	39142387	T	C	UTR3	CSRNP1	NM_001320559:c.*668A>G;NM_001320560:c.*668A>G;NM_033027:c.*668A>G									chr3	39142387	.	T	C	.	PASS	DP=113	SOMATIC	SS=2	SSC=46	GPV=1E0	SPV=2.2121E-5	0/0	.	80	80	0	0	80,0,0,0	0/1	.	33	24	8	0.25	24,0,8,0
chr3	39144265	39144265	T	C	exonic	CSRNP1		nonsynonymous SNV	CSRNP1:NM_001320559:exon4:c.A712G:p.R238G,CSRNP1:NM_001320560:exon4:c.A652G:p.R218G,CSRNP1:NM_033027:exon4:c.A652G:p.R218G							chr3	39144265	.	T	C	.	PASS	DP=83	SOMATIC	SS=2	SSC=32	GPV=1E0	SPV=5.6822E-4	0/0	.	62	62	0	0	61,1,0,0	0/1	.	21	15	5	0.25	15,0,5,0
chr3	40536174	40536174	A	G	UTR3	ZNF621	NM_198484:c.*3084A>G;NM_001098414:c.*3084A>G									chr3	40536174	.	A	G	.	PASS	DP=121	SOMATIC	SS=2	SSC=40	GPV=1E0	SPV=8.2359E-5	0/0	.	91	86	3	3.37%	0,86,0,3	0/1	.	30	18	9	33.33%	0,18,0,9
chr3	40537392	40537392	A	G	UTR3	ZNF621	NM_198484:c.*4302A>G;NM_001098414:c.*4302A>G									chr3	40537392	.	A	G	.	PASS	DP=98	SOMATIC	SS=2	SSC=32	GPV=1E0	SPV=5.0835E-4	0/0	.	74	72	1	1.37%	0,72,0,1	0/1	.	24	16	6	27.27%	0,16,0,6
chr3	45681021	45681021	A	G	ncRNA_intronic	LIMD1-AS1										chr3	45681021	.	A	G	.	PASS	DP=107	SOMATIC	SS=2	SSC=46	GPV=1E0	SPV=2.4084E-5	0/0	.	86	85	0	0	0,85,0,0	0/1	.	21	14	6	0.3	0,14,0,6
chr3	48268889	48268889	A	G	UTR3	ZNF589	NM_016089:c.*103A>G									chr3	48268889	.	A	G	.	PASS	DP=59	SOMATIC	SS=2	SSC=33	GPV=1E0	SPV=4.3522E-4	0/0	.	38	32	0	0	0,32,0,0	0/1	.	21	12	7	36.84%	0,12,0,7
chr3	48750019	48750019	T	C	UTR3	PRKAR2A	NM_004157:c.*1566A>G;NM_001321989:c.*1566A>G;NM_001321983:c.*1566A>G									chr3	48750019	.	T	C	.	PASS	DP=46	SOMATIC	SS=2	SSC=54	GPV=1E0	SPV=3.319E-6	0/0	.	25	18	0	0	17,1,0,0	1/1	.	21	4	12	0.75	4,0,12,0
chr3	49010593	49010593	A	G	intronic	WDR6										chr3	49010593	.	A	G	.	PASS	DP=153	SOMATIC	SS=2	SSC=32	GPV=1E0	SPV=5.16E-4	0/0	.	122	13	0	0	0,13,0,0	1/1	.	31	2	6	0.75	0,2,0,6
chr3	49011442	49011442	A	G	UTR5	WDR6	NM_001320546:c.-171A>G									chr3	49011442	.	A	G	.	PASS	DP=170	SOMATIC	SS=2	SSC=30	GPV=1E0	SPV=9.1185E-4	0/0	.	133	34	0	0	0,34,0,0	0/1	.	37	12	6	33.33%	0,12,0,6
chr3	49011454	49011454	A	G	UTR5	WDR6	NM_001320546:c.-159A>G									chr3	49011454	.	A	G	.	PASS	DP=167	SOMATIC	SS=2	SSC=51	GPV=1E0	SPV=6.6589E-6	0/0	.	134	35	0	0	0,35,0,0	0/1	.	33	6	8	57.14%	0,6,0,8
chr3	49012970	49012970	A	G	exonic	WDR6		nonsynonymous SNV	WDR6:NM_001320546:exon2:c.A1358G:p.K453R,WDR6:NM_001320547:exon2:c.A1283G:p.K428R,WDR6:NM_018031:exon2:c.A1436G:p.K479R							chr3	49012970	.	A	G	.	PASS	DP=303	SOMATIC	SS=2	SSC=130	GPV=1E0	SPV=8.6394E-14	0/0	.	249	240	0	0	1,239,0,0	0/1	.	54	35	16	31.37%	0,35,0,16
chr3	49699470	49699470	A	G	exonic	RNF123		nonsynonymous SNV	RNF123:NM_022064:exon11:c.A767G:p.Y256C							chr3	49699470	.	A	G	.	PASS	DP=90	SOMATIC	SS=2	SSC=37	GPV=1E0	SPV=1.7729E-4	0/0	.	66	56	0	0	0,56,0,0	0/1	.	24	14	6	0.3	0,14,0,6
chr3	49699474	49699474	A	G	exonic	RNF123		synonymous SNV	RNF123:NM_022064:exon11:c.A771G:p.P257P	rs145834474						chr3	49699474	.	A	G	.	PASS	DP=94	SOMATIC	SS=2	SSC=36	GPV=1E0	SPV=2.4836E-4	0/0	.	66	64	0	0	0,64,0,0	0/1	.	28	18	6	0.25	1,17,0,6
chr3	49725038	49725038	T	C	UTR3	IP6K1	NM_153273:c.*2084A>G;NM_001242829:c.*2084A>G;NM_001006115:c.*2084A>G									chr3	49725038	.	T	C	.	PASS	DP=116	SOMATIC	SS=2	SSC=44	GPV=1E0	SPV=3.7851E-5	0/0	.	92	91	0	0	91,0,0,0	0/1	.	24	17	6	26.09%	17,0,6,0
chr3	49726198	49726198	T	C	UTR3	IP6K1	NM_153273:c.*924A>G;NM_001242829:c.*924A>G;NM_001006115:c.*924A>G									chr3	49726198	.	T	C	.	PASS	DP=116	SOMATIC	SS=2	SSC=58	GPV=1E0	SPV=1.3364E-6	0/0	.	91	90	0	0	90,0,0,0	0/1	.	25	16	8	33.33%	16,0,8,0
chr3	49726368	49726368	T	C	UTR3	IP6K1	NM_153273:c.*754A>G;NM_001242829:c.*754A>G;NM_001006115:c.*754A>G									chr3	49726368	.	T	C	.	PASS	DP=132	SOMATIC	SS=2	SSC=52	GPV=1E0	SPV=6.227E-6	0/0	.	105	104	0	0	104,0,0,0	0/1	.	27	19	7	26.92%	19,0,7,0
chr3	50111451	50111451	A	G	intronic	RBM5				rs1054068693						chr3	50111451	.	A	G	.	PASS	DP=144	SOMATIC	SS=2	SSC=33	GPV=1E0	SPV=4.7543E-4	0/0	.	113	27	1	3.57%	0,27,0,1	0/1	.	31	4	6	0.6	0,4,0,6
chr3	50358638	50358638	T	C	exonic	TMEM115		synonymous SNV	TMEM115:NM_007024:exon1:c.A426G:p.L142L							chr3	50358638	.	T	C	.	PASS	DP=191	SOMATIC	SS=2	SSC=62	GPV=1E0	SPV=5.4556E-7	0/0	.	156	154	0	0	154,0,0,0	0/1	.	35	26	8	23.53%	26,0,8,0
chr3	52482287	52482287	A	G	intronic	NISCH										chr3	52482287	.	A	G	.	PASS	DP=129	SOMATIC	SS=2	SSC=71	GPV=1E0	SPV=6.3993E-8	0/0	.	94	73	0	0	0,73,0,0	0/1	.	35	12	10	45.45%	0,12,0,10
chr3	53286630	53286630	T	C	UTR3	DCP1A	NM_001290205:c.*950A>G;NM_001290204:c.*950A>G;NM_001290206:c.*950A>G;NM_018403:c.*950A>G;NM_001290207:c.*950A>G									chr3	53286630	.	T	C	.	PASS	DP=60	SOMATIC	SS=2	SSC=31	GPV=1E0	SPV=7.7421E-4	0/0	.	40	40	0	0	40,0,0,0	0/1	.	20	14	6	0.3	14,0,6,0
chr3	57557332	57557332	A	G	exonic	PDE12		nonsynonymous SNV	PDE12:NM_001322176:exon1:c.A953G:p.Y318C,PDE12:NM_001322177:exon1:c.A953G:p.Y318C,PDE12:NM_177966:exon1:c.A953G:p.Y318C							chr3	57557332	.	A	G	.	PASS	DP=112	SOMATIC	SS=2	SSC=35	GPV=1E0	SPV=2.7723E-4	0/0	.	80	80	0	0	0,80,0,0	0/1	.	32	24	6	0.2	0,24,0,6
chr3	58156067	58156067	A	G	exonic	FLNB		nonsynonymous SNV	FLNB:NM_001164319:exon40:c.A6808G:p.S2270G,FLNB:NM_001164318:exon41:c.A6847G:p.S2283G,FLNB:NM_001457:exon41:c.A6880G:p.S2294G,FLNB:NM_001164317:exon42:c.A6973G:p.S2325G							chr3	58156067	.	A	G	.	PASS	DP=154	SOMATIC	SS=2	SSC=49	GPV=1E0	SPV=1.2387E-5	0/0	.	128	125	0	0	0,125,0,0	0/1	.	26	19	6	0.24	0,19,0,6
chr3	58156074	58156074	A	G	exonic	FLNB		nonsynonymous SNV	FLNB:NM_001164319:exon40:c.A6815G:p.Q2272R,FLNB:NM_001164318:exon41:c.A6854G:p.Q2285R,FLNB:NM_001457:exon41:c.A6887G:p.Q2296R,FLNB:NM_001164317:exon42:c.A6980G:p.Q2327R							chr3	58156074	.	A	G	.	PASS	DP=122	SOMATIC	SS=2	SSC=119	GPV=1E0	SPV=1.1143E-12	0/0	.	101	98	0	0	0,98,0,0	0/1	.	21	7	13	0.65	0,7,0,13
chr3	88054387	88054387	T	C	UTR3	CGGBP1	NM_003663:c.*1086A>G;NM_001195308:c.*1086A>G;NM_001008390:c.*1086A>G									chr3	88054387	.	T	C	.	PASS	DP=195	SOMATIC	SS=2	SSC=76	GPV=1E0	SPV=2.3794E-8	0/0	.	163	162	0	0	160,2,0,0	0/1	.	32	22	9	29.03%	21,1,8,1
chr3	120348807	120348807	T	C	exonic	LRRC58		nonsynonymous SNV	LRRC58:NM_001099678:exon1:c.A437G:p.Q146R							chr3	120348807	.	T	C	.	PASS	DP=103	SOMATIC	SS=2	SSC=36	GPV=1E0	SPV=2.3245E-4	0/0	.	82	82	0	0	81,1,0,0	0/1	.	21	16	5	23.81%	16,0,5,0
chr3	127033941	127033941	A	G	exonic	PLXNA1		nonsynonymous SNV	PLXNA1:NM_032242:exon31:c.A5615G:p.K1872R							chr3	127033941	.	A	G	.	PASS	DP=123	SOMATIC	SS=2	SSC=60	GPV=1E0	SPV=8.2113E-7	0/0	.	93	93	0	0	0,93,0,0	0/1	.	30	20	9	31.03%	0,20,0,9
chr3	127036738	127036738	A	G	UTR3	PLXNA1	NM_032242:c.*2721A>G									chr3	127036738	.	A	G	.	PASS	DP=79	SOMATIC	SS=2	SSC=52	GPV=1E0	SPV=5.9866E-6	0/0	.	57	57	0	0	0,57,0,0	0/1	.	22	12	8	0.4	0,12,0,8
chr3	128071406	128071406	A	G	UTR3	SEC61A1	NM_013336:c.*1744A>G			rs1042995						chr3	128071406	.	A	G	.	PASS	DP=291	SOMATIC	SS=2	SSC=63	GPV=1E0	SPV=4.5082E-7	0/0	.	239	226	2	0.88%	0,226,0,2	0/1	.	52	37	10	21.28%	0,37,0,10
chr3	128497010	128497010	A	G	ncRNA_intronic	GATA2-AS1				rs1050803406						chr3	128497010	.	A	G	.	PASS	DP=158	SOMATIC	SS=2	SSC=45	GPV=1E0	SPV=2.7819E-5	0/0	.	120	97	0	0	0,97,0,0	0/1	.	38	24	7	22.58%	0,24,0,7
chr3	128497241	128497241	A	G	ncRNA_intronic	GATA2-AS1										chr3	128497241	.	A	G	.	PASS	DP=145	SOMATIC	SS=2	SSC=52	GPV=1E0	SPV=5.2547E-6	0/0	.	110	87	0	0	0,87,0,0	0/1	.	35	20	8	28.57%	0,20,0,8
chr3	128499013	128499013	A	G	ncRNA_intronic	GATA2-AS1										chr3	128499013	.	A	G	.	PASS	DP=116	SOMATIC	SS=2	SSC=35	GPV=1E0	SPV=2.8628E-4	0/0	.	85	62	0	0	0,62,0,0	0/1	.	31	18	6	0.25	0,18,0,6
chr3	133612539	133612539	T	C	exonic	TOPBP1		nonsynonymous SNV	TOPBP1:NM_001363889:exon24:c.A3870G:p.I1290M,TOPBP1:NM_007027:exon24:c.A3885G:p.I1295M							chr3	133612539	.	T	C	.	PASS	DP=245	SOMATIC	SS=2	SSC=67	GPV=1E0	SPV=1.7048E-7	0/0	.	207	207	0	0	206,1,0,0	0/1	.	38	30	8	21.05%	30,0,8,0
chr3	134357752	134357752	T	C	exonic	AMOTL2		nonsynonymous SNV	AMOTL2:NM_001278683:exon10:c.A2467G:p.T823A,AMOTL2:NM_001278685:exon10:c.A2287G:p.T763A,AMOTL2:NM_001363943:exon10:c.A2293G:p.T765A,AMOTL2:NM_016201:exon10:c.A2296G:p.T766A							chr3	134357752	.	T	C	.	PASS	DP=177	SOMATIC	SS=2	SSC=50	GPV=1E0	SPV=9.6535E-6	0/0	.	148	143	0	0	142,1,0,0	0/1	.	29	21	6	22.22%	21,0,6,0
chr3	134358070	134358070	T	C	intronic	AMOTL2										chr3	134358070	.	T	C	.	PASS	DP=149	SOMATIC	SS=2	SSC=32	GPV=1E0	SPV=5.6746E-4	0/0	.	119	15	0	0	15,0,0,0	0/1	.	30	7	9	56.25%	7,0,9,0
chr3	136149828	136149828	T	C	UTR3	MSL2	NM_001145417:c.*1319A>G;NM_018133:c.*1319A>G									chr3	136149828	.	T	C	.	PASS	DP=156	SOMATIC	SS=2	SSC=46	GPV=1E0	SPV=2.2442E-5	0/0	.	127	126	0	0	126,0,0,0	0/1	.	29	22	6	21.43%	22,0,6,0
chr3	136150522	136150522	T	C	UTR3	MSL2	NM_001145417:c.*625A>G;NM_018133:c.*625A>G									chr3	136150522	.	T	C	.	PASS	DP=102	SOMATIC	SS=2	SSC=36	GPV=1E0	SPV=2.4832E-4	0/0	.	74	73	0	0	73,0,0,0	0/1	.	28	21	6	22.22%	21,0,6,0
chr3	136150779	136150779	T	C	UTR3	MSL2	NM_001145417:c.*368A>G;NM_018133:c.*368A>G									chr3	136150779	.	T	C	.	PASS	DP=89	SOMATIC	SS=2	SSC=30	GPV=1E0	SPV=9.1067E-4	0/0	.	65	64	0	0	64,0,0,0	0/1	.	24	18	5	21.74%	18,0,5,0
chr3	136151071	136151071	T	C	UTR3	MSL2	NM_001145417:c.*76A>G;NM_018133:c.*76A>G									chr3	136151071	.	T	C	.	PASS	DP=118	SOMATIC	SS=2	SSC=39	GPV=1E0	SPV=1.1099E-4	0/0	.	90	87	0	0	87,0,0,0	0/1	.	28	21	6	22.22%	21,0,6,0
chr3	136151328	136151328	T	C	exonic	MSL2		nonsynonymous SNV	MSL2:NM_001145417:exon2:c.A1331G:p.K444R,MSL2:NM_018133:exon2:c.A1553G:p.K518R							chr3	136151328	.	T	C	.	PASS	DP=113	SOMATIC	SS=2	SSC=50	GPV=1E0	SPV=9.7211E-6	0/0	.	83	82	0	0	82,0,0,0	0/1	.	30	21	8	27.59%	21,0,8,0
chr3	136151333	136151333	T	C	exonic	MSL2		synonymous SNV	MSL2:NM_001145417:exon2:c.A1326G:p.P442P,MSL2:NM_018133:exon2:c.A1548G:p.P516P							chr3	136151333	.	T	C	.	PASS	DP=102	SOMATIC	SS=2	SSC=36	GPV=1E0	SPV=2.4832E-4	0/0	.	74	73	0	0	73,0,0,0	0/1	.	28	21	6	22.22%	21,0,6,0
chr3	136195751	136195751	T	C	UTR5	MSL2	NM_018133:c.-638A>G									chr3	136195751	.	T	C	.	PASS	DP=67	SOMATIC	SS=2	SSC=41	GPV=1E0	SPV=7.4181E-5	0/0	.	41	39	0	0	39,0,0,0	0/1	.	26	16	9	0.36	16,0,9,0
chr3	140942591	140942591	A	G	intronic	SLC25A36										chr3	140942591	.	A	G	.	PASS	DP=135	SOMATIC	SS=2	SSC=30	GPV=1E0	SPV=8.5132E-4	0/0	.	106	18	0	0	2,16,0,0	0/1	.	29	3	5	62.5%	0,3,0,5
chr3	149656981	149656981	T	C	exonic	WWTR1		nonsynonymous SNV	WWTR1:NM_001168280:exon2:c.A326G:p.Q109R,WWTR1:NM_015472:exon2:c.A326G:p.Q109R,WWTR1:NM_001168278:exon3:c.A326G:p.Q109R,WWTR1:NM_001348362:exon5:c.A326G:p.Q109R							chr3	149656981	.	T	C	.	PASS	DP=123	SOMATIC	SS=2	SSC=39	GPV=1E0	SPV=1.0039E-4	0/0	.	87	87	0	0	87,0,0,0	0/1	.	36	28	7	0.2	28,0,7,0
chr3	150408952	150408952	A	G	UTR5	TSC22D2	NM_014779:c.-399A>G;NM_001303264:c.-399A>G									chr3	150408952	.	A	G	.	PASS	DP=69	SOMATIC	SS=2	SSC=37	GPV=1E0	SPV=1.9611E-4	0/0	.	46	45	0	0	0,45,0,0	0/1	.	23	15	7	31.82%	0,15,1,6
chr3	150409160	150409160	A	G	UTR5	TSC22D2	NM_014779:c.-191A>G;NM_001303264:c.-191A>G									chr3	150409160	.	A	G	.	PASS	DP=97	SOMATIC	SS=2	SSC=33	GPV=1E0	SPV=4.0639E-4	0/0	.	68	68	0	0	0,68,0,0	0/1	.	29	22	6	21.43%	0,22,1,5
chr3	150409620	150409620	A	G	exonic	TSC22D2		synonymous SNV	TSC22D2:NM_001303264:exon1:c.A270G:p.L90L,TSC22D2:NM_014779:exon1:c.A270G:p.L90L							chr3	150409620	.	A	G	.	PASS	DP=78	SOMATIC	SS=2	SSC=50	GPV=1E0	SPV=8.1049E-6	0/0	.	53	53	0	0	0,53,0,0	0/1	.	25	15	9	37.5%	0,15,0,9
chr3	150409749	150409749	A	G	exonic	TSC22D2		synonymous SNV	TSC22D2:NM_001303264:exon1:c.A399G:p.A133A,TSC22D2:NM_014779:exon1:c.A399G:p.A133A							chr3	150409749	.	A	G	.	PASS	DP=99	SOMATIC	SS=2	SSC=37	GPV=1E0	SPV=1.7122E-4	0/0	.	79	79	0	0	0,79,0,0	0/1	.	20	14	5	26.32%	0,14,0,5
chr3	150409927	150409927	A	G	exonic	TSC22D2		nonsynonymous SNV	TSC22D2:NM_001303264:exon1:c.A577G:p.S193G,TSC22D2:NM_014779:exon1:c.A577G:p.S193G							chr3	150409927	.	A	G	.	PASS	DP=109	SOMATIC	SS=2	SSC=37	GPV=1E0	SPV=1.8255E-4	0/0	.	87	87	0	0	2,85,0,0	0/1	.	22	16	5	23.81%	0,16,0,5
chr3	150409957	150409957	A	G	exonic	TSC22D2		nonsynonymous SNV	TSC22D2:NM_001303264:exon1:c.A607G:p.R203G,TSC22D2:NM_014779:exon1:c.A607G:p.R203G	rs777722807						chr3	150409957	.	A	G	.	PASS	DP=124	SOMATIC	SS=2	SSC=47	GPV=1E0	SPV=1.7558E-5	0/0	.	101	101	0	0	1,100,0,0	0/1	.	23	16	6	27.27%	0,16,0,6
chr3	150409979	150409979	A	G	exonic	TSC22D2		nonsynonymous SNV	TSC22D2:NM_001303264:exon1:c.A629G:p.Q210R,TSC22D2:NM_014779:exon1:c.A629G:p.Q210R							chr3	150409979	.	A	G	.	PASS	DP=104	SOMATIC	SS=2	SSC=36	GPV=1E0	SPV=2.3245E-4	0/0	.	82	82	0	0	0,82,0,0	0/1	.	22	16	5	23.81%	0,16,0,5
chr3	150409988	150409988	A	G	exonic	TSC22D2		nonsynonymous SNV	TSC22D2:NM_001303264:exon1:c.A638G:p.E213G,TSC22D2:NM_014779:exon1:c.A638G:p.E213G							chr3	150409988	.	A	G	.	PASS	DP=103	SOMATIC	SS=2	SSC=35	GPV=1E0	SPV=3.1617E-4	0/0	.	80	80	0	0	1,79,0,0	0/1	.	23	17	5	22.73%	0,17,0,5
chr3	150410031	150410031	A	G	exonic	TSC22D2		synonymous SNV	TSC22D2:NM_001303264:exon1:c.A681G:p.V227V,TSC22D2:NM_014779:exon1:c.A681G:p.V227V							chr3	150410031	.	A	G	.	PASS	DP=74	SOMATIC	SS=2	SSC=43	GPV=1E0	SPV=4.7577E-5	0/0	.	53	53	0	0	0,53,0,0	0/1	.	21	13	7	0.35	0,13,0,7
chr3	150410048	150410048	A	G	exonic	TSC22D2		nonsynonymous SNV	TSC22D2:NM_001303264:exon1:c.A698G:p.Q233R,TSC22D2:NM_014779:exon1:c.A698G:p.Q233R							chr3	150410048	.	A	G	.	PASS	DP=86	SOMATIC	SS=2	SSC=57	GPV=1E0	SPV=1.9848E-6	0/0	.	62	62	0	0	0,62,0,0	0/1	.	24	14	9	39.13%	0,14,0,9
chr3	150410102	150410102	A	G	exonic	TSC22D2		nonsynonymous SNV	TSC22D2:NM_001303264:exon1:c.A752G:p.Q251R,TSC22D2:NM_014779:exon1:c.A752G:p.Q251R	rs772189691						chr3	150410102	.	A	G	.	PASS	DP=150	SOMATIC	SS=2	SSC=51	GPV=1E0	SPV=7.2607E-6	0/0	.	119	119	0	0	0,119,0,0	0/1	.	31	23	7	23.33%	0,23,0,7
chr3	150410106	150410106	A	G	exonic	TSC22D2		synonymous SNV	TSC22D2:NM_001303264:exon1:c.A756G:p.L252L,TSC22D2:NM_014779:exon1:c.A756G:p.L252L							chr3	150410106	.	A	G	.	PASS	DP=144	SOMATIC	SS=2	SSC=42	GPV=1E0	SPV=5.5602E-5	0/0	.	113	113	0	0	0,113,0,0	0/1	.	31	24	6	0.2	0,24,0,6
chr3	150410438	150410438	A	G	exonic	TSC22D2		nonsynonymous SNV	TSC22D2:NM_001303264:exon1:c.A1088G:p.Q363R,TSC22D2:NM_014779:exon1:c.A1088G:p.Q363R							chr3	150410438	.	A	G	.	PASS	DP=106	SOMATIC	SS=2	SSC=45	GPV=1E0	SPV=2.8293E-5	0/0	.	74	74	0	0	0,74,0,0	0/1	.	32	23	8	25.81%	0,23,0,8
chr3	150410659	150410659	A	G	exonic	TSC22D2		nonsynonymous SNV	TSC22D2:NM_001303264:exon1:c.A1309G:p.M437V,TSC22D2:NM_014779:exon1:c.A1309G:p.M437V							chr3	150410659	.	A	G	.	PASS	DP=77	SOMATIC	SS=2	SSC=39	GPV=1E0	SPV=1.2411E-4	0/0	.	57	57	0	0	0,57,0,0	0/1	.	20	13	6	31.58%	0,13,0,6
chr3	150410804	150410804	A	G	exonic	TSC22D2		nonsynonymous SNV	TSC22D2:NM_001303264:exon1:c.A1454G:p.Q485R,TSC22D2:NM_014779:exon1:c.A1454G:p.Q485R							chr3	150410804	.	A	G	.	PASS	DP=89	SOMATIC	SS=2	SSC=49	GPV=1E0	SPV=1.1442E-5	0/0	.	64	64	0	0	0,64,0,0	0/1	.	25	16	8	33.33%	0,16,0,8
chr3	150410815	150410815	A	G	exonic	TSC22D2		nonsynonymous SNV	TSC22D2:NM_001303264:exon1:c.A1465G:p.S489G,TSC22D2:NM_014779:exon1:c.A1465G:p.S489G	rs764622356						chr3	150410815	.	A	G	.	PASS	DP=90	SOMATIC	SS=2	SSC=79	GPV=1E0	SPV=1.1392E-8	0/0	.	65	65	0	0	0,65,0,0	0/1	.	25	12	12	0.5	0,12,0,12
chr3	150411039	150411039	A	G	exonic	TSC22D2		synonymous SNV	TSC22D2:NM_001303264:exon1:c.A1689G:p.P563P,TSC22D2:NM_014779:exon1:c.A1689G:p.P563P	rs750130609						chr3	150411039	.	A	G	.	PASS	DP=152	SOMATIC	SS=2	SSC=62	GPV=1E0	SPV=5.9466E-7	0/0	.	117	117	0	0	0,117,0,0	0/1	.	35	25	9	26.47%	0,25,0,9
chr3	150458468	150458468	A	G	exonic	TSC22D2		synonymous SNV	TSC22D2:NM_001303264:exon3:c.A2103G:p.L701L,TSC22D2:NM_014779:exon4:c.A2175G:p.L725L							chr3	150458468	.	A	G	.	PASS	DP=127	SOMATIC	SS=2	SSC=38	GPV=1E0	SPV=1.3973E-4	0/0	.	96	93	0	0	0,93,0,0	0/1	.	31	24	6	0.2	0,24,0,6
chr3	150627664	150627664	A	G	UTR3	SELENOT	NM_016275:c.*35A>G									chr3	150627664	.	A	G	.	PASS	DP=268	SOMATIC	SS=2	SSC=98	GPV=1E0	SPV=1.4789E-10	0/0	.	221	220	0	0	0,220,0,0	0/1	.	47	33	12	26.67%	0,33,0,12
chr3	160399822	160399822	A	G	ncRNA_intronic	TRIM59-IFT80										chr3	160399822	.	A	G	.	PASS	DP=328	SOMATIC	SS=2	SSC=60	GPV=1E0	SPV=9.4999E-7	0/0	.	260	76	0	0	0,76,0,0	0/1	.	68	12	8	0.4	0,12,0,8
chr3	160412683	160412683	A	G	ncRNA_intronic	TRIM59-IFT80										chr3	160412683	.	A	G	.	PASS	DP=703	SOMATIC	SS=2	SSC=38	GPV=1E0	SPV=1.5818E-4	0/0	.	634	49	1	0.02	0,49,0,1	0/1	.	69	7	6	46.15%	0,7,0,6
chr3	179375230	179375230	C	T	exonic	MFN1		nonsynonymous SNV	MFN1:NM_033540:exon10:c.C986T:p.S329L	rs755879355						chr3	179375230	.	C	T	.	PASS	DP=135	SOMATIC	SS=2	SSC=51	GPV=1E0	SPV=7.2238E-6	0/0	.	114	114	0	0	4,110,0,0	0/1	.	21	15	6	28.57%	0,15,0,6
chr3	179397789	179397789	T	C	UTR3	GNB4	NM_021629:c.*3424A>G									chr3	179397789	.	T	C	.	PASS	DP=134	SOMATIC	SS=2	SSC=33	GPV=1E0	SPV=4.0968E-4	0/0	.	104	103	1	0.96%	102,1,1,0	0/1	.	30	23	6	20.69%	22,1,6,0
chr3	183985409	183985409	T	C	intronic	ABCC5										chr3	183985409	.	T	C	.	PASS	DP=87	SOMATIC	SS=2	SSC=40	GPV=1E0	SPV=8.8905E-5	0/0	.	60	23	0	0	20,3,0,0	0/1	.	27	8	9	52.94%	8,0,9,0
chr3	184183615	184183615	A	G	exonic	AP2M1		stoploss	AP2M1:NM_001025205:exon11:c.A1301G:p.X434W							chr3	184183615	.	A	G	.	PASS	DP=115	SOMATIC	SS=2	SSC=51	GPV=1E0	SPV=7.3615E-6	0/0	.	85	79	0	0	0,79,0,0	0/1	.	30	19	8	29.63%	0,19,0,8
chr3	184183772	184183772	A	G	UTR3	AP2M1	NM_001025205:c.*156A>G;NM_001311198:c.*156A>G;NM_004068:c.*156A>G									chr3	184183772	.	A	G	.	PASS	DP=799	SOMATIC	SS=2	SSC=255	GPV=1E0	SPV=2.223E-27	0/0	.	739	734	0	0	0,734,0,0	0/1	.	60	37	22	37.29%	0,37,0,22
chr3	184315298	184315298	A	G	UTR5	EIF4G1	NM_182917:c.-499A>G									chr3	184315298	.	A	G	.	PASS	DP=600	SOMATIC	SS=2	SSC=46	GPV=1E0	SPV=2.3071E-5	0/0	.	516	45	0	0	1,44,0,0	0/1	.	84	15	9	37.5%	0,15,0,9
chr3	184364021	184364021	A	G	intronic	POLR2H										chr3	184364021	.	A	G	.	PASS	DP=418	SOMATIC	SS=2	SSC=31	GPV=1E0	SPV=6.8704E-4	0/0	.	363	22	0	0	0,22,0,0	0/1	.	55	6	6	0.5	0,6,0,6
chr3	196352731	196352731	T	C	UTR3	UBXN7	NM_015562:c.*3954A>G									chr3	196352731	.	T	C	.	PASS	DP=99	SOMATIC	SS=2	SSC=32	GPV=1E0	SPV=5.6409E-4	0/0	.	69	68	0	0	68,0,0,0	0/1	.	30	24	6	0.2	24,0,6,0
chr3	196868061	196868061	A	G	UTR5	SENP5	NM_001308045:c.-17121A>G;NM_152699:c.-17121A>G									chr3	196868061	.	A	G	.	PASS	DP=81	SOMATIC	SS=2	SSC=38	GPV=1E0	SPV=1.3623E-4	0/0	.	56	51	0	0	1,50,0,0	0/1	.	25	16	7	30.43%	0,16,0,7
chr3	197612777	197612777	T	C	intergenic	BDH1;LOC220729	dist=39454;dist=1250			rs1132066						chr3	197612777	.	T	C	.	PASS	DP=126	SOMATIC	SS=2	SSC=35	GPV=1E0	SPV=2.838E-4	0/0	.	97	89	3	3.26%	86,3,3,0	0/1	.	29	19	8	29.63%	19,0,8,0
chr4	134190	134190	A	G	intronic	ZNF718										chr4	134190	.	A	G	.	PASS	DP=97	SOMATIC	SS=2	SSC=42	GPV=1E0	SPV=6.1076E-5	0/0	.	68	54	0	0	0,54,0,0	0/1	.	29	10	6	37.5%	0,10,0,6
chr4	136330	136330	A	G	intronic	ZNF718										chr4	136330	.	A	G	.	PASS	DP=90	SOMATIC	SS=2	SSC=41	GPV=1E0	SPV=6.4899E-5	0/0	.	55	40	1	2.44%	0,40,0,1	0/1	.	35	13	10	43.48%	1,12,0,10
chr4	136344	136344	A	G	intronic	ZNF718										chr4	136344	.	A	G	.	PASS	DP=90	SOMATIC	SS=2	SSC=45	GPV=1E0	SPV=2.9672E-5	0/0	.	55	41	0	0	0,41,0,0	0/1	.	35	14	9	39.13%	1,13,0,9
chr4	777736	777736	T	C	intergenic	PCGF3;LOC100129917	dist=6756;dist=2413									chr4	777736	.	T	C	.	PASS	DP=78	SOMATIC	SS=2	SSC=59	GPV=1E0	SPV=1.0664E-6	0/0	.	51	49	0	0	44,5,0,0	0/1	.	27	14	11	0.44	13,1,11,0
chr4	778728	778728	T	C	intergenic	PCGF3;LOC100129917	dist=7748;dist=1421									chr4	778728	.	T	C	.	PASS	DP=68	SOMATIC	SS=2	SSC=31	GPV=1E0	SPV=7.2377E-4	0/0	.	45	43	0	0	42,1,0,0	0/1	.	23	15	6	28.57%	14,1,6,0
chr4	779027	779027	T	C	intergenic	PCGF3;LOC100129917	dist=8047;dist=1122									chr4	779027	.	T	C	.	PASS	DP=76	SOMATIC	SS=2	SSC=30	GPV=1E0	SPV=8.3107E-4	0/0	.	55	53	0	0	52,1,0,0	0/1	.	21	14	5	26.32%	14,0,5,0
chr4	779741	779741	T	C	downstream	LOC100129917	dist=408									chr4	779741	.	T	C	.	PASS	DP=84	SOMATIC	SS=2	SSC=57	GPV=1E0	SPV=1.689E-6	0/0	.	51	49	0	0	49,0,0,0	0/1	.	33	18	12	0.4	18,0,12,0
chr4	779744	779744	T	C	downstream	LOC100129917	dist=405									chr4	779744	.	T	C	.	PASS	DP=84	SOMATIC	SS=2	SSC=42	GPV=1E0	SPV=5.4917E-5	0/0	.	52	49	0	0	49,0,0,0	0/1	.	32	20	9	31.03%	20,0,9,0
chr4	780442	780442	T	C	ncRNA_exonic	LOC100129917										chr4	780442	.	T	C	.	PASS	DP=45	SOMATIC	SS=2	SSC=33	GPV=1E0	SPV=4.2795E-4	0/0	.	20	18	0	0	17,1,0,0	0/1	.	25	12	11	47.83%	11,1,11,0
chr4	1243062	1243062	T	C	intronic	CTBP1										chr4	1243062	.	T	C	.	PASS	DP=183	SOMATIC	SS=2	SSC=35	GPV=1E0	SPV=2.7791E-4	0/0	.	138	36	0	0	35,1,0,0	0/1	.	45	9	6	0.4	9,0,6,0
chr4	1243527	1243527	T	C	intronic	CTBP1										chr4	1243527	.	T	C	.	PASS	DP=190	SOMATIC	SS=2	SSC=33	GPV=1E0	SPV=4.3692E-4	0/0	.	146	44	0	0	44,0,0,0	0/1	.	44	9	5	35.71%	9,0,5,0
chr4	1244924	1244924	T	C	intronic	CTBP1										chr4	1244924	.	T	C	.	PASS	DP=313	SOMATIC	SS=2	SSC=78	GPV=1E0	SPV=1.5107E-8	0/0	.	239	137	0	0	137,0,0,0	0/1	.	74	33	12	26.67%	33,0,12,0
chr4	1246118	1246118	T	C	intronic	CTBP1										chr4	1246118	.	T	C	.	PASS	DP=269	SOMATIC	SS=2	SSC=57	GPV=1E0	SPV=1.8425E-6	0/0	.	205	103	0	0	103,0,0,0	0/1	.	64	26	9	25.71%	26,0,9,0
chr4	1246181	1246181	T	C	intronic	CTBP1										chr4	1246181	.	T	C	.	PASS	DP=231	SOMATIC	SS=2	SSC=44	GPV=1E0	SPV=3.4187E-5	0/0	.	172	69	0	0	69,0,0,0	0/1	.	59	22	8	26.67%	22,0,8,0
chr4	1246238	1246238	T	C	intronic	CTBP1										chr4	1246238	.	T	C	.	PASS	DP=237	SOMATIC	SS=2	SSC=33	GPV=1E0	SPV=3.9982E-4	0/0	.	184	83	0	0	83,0,0,0	0/1	.	53	19	5	20.83%	19,0,5,0
chr4	1247010	1247010	T	C	intronic	CTBP1										chr4	1247010	.	T	C	.	PASS	DP=193	SOMATIC	SS=2	SSC=32	GPV=1E0	SPV=6.2144E-4	0/0	.	148	47	0	0	46,1,0,0	0/1	.	45	11	5	31.25%	11,0,5,0
chr4	1247322	1247322	T	C	intronic	CTBP1										chr4	1247322	.	T	C	.	PASS	DP=213	SOMATIC	SS=2	SSC=31	GPV=1E0	SPV=7.0086E-4	0/0	.	163	62	0	0	61,1,0,0	0/1	.	50	16	5	23.81%	16,0,5,0
chr4	1803901	1803901	A	G	intronic	FGFR3										chr4	1803901	.	A	G	.	PASS	DP=290	SOMATIC	SS=2	SSC=36	GPV=1E0	SPV=2.0263E-4	0/0	.	214	59	0	0	0,59,0,0	0/1	.	76	21	7	0.25	0,21,0,7
chr4	2248939	2248939	T	C	UTR3	MXD4	NM_006454:c.*1605A>G									chr4	2248939	.	T	C	.	PASS	DP=118	SOMATIC	SS=2	SSC=38	GPV=1E0	SPV=1.4337E-4	0/0	.	83	76	0	0	76,0,0,0	0/1	.	35	26	7	21.21%	26,0,6,1
chr4	2249031	2249031	T	C	UTR3	MXD4	NM_006454:c.*1513A>G									chr4	2249031	.	T	C	.	PASS	DP=113	SOMATIC	SS=2	SSC=79	GPV=1E0	SPV=1.1191E-8	0/0	.	87	80	0	0	80,0,0,0	0/1	.	26	13	11	45.83%	13,0,11,0
chr4	2255743	2255743	T	C	intronic	MXD4										chr4	2255743	.	T	C	.	PASS	DP=331	SOMATIC	SS=2	SSC=35	GPV=1E0	SPV=2.7599E-4	0/0	.	279	41	0	0	41,0,0,0	0/1	.	52	7	5	41.67%	7,0,5,0
chr4	2256524	2256524	T	C	intronic	MXD4										chr4	2256524	.	T	C	.	PASS	DP=326	SOMATIC	SS=2	SSC=30	GPV=1E0	SPV=8.8502E-4	0/0	.	269	32	0	0	32,0,0,0	0/1	.	57	11	6	35.29%	11,0,6,0
chr4	2257614	2257614	T	C	intronic	MXD4										chr4	2257614	.	T	C	.	PASS	DP=340	SOMATIC	SS=2	SSC=61	GPV=1E0	SPV=7.7539E-7	0/0	.	286	49	0	0	49,0,0,0	0/1	.	54	6	8	57.14%	6,0,8,0
chr4	2259325	2259325	T	C	intronic	MXD4										chr4	2259325	.	T	C	.	PASS	DP=353	SOMATIC	SS=2	SSC=41	GPV=1E0	SPV=7.4322E-5	0/0	.	303	16	0	0	16,0,0,0	0/1	.	50	3	8	72.73%	3,0,8,0
chr4	2261151	2261151	T	C	intronic	MXD4										chr4	2261151	.	T	C	.	PASS	DP=355	SOMATIC	SS=2	SSC=35	GPV=1E0	SPV=2.855E-4	0/0	.	300	18	0	0	18,0,0,0	0/1	.	55	6	8	57.14%	6,0,8,0
chr4	2631082	2631082	A	G	exonic	FAM193A		synonymous SNV	FAM193A:NM_001256666:exon3:c.A78G:p.Q26Q,FAM193A:NM_001256667:exon3:c.A78G:p.Q26Q,FAM193A:NM_001256668:exon3:c.A78G:p.Q26Q,FAM193A:NM_003704:exon3:c.A78G:p.Q26Q,FAM193A:NM_001366316:exon5:c.A780G:p.Q260Q,FAM193A:NM_001366318:exon5:c.A951G:p.Q317Q	rs756724055						chr4	2631082	.	A	G	.	PASS	DP=96	SOMATIC	SS=2	SSC=34	GPV=1E0	SPV=3.7072E-4	0/0	.	73	73	0	0	0,73,0,0	0/1	.	23	16	5	23.81%	0,16,0,5
chr4	17801186	17801186	T	C	UTR3	DCAF16	NM_017741:c.*2305A>G;NM_001345882:c.*2305A>G;NM_001345884:c.*2305A>G;NM_001345885:c.*2305A>G;NM_001345880:c.*2305A>G;NM_001345881:c.*2305A>G									chr4	17801186	.	T	C	.	PASS	DP=90	SOMATIC	SS=2	SSC=31	GPV=1E0	SPV=6.895E-4	0/0	.	60	53	0	0	53,0,0,0	0/1	.	30	19	6	0.24	19,0,6,0
chr4	17801322	17801322	T	C	UTR3	DCAF16	NM_017741:c.*2169A>G;NM_001345882:c.*2169A>G;NM_001345884:c.*2169A>G;NM_001345885:c.*2169A>G;NM_001345880:c.*2169A>G;NM_001345881:c.*2169A>G									chr4	17801322	.	T	C	.	PASS	DP=153	SOMATIC	SS=2	SSC=36	GPV=1E0	SPV=2.1553E-4	0/0	.	116	105	4	3.67%	105,0,4,0	0/1	.	37	23	9	28.12%	23,0,9,0
chr4	17802055	17802055	T	C	UTR3	DCAF16	NM_017741:c.*1436A>G;NM_001345882:c.*1436A>G;NM_001345884:c.*1436A>G;NM_001345885:c.*1436A>G;NM_001345880:c.*1436A>G;NM_001345881:c.*1436A>G									chr4	17802055	.	T	C	.	PASS	DP=123	SOMATIC	SS=2	SSC=70	GPV=1E0	SPV=8.5322E-8	0/0	.	90	82	1	1.2%	82,0,1,0	0/1	.	33	16	12	42.86%	15,1,12,0
chr4	17802076	17802076	T	C	UTR3	DCAF16	NM_017741:c.*1415A>G;NM_001345882:c.*1415A>G;NM_001345884:c.*1415A>G;NM_001345885:c.*1415A>G;NM_001345880:c.*1415A>G;NM_001345881:c.*1415A>G									chr4	17802076	.	T	C	.	PASS	DP=97	SOMATIC	SS=2	SSC=34	GPV=1E0	SPV=3.545E-4	0/0	.	73	66	0	0	66,0,0,0	0/1	.	24	14	5	26.32%	13,1,5,0
chr4	41265566	41265566	A	G	intronic	UCHL1										chr4	41265566	.	A	G	.	PASS	DP=1753	SOMATIC	SS=2	SSC=31	GPV=1E0	SPV=7.5162E-4	0/0	.	1673	35	0	0	1,34,0,0	0/1	.	80	8	5	38.46%	0,8,0,5
chr4	41266753	41266753	A	G	intronic	UCHL1										chr4	41266753	.	A	G	.	PASS	DP=1779	SOMATIC	SS=2	SSC=39	GPV=1E0	SPV=1.0021E-4	0/0	.	1694	56	0	0	0,56,0,0	0/1	.	85	12	6	33.33%	0,12,0,6
chr4	41266759	41266759	A	G	intronic	UCHL1										chr4	41266759	.	A	G	.	PASS	DP=1783	SOMATIC	SS=2	SSC=36	GPV=1E0	SPV=2.0691E-4	0/0	.	1700	62	0	0	0,62,0,0	0/1	.	83	11	5	31.25%	0,11,0,5
chr4	56460096	56460096	A	G	UTR3	PAICS	NM_006452:c.*558A>G;NM_001079524:c.*558A>G;NM_001079525:c.*558A>G									chr4	56460096	.	A	G	.	PASS	DP=427	SOMATIC	SS=2	SSC=54	GPV=1E0	SPV=3.4286E-6	0/0	.	375	359	13	3.49%	6,353,0,13	0/1	.	52	38	12	0.24	0,38,0,12
chr4	56460147	56460147	A	G	UTR3	PAICS	NM_006452:c.*609A>G;NM_001079524:c.*609A>G;NM_001079525:c.*609A>G									chr4	56460147	.	A	G	.	PASS	DP=427	SOMATIC	SS=2	SSC=53	GPV=1E0	SPV=4.1212E-6	0/0	.	382	361	17	4.5%	4,357,0,17	0/1	.	45	31	12	27.91%	2,29,0,12
chr4	56460851	56460851	A	G	UTR3	PAICS	NM_006452:c.*1313A>G;NM_001079524:c.*1313A>G;NM_001079525:c.*1313A>G			rs1133210						chr4	56460851	.	A	G	.	PASS	DP=361	SOMATIC	SS=2	SSC=96	GPV=1E0	SPV=2.108E-10	0/0	.	314	309	3	0.96%	2,307,0,3	0/1	.	47	33	13	28.26%	2,31,0,13
chr4	56460950	56460950	A	G	UTR3	PAICS	NM_006452:c.*1412A>G;NM_001079524:c.*1412A>G;NM_001079525:c.*1412A>G			rs11549974						chr4	56460950	.	A	G	.	PASS	DP=322	SOMATIC	SS=2	SSC=54	GPV=1E0	SPV=3.1919E-6	0/0	.	282	275	5	1.79%	5,270,0,5	0/1	.	40	30	9	23.08%	0,30,0,9
chr4	56460959	56460959	A	G	UTR3	PAICS	NM_006452:c.*1421A>G;NM_001079524:c.*1421A>G;NM_001079525:c.*1421A>G									chr4	56460959	.	A	G	.	PASS	DP=395	SOMATIC	SS=2	SSC=168	GPV=1E0	SPV=1.5283E-17	0/0	.	352	350	0	0	5,345,0,0	0/1	.	43	26	16	38.1%	0,26,0,16
chr4	57110068	57110068	T	C	exonic	IGFBP7		nonsynonymous SNV	IGFBP7:NM_001253835:exon1:c.A284G:p.K95R,IGFBP7:NM_001553:exon1:c.A284G:p.K95R	rs1133243						chr4	57110068	.	T	C	.	PASS	DP=146	SOMATIC	SS=2	SSC=87	GPV=1E0	SPV=1.6012E-9	0/0	.	115	112	3	2.61%	112,0,3,0	0/1	.	31	16	15	48.39%	16,0,15,0
chr4	57110120	57110120	T	C	exonic	IGFBP7		nonsynonymous SNV	IGFBP7:NM_001253835:exon1:c.A232G:p.R78G,IGFBP7:NM_001553:exon1:c.A232G:p.R78G	rs11555284						chr4	57110120	.	T	C	.	PASS	DP=173	SOMATIC	SS=2	SSC=126	GPV=1E0	SPV=2.0711E-13	0/0	.	135	135	0	0	134,1,0,0	0/1	.	38	21	17	44.74%	21,0,17,0
chr4	82429577	82429577	T	C	exonic	HNRNPDL		synonymous SNV	HNRNPDL:NM_001207000:exon1:c.A114G:p.L38L,HNRNPDL:NM_031372:exon1:c.A114G:p.L38L	rs771120108	453837	not_provided	MedGen:CN517202	criteria_provided,_single_submitter	Likely_benign	chr4	82429577	.	T	C	.	PASS	DP=116	SOMATIC	SS=2	SSC=41	GPV=1E0	SPV=6.3907E-5	0/0	.	85	83	0	0	83,0,0,0	0/1	.	31	24	7	22.58%	24,0,7,0
chr4	82896587	82896587	T	C	ncRNA_intronic	THAP9-AS1										chr4	82896587	.	T	C	.	PASS	DP=210	SOMATIC	SS=2	SSC=50	GPV=1E0	SPV=7.9785E-6	0/0	.	169	68	1	1.45%	68,0,1,0	0/1	.	41	14	9	39.13%	14,0,9,0
chr4	82896592	82896592	T	C	ncRNA_intronic	THAP9-AS1										chr4	82896592	.	T	C	.	PASS	DP=210	SOMATIC	SS=2	SSC=38	GPV=1E0	SPV=1.3169E-4	0/0	.	170	69	1	1.43%	69,0,1,0	0/1	.	40	15	7	31.82%	15,0,7,0
chr4	82896601	82896601	T	C	ncRNA_intronic	THAP9-AS1										chr4	82896601	.	T	C	.	PASS	DP=213	SOMATIC	SS=2	SSC=55	GPV=1E0	SPV=2.6592E-6	0/0	.	169	69	0	0	69,0,0,0	0/1	.	44	17	9	34.62%	17,0,9,0
chr4	82896619	82896619	T	C	ncRNA_intronic	THAP9-AS1										chr4	82896619	.	T	C	.	PASS	DP=224	SOMATIC	SS=2	SSC=30	GPV=1E0	SPV=9.9601E-4	0/0	.	179	78	1	1.27%	78,0,1,0	0/1	.	45	21	6	22.22%	21,0,6,0
chr4	82896660	82896660	T	C	ncRNA_intronic	THAP9-AS1										chr4	82896660	.	T	C	.	PASS	DP=203	SOMATIC	SS=2	SSC=46	GPV=1E0	SPV=2.3558E-5	0/0	.	164	64	0	0	64,0,0,0	0/1	.	39	14	7	33.33%	14,0,7,0
chr4	102827039	102827039	T	C	UTR5	UBE2D3	NM_181892:c.-531A>G									chr4	102827039	.	T	C	.	PASS	DP=475	SOMATIC	SS=2	SSC=57	GPV=1E0	SPV=1.7968E-6	0/0	.	413	103	0	0	102,1,0,0	0/1	.	62	20	8	28.57%	20,0,8,0
chr4	110618552	110618552	T	C	exonic	PITX2		nonsynonymous SNV	PITX2:NM_000325:exon3:c.A548G:p.Y183C,PITX2:NM_001204399:exon4:c.A389G:p.Y130C,PITX2:NM_001204398:exon5:c.A527G:p.Y176C,PITX2:NM_153427:exon5:c.A389G:p.Y130C,PITX2:NM_153426:exon6:c.A527G:p.Y176C,PITX2:NM_001204397:exon7:c.A527G:p.Y176C	rs750107133						chr4	110618552	.	T	C	.	PASS	DP=96	SOMATIC	SS=2	SSC=30	GPV=1E0	SPV=8.1784E-4	0/0	.	71	69	0	0	69,0,0,0	0/1	.	25	19	5	20.83%	19,0,5,0
chr4	134199979	134199979	T	C	exonic	PABPC4L		synonymous SNV	PABPC4L:NM_001114734:exon2:c.A1041G:p.K347K,PABPC4L:NM_001363585:exon2:c.A1041G:p.K347K							chr4	134199979	.	T	C	.	PASS	DP=108	SOMATIC	SS=2	SSC=31	GPV=1E0	SPV=7.0569E-4	0/0	.	81	75	0	0	75,0,0,0	0/1	.	27	20	5	0.2	20,0,5,0
chr4	139509552	139509552	T	C	UTR3	SETD7	NM_030648:c.*2111A>G									chr4	139509552	.	T	C	.	PASS	DP=113	SOMATIC	SS=2	SSC=30	GPV=1E0	SPV=8.7667E-4	0/0	.	92	84	0	0	84,0,0,0	0/1	.	21	15	4	21.05%	15,0,4,0
chr4	151103646	151103646	A	G	UTR3	RPS3A	NM_001267699:c.*765A>G									chr4	151103646	.	A	G	.	PASS	DP=123	SOMATIC	SS=2	SSC=45	GPV=1E0	SPV=3.0519E-5	0/0	.	92	65	0	0	2,63,0,0	0/1	.	31	20	8	28.57%	0,20,0,8
chr4	151103660	151103660	A	G	UTR3	RPS3A	NM_001267699:c.*779A>G									chr4	151103660	.	A	G	.	PASS	DP=133	SOMATIC	SS=2	SSC=39	GPV=1E0	SPV=1.0275E-4	0/0	.	100	73	0	0	2,71,0,0	0/1	.	33	23	7	23.33%	0,23,0,7
chr4	151103676	151103676	A	G	UTR3	RPS3A	NM_001267699:c.*795A>G									chr4	151103676	.	A	G	.	PASS	DP=99	SOMATIC	SS=2	SSC=31	GPV=1E0	SPV=7.6238E-4	0/0	.	78	51	0	0	2,49,0,0	0/1	.	21	13	5	27.78%	0,13,0,5
chr4	176329307	176329307	A	G	UTR3	SPCS3	NM_021928:c.*977A>G									chr4	176329307	.	A	G	.	PASS	DP=195	SOMATIC	SS=2	SSC=55	GPV=1E0	SPV=3.0344E-6	0/0	.	161	159	0	0	0,159,0,0	0/1	.	34	27	7	20.59%	0,27,0,7
chr4	176331098	176331098	A	G	UTR3	SPCS3	NM_021928:c.*2768A>G									chr4	176331098	.	A	G	.	PASS	DP=123	SOMATIC	SS=2	SSC=62	GPV=1E0	SPV=6.2521E-7	0/0	.	99	96	0	0	0,96,0,0	0/1	.	24	15	8	34.78%	0,15,0,8
chr4	176331099	176331099	A	G	UTR3	SPCS3	NM_021928:c.*2769A>G									chr4	176331099	.	A	G	.	PASS	DP=126	SOMATIC	SS=2	SSC=31	GPV=1E0	SPV=6.6995E-4	0/0	.	103	99	1	0.01	0,99,0,1	0/1	.	23	17	5	22.73%	0,17,0,5
chr5	311797	311797	A	G	intronic	AHRR;PDCD6										chr5	311797	.	A	G	.	PASS	DP=444	SOMATIC	SS=2	SSC=47	GPV=1E0	SPV=1.6013E-5	0/0	.	383	33	0	0	0,33,0,0	0/1	.	61	3	6	66.67%	0,3,0,6
chr5	311798	311798	A	G	intronic	AHRR;PDCD6				rs555439053						chr5	311798	.	A	G	.	PASS	DP=446	SOMATIC	SS=2	SSC=42	GPV=1E0	SPV=6.2376E-5	0/0	.	383	32	1	3.03%	0,32,0,1	0/1	.	63	4	7	63.64%	0,4,0,7
chr5	313724	313724	A	G	intronic	AHRR;PDCD6										chr5	313724	.	A	G	.	PASS	DP=431	SOMATIC	SS=2	SSC=47	GPV=1E0	SPV=1.7513E-5	0/0	.	369	32	1	3.03%	0,32,0,1	0/1	.	62	7	10	58.82%	0,7,0,10
chr5	313741	313741	A	G	intronic	AHRR;PDCD6										chr5	313741	.	A	G	.	PASS	DP=434	SOMATIC	SS=2	SSC=59	GPV=1E0	SPV=1.2369E-6	0/0	.	376	41	0	0	0,41,0,0	0/1	.	58	5	8	61.54%	0,5,0,8
chr5	473506	473506	A	G	ncRNA_intronic	SLC9A3-AS1										chr5	473506	.	A	G	.	PASS	DP=71	SOMATIC	SS=2	SSC=34	GPV=1E0	SPV=3.4047E-4	0/0	.	38	34	0	0	0,34,0,0	0/1	.	33	19	9	32.14%	1,18,0,9
chr5	473658	473658	A	G	ncRNA_intronic	SLC9A3-AS1										chr5	473658	.	A	G	.	PASS	DP=81	SOMATIC	SS=2	SSC=52	GPV=1E0	SPV=5.1237E-6	0/0	.	54	51	0	0	0,51,0,0	0/1	.	27	13	9	40.91%	0,13,0,9
chr5	475231	475231	A	G	ncRNA_exonic	SLC9A3-AS1										chr5	475231	.	A	G	.	PASS	DP=73	SOMATIC	SS=2	SSC=40	GPV=1E0	SPV=9.695E-5	0/0	.	53	49	0	0	0,49,0,0	0/1	.	20	10	6	37.5%	0,10,0,6
chr5	1325938	1325938	T	C	intronic	CLPTM1L										chr5	1325938	.	T	C	.	PASS	DP=655	SOMATIC	SS=2	SSC=30	GPV=1E0	SPV=8.4567E-4	0/0	.	595	36	0	0	36,0,0,0	0/1	.	60	5	4	44.44%	5,0,4,0
chr5	5463033	5463033	A	G	exonic	ICE1		synonymous SNV	ICE1:NM_015325:exon13:c.A3699G:p.E1233E							chr5	5463033	.	A	G	.	PASS	DP=82	SOMATIC	SS=2	SSC=36	GPV=1E0	SPV=2.1308E-4	0/0	.	60	60	0	0	2,58,0,0	0/1	.	22	16	6	27.27%	1,15,0,6
chr5	10654110	10654110	A	G	UTR3	ANKRD33B	NM_001164440:c.*3997A>G									chr5	10654110	.	A	G	.	PASS	DP=73	SOMATIC	SS=2	SSC=35	GPV=1E0	SPV=2.7063E-4	0/0	.	52	51	0	0	1,50,0,0	0/1	.	21	14	6	0.3	0,14,0,6
chr5	34906587	34906587	T	C	UTR3	RAD1	NM_002853:c.*2178A>G									chr5	34906587	.	T	C	.	PASS	DP=64	SOMATIC	SS=2	SSC=44	GPV=1E0	SPV=3.436E-5	0/0	.	43	36	0	0	36,0,0,0	0/1	.	21	7	7	0.5	7,0,7,0
chr5	36679681	36679681	A	G	exonic	SLC1A3		synonymous SNV	SLC1A3:NM_001289940:exon5:c.A579G:p.E193E,SLC1A3:NM_001289939:exon6:c.A777G:p.E259E,SLC1A3:NM_001166695:exon7:c.A915G:p.E305E,SLC1A3:NM_004172:exon7:c.A915G:p.E305E							chr5	36679681	.	A	G	.	PASS	DP=82	SOMATIC	SS=2	SSC=46	GPV=1E0	SPV=2.4403E-5	0/0	.	62	60	0	0	0,60,0,0	0/1	.	20	13	7	0.35	0,13,0,7
chr5	37290402	37290402	T	C	UTR3	NUP155	NM_153485:c.*1498A>G;NM_004298:c.*1498A>G;NM_001278312:c.*1498A>G									chr5	37290402	.	T	C	.	PASS	DP=110	SOMATIC	SS=2	SSC=32	GPV=1E0	SPV=5.8121E-4	0/0	.	90	87	1	1.14%	87,0,1,0	0/1	.	20	14	5	26.32%	14,0,5,0
chr5	37290780	37290780	T	C	UTR3	NUP155	NM_153485:c.*1120A>G;NM_004298:c.*1120A>G;NM_001278312:c.*1120A>G									chr5	37290780	.	T	C	.	PASS	DP=83	SOMATIC	SS=2	SSC=31	GPV=1E0	SPV=6.4492E-4	0/0	.	62	60	0	0	59,1,0,0	0/1	.	21	15	5	0.25	15,0,5,0
chr5	37290892	37290892	T	C	UTR3	NUP155	NM_153485:c.*1008A>G;NM_004298:c.*1008A>G;NM_001278312:c.*1008A>G									chr5	37290892	.	T	C	.	PASS	DP=121	SOMATIC	SS=2	SSC=42	GPV=1E0	SPV=5.3746E-5	0/0	.	95	93	0	0	93,0,0,0	0/1	.	26	19	6	0.24	19,0,6,0
chr5	37291279	37291279	T	C	UTR3	NUP155	NM_153485:c.*621A>G;NM_004298:c.*621A>G;NM_001278312:c.*621A>G									chr5	37291279	.	T	C	.	PASS	DP=91	SOMATIC	SS=2	SSC=38	GPV=1E0	SPV=1.3768E-4	0/0	.	68	66	0	0	66,0,0,0	0/1	.	23	16	6	27.27%	16,0,6,0
chr5	37291307	37291307	T	C	UTR3	NUP155	NM_153485:c.*593A>G;NM_004298:c.*593A>G;NM_001278312:c.*593A>G									chr5	37291307	.	T	C	.	PASS	DP=123	SOMATIC	SS=2	SSC=36	GPV=1E0	SPV=2.2303E-4	0/0	.	98	95	1	1.04%	95,0,1,0	0/1	.	25	18	6	0.25	18,0,6,0
chr5	37291516	37291516	T	C	UTR3	NUP155	NM_153485:c.*384A>G;NM_004298:c.*384A>G;NM_001278312:c.*384A>G									chr5	37291516	.	T	C	.	PASS	DP=77	SOMATIC	SS=2	SSC=84	GPV=1E0	SPV=3.298E-9	0/0	.	57	54	1	1.82%	54,0,1,0	0/1	.	20	6	13	68.42%	6,0,13,0
chr5	40830424	40830424	T	C	UTR3	RPL37	NM_000997:c.*2080A>G			rs982166092						chr5	40830424	.	T	C	.	PASS	DP=210	SOMATIC	SS=2	SSC=35	GPV=1E0	SPV=2.7967E-4	0/0	.	170	33	0	0	33,0,0,0	0/1	.	40	8	6	42.86%	8,0,6,0
chr5	69367973	69367973	T	C	intronic	AK6;TAF9										chr5	69367973	.	T	C	.	PASS	DP=177	SOMATIC	SS=2	SSC=37	GPV=1E0	SPV=1.8845E-4	0/0	.	137	12	0	0	12,0,0,0	0/1	.	40	4	10	71.43%	4,0,10,0
chr5	79612808	79612808	A	G	UTR5	TENT2	NM_001114394:c.-6841A>G;NM_001349554:c.-6841A>G;NM_001349551:c.-6841A>G;NM_001349552:c.-6841A>G;NM_001349549:c.-6841A>G;NM_001297745:c.-6841A>G;NM_001349553:c.-6841A>G									chr5	79612808	.	A	G	.	PASS	DP=147	SOMATIC	SS=2	SSC=38	GPV=1E0	SPV=1.4857E-4	0/0	.	111	75	0	0	0,75,0,0	0/1	.	36	19	6	0.24	0,19,0,6
chr5	79685800	79685800	A	G	UTR3	TENT2	NM_001114394:c.*527A>G;NM_173797:c.*527A>G;NM_001349554:c.*527A>G;NM_001349551:c.*527A>G;NM_001349552:c.*527A>G;NM_001349548:c.*527A>G;NM_001349549:c.*527A>G;NM_001297744:c.*527A>G;NM_001349550:c.*527A>G;NM_001297745:c.*527A>G;NM_001114393:c.*527A>G;NM_001349553:c.*527A>G									chr5	79685800	.	A	G	.	PASS	DP=156	SOMATIC	SS=2	SSC=68	GPV=1E0	SPV=1.3523E-7	0/0	.	126	124	0	0	0,124,0,0	0/1	.	30	21	9	0.3	0,21,0,9
chr5	80627492	80627492	T	C	UTR3	DHFR	NM_001290357:c.*1653A>G;NM_001290354:c.*1595A>G;NM_000791:c.*1595A>G									chr5	80627492	.	T	C	.	PASS	DP=620	SOMATIC	SS=2	SSC=98	GPV=1E0	SPV=1.2858E-10	0/0	.	564	539	21	3.75%	537,2,21,0	0/1	.	56	37	18	32.73%	37,0,18,0
chr5	80627599	80627599	T	C	UTR3	DHFR	NM_001290357:c.*1546A>G;NM_001290354:c.*1488A>G;NM_000791:c.*1488A>G									chr5	80627599	.	T	C	.	PASS	DP=310	SOMATIC	SS=2	SSC=145	GPV=1E0	SPV=2.5613E-15	0/0	.	261	256	1	0.39%	255,1,1,0	0/1	.	49	30	18	37.5%	30,0,18,0
chr5	80627605	80627605	T	C	UTR3	DHFR	NM_001290357:c.*1540A>G;NM_001290354:c.*1482A>G;NM_000791:c.*1482A>G									chr5	80627605	.	T	C	.	PASS	DP=277	SOMATIC	SS=2	SSC=55	GPV=1E0	SPV=2.6448E-6	0/0	.	228	213	10	4.48%	212,1,10,0	0/1	.	49	34	14	29.17%	33,1,14,0
chr5	95731482	95731482	A	G	UTR5	RHOBTB3	NM_014899:c.-201A>G									chr5	95731482	.	A	G	.	PASS	DP=158	SOMATIC	SS=2	SSC=56	GPV=1E0	SPV=2.4025E-6	0/0	.	116	112	0	0	1,111,0,0	0/1	.	42	30	9	23.08%	0,30,0,9
chr5	95794066	95794066	A	G	UTR3	RHOBTB3	NM_014899:c.*892A>G									chr5	95794066	.	A	G	.	PASS	DP=172	SOMATIC	SS=2	SSC=53	GPV=1E0	SPV=4.8614E-6	0/0	.	131	128	0	0	1,127,0,0	0/1	.	41	31	8	20.51%	1,30,0,8
chr5	126626339	126626339	A	G	UTR3	PHAX	NM_032177:c.*1495A>G									chr5	126626339	.	A	G	.	PASS	DP=79	SOMATIC	SS=2	SSC=36	GPV=1E0	SPV=2.4821E-4	0/0	.	57	55	0	0	0,55,0,0	0/1	.	22	15	6	28.57%	0,15,0,6
chr5	128537439	128537439	T	C	exonic	FBN2		synonymous SNV	FBN2:NM_001999:exon1:c.A165G:p.E55E							chr5	128537439	.	T	C	.	PASS	DP=78	SOMATIC	SS=2	SSC=31	GPV=1E0	SPV=7.7058E-4	0/0	.	48	48	0	0	48,0,0,0	0/1	.	30	23	7	23.33%	23,0,7,0
chr5	134402157	134402157	T	C	UTR3	CDKN2AIPNL	NM_080656:c.*758A>G									chr5	134402157	.	T	C	.	PASS	DP=127	SOMATIC	SS=2	SSC=36	GPV=1E0	SPV=2.4589E-4	0/0	.	99	98	0	0	98,0,0,0	0/1	.	28	20	5	0.2	20,0,5,0
chr5	134402494	134402494	T	C	UTR3	CDKN2AIPNL	NM_080656:c.*421A>G									chr5	134402494	.	T	C	.	PASS	DP=153	SOMATIC	SS=2	SSC=46	GPV=1E0	SPV=2.1567E-5	0/0	.	123	122	0	0	122,0,0,0	0/1	.	30	21	6	22.22%	21,0,6,0
chr5	134780005	134780005	A	G	intronic	DDX46										chr5	134780005	.	A	G	.	PASS	DP=383	SOMATIC	SS=2	SSC=32	GPV=1E0	SPV=5.6746E-4	0/0	.	332	15	0	0	0,15,0,0	0/1	.	51	7	9	56.25%	0,7,0,9
chr5	134855378	134855378	A	G	exonic	C5orf24		nonsynonymous SNV	C5orf24:NM_001135586:exon2:c.A478G:p.T160A,C5orf24:NM_152409:exon2:c.A478G:p.T160A							chr5	134855378	.	A	G	.	PASS	DP=111	SOMATIC	SS=2	SSC=35	GPV=1E0	SPV=2.8121E-4	0/0	.	81	71	0	0	0,71,0,0	0/1	.	30	21	6	22.22%	0,21,0,6
chr5	138341203	138341203	A	G	UTR5	FAM53C	NM_001135647:c.-133A>G;NM_016605:c.-133A>G;NM_001350195:c.-14A>G;NM_001350194:c.-133A>G									chr5	138341203	.	A	G	.	PASS	DP=68	SOMATIC	SS=2	SSC=34	GPV=1E0	SPV=3.8839E-4	0/0	.	48	47	0	0	1,46,0,0	0/1	.	20	14	6	0.3	0,14,0,6
chr5	138347511	138347511	A	G	UTR3	FAM53C	NM_001135647:c.*552A>G;NM_016605:c.*552A>G;NM_001350195:c.*552A>G;NM_001350194:c.*552A>G									chr5	138347511	.	A	G	.	PASS	DP=331	SOMATIC	SS=2	SSC=85	GPV=1E0	SPV=3.1436E-9	0/0	.	289	288	0	0	0,288,0,0	0/1	.	42	32	9	21.95%	0,32,0,9
chr5	138348517	138348517	A	G	UTR3	FAM53C	NM_001135647:c.*1558A>G;NM_016605:c.*1558A>G;NM_001350195:c.*1558A>G;NM_001350194:c.*1558A>G									chr5	138348517	.	A	G	.	PASS	DP=220	SOMATIC	SS=2	SSC=57	GPV=1E0	SPV=1.5964E-6	0/0	.	184	183	0	0	0,183,0,0	0/1	.	36	28	7	0.2	0,28,0,7
chr5	138348941	138348941	A	G	UTR3	FAM53C	NM_001135647:c.*1982A>G;NM_016605:c.*1982A>G;NM_001350195:c.*1982A>G;NM_001350194:c.*1982A>G									chr5	138348941	.	A	G	.	PASS	DP=115	SOMATIC	SS=2	SSC=38	GPV=1E0	SPV=1.4497E-4	0/0	.	93	92	0	0	0,92,0,0	0/1	.	22	16	5	23.81%	0,16,0,5
chr5	138348948	138348948	A	G	UTR3	FAM53C	NM_001135647:c.*1989A>G;NM_016605:c.*1989A>G;NM_001350195:c.*1989A>G;NM_001350194:c.*1989A>G									chr5	138348948	.	A	G	.	PASS	DP=145	SOMATIC	SS=2	SSC=53	GPV=1E0	SPV=4.2489E-6	0/0	.	117	116	0	0	0,116,0,0	0/1	.	28	20	7	25.93%	0,20,0,7
chr5	138349438	138349438	A	G	UTR3	FAM53C	NM_001135647:c.*2479A>G;NM_016605:c.*2479A>G;NM_001350195:c.*2479A>G;NM_001350194:c.*2479A>G									chr5	138349438	.	A	G	.	PASS	DP=85	SOMATIC	SS=2	SSC=30	GPV=1E0	SPV=9.0699E-4	0/0	.	62	61	0	0	0,61,0,0	0/1	.	23	17	5	22.73%	0,17,0,5
chr5	139282911	139282911	A	G	ncRNA_exonic	SNHG4										chr5	139282911	.	A	G	.	PASS	DP=109	SOMATIC	SS=2	SSC=53	GPV=1E0	SPV=4.9541E-6	0/0	.	81	61	1	1.61%	0,61,0,1	0/1	.	28	11	9	0.45	0,11,0,9
chr5	139284349	139284349	A	G	intronic	MATR3				rs112738841						chr5	139284349	.	A	G	.	PASS	DP=128	SOMATIC	SS=2	SSC=40	GPV=1E0	SPV=9.5634E-5	0/0	.	92	74	1	1.33%	0,74,0,1	0/1	.	36	20	8	28.57%	0,20,0,8
chr5	139284529	139284529	A	G	intronic	MATR3				rs914610817						chr5	139284529	.	A	G	.	PASS	DP=69	SOMATIC	SS=2	SSC=31	GPV=1E0	SPV=7.2928E-4	0/0	.	49	32	0	0	0,32,0,0	0/1	.	20	7	5	41.67%	0,7,0,5
chr5	140402042	140402042	A	G	exonic	ANKHD1;ANKHD1-EIF4EBP3		synonymous SNV	ANKHD1:NM_001197030:exon1:c.A75G:p.P25P,ANKHD1:NM_017747:exon1:c.A75G:p.P25P,ANKHD1:NM_017978:exon1:c.A75G:p.P25P,ANKHD1-EIF4EBP3:NM_020690:exon1:c.A75G:p.P25P,ANKHD1:NM_024668:exon1:c.A75G:p.P25P							chr5	140402042	.	A	G	.	PASS	DP=118	SOMATIC	SS=2	SSC=40	GPV=1E0	SPV=9.9761E-5	0/0	.	91	89	0	0	0,89,0,0	0/1	.	27	21	6	22.22%	0,21,0,6
chr5	146458971	146458971	A	G	exonic	TCERG1		nonsynonymous SNV	TCERG1:NM_001040006:exon4:c.A526G:p.M176V,TCERG1:NM_006706:exon4:c.A526G:p.M176V							chr5	146458971	.	A	G	.	PASS	DP=166	SOMATIC	SS=2	SSC=89	GPV=1E0	SPV=1.1599E-9	0/0	.	136	136	0	0	0,136,0,0	0/1	.	30	19	11	36.67%	0,19,0,11
chr5	148427746	148427746	A	G	exonic	FBXO38		nonsynonymous SNV	FBXO38:NM_205836:exon15:c.A2452G:p.R818G	rs201515515						chr5	148427746	.	A	G	.	PASS	DP=96	SOMATIC	SS=2	SSC=36	GPV=1E0	SPV=2.1801E-4	0/0	.	69	38	0	0	0,38,0,0	0/1	.	27	9	6	0.4	0,9,0,6
chr5	149981920	149981920	A	G	UTR3	SLC26A2	NM_000112:c.*107A>G									chr5	149981920	.	A	G	.	PASS	DP=126	SOMATIC	SS=2	SSC=30	GPV=1E0	SPV=9.5347E-4	0/0	.	102	13	0	0	0,13,0,0	0/1	.	24	4	7	63.64%	0,4,0,7
chr5	151269006	151269006	A	G	UTR3	GM2A	NM_000405:c.*1555A>G;NM_001167607:c.*1366A>G									chr5	151269006	.	A	G	.	PASS	DP=70	SOMATIC	SS=2	SSC=36	GPV=1E0	SPV=2.2723E-4	0/0	.	47	46	0	0	0,46,0,0	0/1	.	23	16	7	30.43%	0,16,0,7
chr5	157309800	157309800	A	G	exonic	CYFIP2		nonsynonymous SNV	CYFIP2:NM_001291721:exon9:c.A880G:p.K294E,CYFIP2:NM_001037333:exon10:c.A958G:p.K320E,CYFIP2:NM_001291722:exon10:c.A958G:p.K320E,CYFIP2:NM_014376:exon10:c.A958G:p.K320E	rs3207362						chr5	157309800	.	A	G	.	PASS	DP=173	SOMATIC	SS=2	SSC=177	GPV=1E0	SPV=1.62E-18	0/0	.	131	129	1	0.77%	0,129,0,1	0/1	.	42	15	25	62.5%	0,15,0,25
chr5	157787801	157787801	T	C	exonic	CLINT1		nonsynonymous SNV	CLINT1:NM_001195555:exon12:c.A1777G:p.S593G,CLINT1:NM_001195556:exon12:c.A1723G:p.S575G,CLINT1:NM_014666:exon12:c.A1723G:p.S575G	rs180918874						chr5	157787801	.	T	C	.	PASS	DP=243	SOMATIC	SS=2	SSC=85	GPV=1E0	SPV=2.7889E-9	0/0	.	195	194	0	0	194,0,0,0	0/1	.	48	33	11	0.25	33,0,11,0
chr5	171900018	171900018	T	C	exonic	FBXW11		synonymous SNV	FBXW11:NM_033645:exon3:c.A354G:p.K118K,FBXW11:NM_012300:exon4:c.A456G:p.K152K,FBXW11:NM_033644:exon4:c.A417G:p.K139K							chr5	171900018	.	T	C	.	PASS	DP=115	SOMATIC	SS=2	SSC=41	GPV=1E0	SPV=6.6406E-5	0/0	.	90	89	0	0	87,2,0,0	0/1	.	25	19	6	0.24	19,0,6,0
chr5	172768556	172768556	T	C	UTR3	DUSP1	NM_004417:c.*206A>G									chr5	172768556	.	T	C	.	PASS	DP=417	SOMATIC	SS=2	SSC=157	GPV=1E0	SPV=1.8136E-16	0/0	.	367	363	1	0.27%	363,0,1,0	0/1	.	50	32	17	34.69%	31,1,17,0
chr5	173616349	173616349	T	C	exonic	BOD1		nonsynonymous SNV	BOD1:NM_001159651:exon1:c.A88G:p.T30A,BOD1:NM_138369:exon1:c.A88G:p.T30A	rs763297939						chr5	173616349	.	T	C	.	PASS	DP=80	SOMATIC	SS=2	SSC=31	GPV=1E0	SPV=7.6616E-4	0/0	.	54	54	0	0	53,1,0,0	0/1	.	26	20	6	23.08%	20,0,6,0
chr5	176392793	176392793	T	C	exonic	CLTB		nonsynonymous SNV	CLTB:NM_001364126:exon5:c.A416G:p.Q139R,CLTB:NM_001834:exon5:c.A617G:p.Q206R,CLTB:NM_007097:exon6:c.A671G:p.Q224R							chr5	176392793	.	T	C	.	PASS	DP=163	SOMATIC	SS=2	SSC=104	GPV=1E0	SPV=3.8801E-11	0/0	.	131	122	0	0	121,1,0,0	0/1	.	32	13	12	0.48	13,0,12,0
chr5	177280663	177280663	A	G	exonic	NSD1		nonsynonymous SNV	NSD1:NM_022455:exon18:c.A5721G:p.I1907M,NSD1:NM_001365684:exon19:c.A4914G:p.I1638M,NSD1:NM_172349:exon19:c.A4914G:p.I1638M							chr5	177280663	.	A	G	.	PASS	DP=166	SOMATIC	SS=2	SSC=49	GPV=1E0	SPV=1.0863E-5	0/0	.	136	134	0	0	0,134,0,0	0/1	.	30	20	6	23.08%	0,20,0,6
chr5	177294813	177294813	A	G	exonic	NSD1		nonsynonymous SNV	NSD1:NM_022455:exon23:c.A7445G:p.K2482R,NSD1:NM_001365684:exon24:c.A6638G:p.K2213R,NSD1:NM_172349:exon24:c.A6638G:p.K2213R							chr5	177294813	.	A	G	.	PASS	DP=173	SOMATIC	SS=2	SSC=56	GPV=1E0	SPV=2.1694E-6	0/0	.	134	133	0	0	0,133,0,0	0/1	.	39	28	8	22.22%	0,28,0,8
chr5	179774458	179774458	A	G	exonic	MAML1		nonsynonymous SNV	MAML1:NM_014757:exon5:c.A2632G:p.S878G							chr5	179774458	.	A	G	.	PASS	DP=85	SOMATIC	SS=2	SSC=42	GPV=1E0	SPV=5.736E-5	0/0	.	55	51	0	0	1,50,0,0	0/1	.	30	17	8	0.32	0,17,0,8
chr5	179797882	179797882	T	C	UTR3	MGAT4B	NM_054013:c.*163A>G;NM_014275:c.*163A>G									chr5	179797882	.	T	C	.	PASS	DP=141	SOMATIC	SS=2	SSC=41	GPV=1E0	SPV=7.9045E-5	0/0	.	108	105	0	0	105,0,0,0	0/1	.	33	24	6	0.2	24,0,6,0
chr5	179805154	179805154	T	C	intronic	MGAT4B										chr5	179805154	.	T	C	.	PASS	DP=113	SOMATIC	SS=2	SSC=44	GPV=1E0	SPV=3.436E-5	0/0	.	75	36	0	0	36,0,0,0	0/1	.	38	7	7	0.5	7,0,7,0
chr5	179805182	179805182	T	C	intronic	MGAT4B										chr5	179805182	.	T	C	.	PASS	DP=108	SOMATIC	SS=2	SSC=31	GPV=1E0	SPV=6.4825E-4	0/0	.	72	33	0	0	33,0,0,0	0/1	.	36	7	5	41.67%	7,0,5,0
chr5	180574784	180574784	A	G	UTR3	CNOT6	NM_001370472:c.*584A>G;NM_001370473:c.*584A>G;NM_001370474:c.*584A>G									chr5	180574784	.	A	G	.	PASS	DP=101	SOMATIC	SS=2	SSC=37	GPV=1E0	SPV=1.7122E-4	0/0	.	80	79	0	0	0,79,0,0	0/1	.	21	14	5	26.32%	0,14,0,5
chr5	180574787	180574787	A	G	UTR3	CNOT6	NM_001370472:c.*587A>G;NM_001370473:c.*587A>G;NM_001370474:c.*587A>G									chr5	180574787	.	A	G	.	PASS	DP=101	SOMATIC	SS=2	SSC=47	GPV=1E0	SPV=1.7636E-5	0/0	.	81	80	0	0	0,80,0,0	0/1	.	20	12	6	33.33%	0,12,0,6
chr5	181224043	181224043	A	G	exonic	TRIM41		nonsynonymous SNV	TRIM41:NM_033549:exon1:c.A44G:p.Q15R,TRIM41:NM_201627:exon1:c.A44G:p.Q15R							chr5	181224043	.	A	G	.	PASS	DP=132	SOMATIC	SS=2	SSC=67	GPV=1E0	SPV=1.7002E-7	0/0	.	91	86	0	0	0,86,0,0	0/1	.	41	26	12	31.58%	0,26,0,12
chr5	181237844	181237844	T	C	intronic	RACK1										chr5	181237844	.	T	C	.	PASS	DP=3322	SOMATIC	SS=2	SSC=42	GPV=1E0	SPV=5.2199E-5	0/0	.	3229	60	0	0	60,0,0,0	0/1	.	93	11	6	35.29%	11,0,6,0
chr6	1611527	1611527	A	G	exonic	FOXC1		nonsynonymous SNV	FOXC1:NM_001453:exon1:c.A1082G:p.Y361C							chr6	1611527	.	A	G	.	PASS	DP=155	SOMATIC	SS=2	SSC=55	GPV=1E0	SPV=2.9165E-6	0/0	.	113	112	0	0	0,112,0,0	0/1	.	42	31	9	22.5%	0,31,0,9
chr6	24720374	24720374	T	C	intergenic	C6orf62;GMNN	dist=1220;dist=54563									chr6	24720374	.	T	C	.	PASS	DP=280	SOMATIC	SS=2	SSC=65	GPV=1E0	SPV=2.6103E-7	0/0	.	236	233	1	0.43%	233,0,1,0	0/1	.	44	35	9	20.45%	35,0,9,0
chr6	24720409	24720409	T	C	intergenic	C6orf62;GMNN	dist=1255;dist=54528									chr6	24720409	.	T	C	.	PASS	DP=347	SOMATIC	SS=2	SSC=185	GPV=1E0	SPV=2.5697E-19	0/0	.	303	300	1	0.33%	296,4,1,0	0/1	.	44	24	20	45.45%	24,0,20,0
chr6	24720457	24720457	T	C	intergenic	C6orf62;GMNN	dist=1303;dist=54480									chr6	24720457	.	T	C	.	PASS	DP=291	SOMATIC	SS=2	SSC=165	GPV=1E0	SPV=2.7171E-17	0/0	.	244	242	0	0	234,8,0,0	0/1	.	47	28	19	40.43%	28,0,18,1
chr6	30602218	30602218	T	C	exonic	PPP1R10		nonsynonymous SNV	PPP1R10:NM_002714:exon19:c.A2431G:p.S811G							chr6	30602218	.	T	C	.	PASS	DP=134	SOMATIC	SS=2	SSC=46	GPV=1E0	SPV=2.0368E-5	0/0	.	103	99	0	0	99,0,0,0	0/1	.	31	23	7	23.33%	23,0,7,0
chr6	30677017	30677017	T	C	UTR3	PPP1R18	NM_133471:c.*252A>G;NM_001134870:c.*252A>G									chr6	30677017	.	T	C	.	PASS	DP=102	SOMATIC	SS=2	SSC=30	GPV=1E0	SPV=9.6792E-4	0/0	.	75	69	0	0	68,1,0,0	0/1	.	27	20	5	0.2	20,0,5,0
chr6	30677040	30677040	T	C	UTR3	PPP1R18	NM_133471:c.*229A>G;NM_001134870:c.*229A>G									chr6	30677040	.	T	C	.	PASS	DP=135	SOMATIC	SS=2	SSC=90	GPV=1E0	SPV=8.9873E-10	0/0	.	99	93	0	0	92,1,0,0	0/1	.	36	20	14	41.18%	20,0,14,0
chr6	30679324	30679324	T	C	exonic	PPP1R18		synonymous SNV	PPP1R18:NM_133471:exon2:c.A1677G:p.V559V,PPP1R18:NM_001134870:exon3:c.A1677G:p.V559V							chr6	30679324	.	T	C	.	PASS	DP=134	SOMATIC	SS=2	SSC=57	GPV=1E0	SPV=1.8683E-6	0/0	.	89	83	0	0	83,0,0,0	0/1	.	45	30	11	26.83%	30,0,11,0
chr6	30685610	30685610	T	C	exonic	PPP1R18		nonsynonymous SNV	PPP1R18:NM_133471:exon1:c.A409G:p.R137G,PPP1R18:NM_001134870:exon2:c.A409G:p.R137G							chr6	30685610	.	T	C	.	PASS	DP=139	SOMATIC	SS=2	SSC=39	GPV=1E0	SPV=1.1304E-4	0/0	.	98	85	0	0	83,2,0,0	0/1	.	41	28	7	0.2	28,0,7,0
chr6	30899852	30899852	A	G	UTR3	DDR1	NM_001297652:c.*556A>G;NM_001954:c.*556A>G;NM_001297654:c.*556A>G;NM_001297653:c.*556A>G;NM_013993:c.*556A>G;NM_001202523:c.*556A>G;NM_013994:c.*556A>G;NM_001202522:c.*556A>G;NM_001202521:c.*1415A>G									chr6	30899852	.	A	G	.	PASS	DP=198	SOMATIC	SS=2	SSC=78	GPV=1E0	SPV=1.3196E-8	0/0	.	147	139	0	0	0,139,0,0	0/1	.	51	33	12	26.67%	0,33,0,12
chr6	30914274	30914274	A	G	UTR5	VARS2	NM_001167733:c.-1508A>G;NM_020442:c.-563A>G									chr6	30914274	.	A	G	.	PASS	DP=44	SOMATIC	SS=2	SSC=33	GPV=1E0	SPV=4.5797E-4	0/0	.	24	23	0	0	0,23,0,0	0/1	.	20	10	8	44.44%	0,10,0,8
chr6	31963642	31963642	A	G	exonic	SKIV2L		nonsynonymous SNV	SKIV2L:NM_006929:exon15:c.A1556G:p.Y519C	rs773814015						chr6	31963642	.	A	G	.	PASS	DP=86	SOMATIC	SS=2	SSC=34	GPV=1E0	SPV=3.8438E-4	0/0	.	59	58	0	0	0,58,0,0	0/1	.	27	18	6	0.25	0,18,0,6
chr6	32978697	32978697	A	G	intronic	BRD2										chr6	32978697	.	A	G	.	PASS	DP=1334	SOMATIC	SS=2	SSC=68	GPV=1E0	SPV=1.4657E-7	0/0	.	1238	116	0	0	0,116,0,0	0/1	.	96	25	10	28.57%	0,25,0,10
chr6	33211290	33211290	A	G	exonic	RING1		synonymous SNV	RING1:NM_002931:exon5:c.A588G:p.P196P							chr6	33211290	.	A	G	.	PASS	DP=94	SOMATIC	SS=2	SSC=40	GPV=1E0	SPV=9.0289E-5	0/0	.	73	61	0	0	0,61,0,0	0/1	.	21	13	6	31.58%	0,13,0,6
chr6	33415891	33415891	A	G	exonic	PHF1		synonymous SNV	PHF1:NM_024165:exon15:c.A1497G:p.S499S							chr6	33415891	.	A	G	.	PASS	DP=117	SOMATIC	SS=2	SSC=39	GPV=1E0	SPV=1.1296E-4	0/0	.	81	77	0	0	0,77,0,0	0/1	.	36	25	7	21.88%	1,24,0,7
chr6	33416064	33416064	A	G	exonic	PHF1		nonsynonymous SNV	PHF1:NM_024165:exon15:c.A1670G:p.Y557C							chr6	33416064	.	A	G	.	PASS	DP=109	SOMATIC	SS=2	SSC=35	GPV=1E0	SPV=3.1278E-4	0/0	.	71	67	0	0	0,67,0,0	0/1	.	38	27	7	20.59%	0,27,0,7
chr6	33416232	33416232	A	G	UTR3	PHF1	NM_024165:c.*134A>G;NM_002636:c.*358A>G									chr6	33416232	.	A	G	.	PASS	DP=72	SOMATIC	SS=2	SSC=47	GPV=1E0	SPV=1.8415E-5	0/0	.	52	48	0	0	2,46,0,0	0/1	.	20	9	7	43.75%	0,9,0,7
chr6	33443150	33443150	A	G	exonic	SYNGAP1		synonymous SNV	SYNGAP1:NM_001130066:exon14:c.A2556G:p.V852V,SYNGAP1:NM_006772:exon15:c.A2598G:p.V866V							chr6	33443150	.	A	G	.	PASS	DP=67	SOMATIC	SS=2	SSC=37	GPV=1E0	SPV=1.8215E-4	0/0	.	47	46	0	0	2,44,0,0	0/1	.	20	11	6	35.29%	0,11,0,6
chr6	34422588	34422588	T	C	intronic	RPS10;RPS10-NUDT3										chr6	34422588	.	T	C	.	PASS	DP=2339	SOMATIC	SS=2	SSC=30	GPV=1E0	SPV=9.3103E-4	0/0	.	2297	30	0	0	30,0,0,0	0/1	.	42	7	5	41.67%	7,0,5,0
chr6	34422590	34422590	T	C	intronic	RPS10;RPS10-NUDT3										chr6	34422590	.	T	C	.	PASS	DP=2336	SOMATIC	SS=2	SSC=30	GPV=1E0	SPV=8.0242E-4	0/0	.	2295	28	0	0	28,0,0,0	0/1	.	41	6	5	45.45%	6,0,5,0
chr6	35469137	35469137	A	G	intronic	RPL10A										chr6	35469137	.	A	G	.	PASS	DP=3512	SOMATIC	SS=2	SSC=255	GPV=1E0	SPV=1.4236E-30	0/0	.	3414	781	0	0	2,779,0,0	0/1	.	98	30	23	43.4%	0,30,0,23
chr6	35834283	35834283	T	C	UTR3	SRPK1	NM_003137:c.*1021A>G			rs982399728						chr6	35834283	.	T	C	.	PASS	DP=230	SOMATIC	SS=2	SSC=55	GPV=1E0	SPV=2.6719E-6	0/0	.	199	198	0	0	198,0,0,0	0/1	.	31	23	6	20.69%	23,0,6,0
chr6	36362735	36362735	T	C	intronic	ETV7										chr6	36362735	.	T	C	.	PASS	DP=52	SOMATIC	SS=2	SSC=34	GPV=1E0	SPV=3.6335E-4	0/0	.	32	29	0	0	28,1,0,0	0/1	.	20	10	7	41.18%	10,0,7,0
chr6	36599876	36599876	A	G	intronic	SRSF3										chr6	36599876	.	A	G	.	PASS	DP=1948	SOMATIC	SS=2	SSC=144	GPV=1E0	SPV=3.1721E-15	0/0	.	1855	346	0	0	0,346,0,0	0/1	.	93	22	13	37.14%	0,22,0,13
chr6	41806826	41806826	T	C	exonic	USP49		nonsynonymous SNV	USP49:NM_001286554:exon2:c.A158G:p.H53R,USP49:NM_018561:exon4:c.A158G:p.H53R							chr6	41806826	.	T	C	.	PASS	DP=63	SOMATIC	SS=2	SSC=30	GPV=1E0	SPV=9.7744E-4	0/0	.	37	37	0	0	37,0,0,0	0/1	.	26	18	7	0.28	18,0,7,0
chr6	41932868	41932868	A	G	UTR3	BYSL	NM_004053:c.*162A>G									chr6	41932868	.	A	G	.	PASS	DP=108	SOMATIC	SS=2	SSC=36	GPV=1E0	SPV=2.2127E-4	0/0	.	85	83	0	0	1,82,0,0	0/1	.	23	16	5	23.81%	0,16,0,5
chr6	42057691	42057691	A	G	intronic	TAF8										chr6	42057691	.	A	G	.	PASS	DP=75	SOMATIC	SS=2	SSC=33	GPV=1E0	SPV=4.4209E-4	0/0	.	44	19	0	0	0,19,0,0	0/1	.	31	4	6	0.6	0,4,0,6
chr6	42564318	42564318	A	G	UTR5	UBR2	NM_001363705:c.-2A>G;NM_015255:c.-2A>G;NM_001184801:c.-2A>G									chr6	42564318	.	A	G	.	PASS	DP=92	SOMATIC	SS=2	SSC=34	GPV=1E0	SPV=3.9576E-4	0/0	.	69	68	0	0	4,64,0,0	0/1	.	23	15	5	0.25	1,14,1,4
chr6	42564340	42564340	A	G	exonic	UBR2		synonymous SNV	UBR2:NM_001184801:exon1:c.A21G:p.P7P,UBR2:NM_001363705:exon1:c.A21G:p.P7P,UBR2:NM_015255:exon1:c.A21G:p.P7P							chr6	42564340	.	A	G	.	PASS	DP=89	SOMATIC	SS=2	SSC=75	GPV=1E0	SPV=2.9522E-8	0/0	.	67	66	0	0	5,61,0,0	0/1	.	22	9	10	52.63%	1,8,1,9
chr6	42790244	42790244	A	G	ncRNA_intronic	LOC401261										chr6	42790244	.	A	G	.	PASS	DP=93	SOMATIC	SS=2	SSC=47	GPV=1E0	SPV=1.831E-5	0/0	.	73	69	0	0	0,69,0,0	0/1	.	20	10	6	37.5%	0,10,0,6
chr6	42888210	42888210	A	G	UTR3	RPL7L1	NM_001366481:c.*1746A>G;NM_198486:c.*1057A>G									chr6	42888210	.	A	G	.	PASS	DP=276	SOMATIC	SS=2	SSC=64	GPV=1E0	SPV=3.5613E-7	0/0	.	233	223	4	1.76%	0,223,0,4	0/1	.	43	25	10	28.57%	0,25,0,10
chr6	42888432	42888432	A	G	UTR3	RPL7L1	NM_001366481:c.*1968A>G;NM_198486:c.*1279A>G									chr6	42888432	.	A	G	.	PASS	DP=368	SOMATIC	SS=2	SSC=59	GPV=1E0	SPV=1.0308E-6	0/0	.	306	274	14	4.86%	1,273,0,14	0/1	.	62	36	15	29.41%	0,36,0,15
chr6	43021028	43021028	A	G	UTR3	KLHDC3	NM_057161:c.*295A>G									chr6	43021028	.	A	G	.	PASS	DP=383	SOMATIC	SS=2	SSC=95	GPV=1E0	SPV=2.8752E-10	0/0	.	333	323	0	0	1,322,0,0	0/1	.	50	35	10	22.22%	1,34,0,10
chr6	43029894	43029894	A	G	downstream	RRP36	dist=295									chr6	43029894	.	A	G	.	PASS	DP=79	SOMATIC	SS=2	SSC=56	GPV=1E0	SPV=2.2886E-6	0/0	.	54	43	1	2.27%	0,43,0,1	0/1	.	25	9	11	0.55	0,9,0,11
chr6	43505809	43505809	A	G	exonic	TJAP1		nonsynonymous SNV	TJAP1:NM_001146020:exon9:c.A1598G:p.K533R,TJAP1:NM_001146017:exon10:c.A1628G:p.K543R,TJAP1:NM_001146019:exon10:c.A1598G:p.K533R,TJAP1:NM_001350564:exon10:c.A1628G:p.K543R,TJAP1:NM_001350566:exon10:c.A1628G:p.K543R,TJAP1:NM_001350568:exon10:c.A1628G:p.K543R,TJAP1:NM_001350569:exon10:c.A1598G:p.K533R,TJAP1:NM_080604:exon10:c.A1598G:p.K533R,TJAP1:NM_001146016:exon11:c.A1628G:p.K543R,TJAP1:NM_0011460…							chr6	43505809	.	A	G	.	PASS	DP=142	SOMATIC	SS=2	SSC=44	GPV=1E0	SPV=3.7667E-5	0/0	.	113	109	0	0	0,109,0,0	0/1	.	29	21	6	22.22%	0,21,0,6
chr6	43505854	43505854	A	G	exonic	TJAP1		stoploss	TJAP1:NM_001146020:exon9:c.A1643G:p.X548W,TJAP1:NM_001146017:exon10:c.A1673G:p.X558W,TJAP1:NM_001146019:exon10:c.A1643G:p.X548W,TJAP1:NM_001350564:exon10:c.A1673G:p.X558W,TJAP1:NM_001350566:exon10:c.A1673G:p.X558W,TJAP1:NM_001350568:exon10:c.A1673G:p.X558W,TJAP1:NM_001350569:exon10:c.A1643G:p.X548W,TJAP1:NM_080604:exon10:c.A1643G:p.X548W,TJAP1:NM_001146016:exon11:c.A1673G:p.X558W,TJAP1:NM_0011460…							chr6	43505854	.	A	G	.	PASS	DP=133	SOMATIC	SS=2	SSC=47	GPV=1E0	SPV=1.7467E-5	0/0	.	102	98	0	0	0,98,0,0	0/1	.	31	22	7	24.14%	0,22,0,7
chr6	43614872	43614872	A	G	UTR3	POLH	NM_006502:c.*315A>G;NM_001291970:c.*1141A>G;NM_001291969:c.*315A>G									chr6	43614872	.	A	G	.	PASS	DP=76	SOMATIC	SS=2	SSC=40	GPV=1E0	SPV=9.4576E-5	0/0	.	47	40	0	0	1,39,0,0	0/1	.	29	14	8	36.36%	1,13,0,8
chr6	44152612	44152612	A	G	exonic	TMEM63B		nonsynonymous SNV	TMEM63B:NM_001318792:exon20:c.A1856G:p.Q619R,TMEM63B:NM_018426:exon20:c.A1856G:p.Q619R							chr6	44152612	.	A	G	.	PASS	DP=97	SOMATIC	SS=2	SSC=48	GPV=1E0	SPV=1.4035E-5	0/0	.	71	68	0	0	0,68,0,0	0/1	.	26	18	8	30.77%	0,18,0,8
chr6	46657149	46657149	A	G	intronic	SLC25A27										chr6	46657149	.	A	G	.	PASS	DP=67	SOMATIC	SS=2	SSC=35	GPV=1E0	SPV=3.0198E-4	0/0	.	46	44	0	0	0,44,0,0	0/1	.	21	12	6	33.33%	0,12,0,6
chr6	52995864	52995864	A	G	ncRNA_exonic	RN7SK										chr6	52995864	.	A	G	.	PASS	DP=58	SOMATIC	SS=2	SSC=40	GPV=1E0	SPV=8.868E-5	0/0	.	37	36	0	0	0,36,0,0	0/1	.	21	12	8	0.4	0,12,0,8
chr6	52995889	52995889	A	G	ncRNA_exonic	RN7SK										chr6	52995889	.	A	G	.	PASS	DP=61	SOMATIC	SS=2	SSC=30	GPV=1E0	SPV=8.6023E-4	0/0	.	40	39	0	0	0,39,0,0	0/1	.	21	14	6	0.3	0,14,0,6
chr6	78939774	78939774	T	C	UTR3	PHIP	NM_017934:c.*919A>G									chr6	78939774	.	T	C	.	PASS	DP=116	SOMATIC	SS=2	SSC=52	GPV=1E0	SPV=5.5954E-6	0/0	.	93	92	0	0	92,0,0,0	0/1	.	23	16	7	30.43%	16,0,7,0
chr6	85612537	85612537	T	C	UTR3	SYNCRIP	NM_001159673:c.*345A>G;NM_001253771:c.*345A>G;NM_001159677:c.*345A>G;NM_001159674:c.*345A>G;NM_001159676:c.*345A>G									chr6	85612537	.	T	C	.	PASS	DP=211	SOMATIC	SS=2	SSC=54	GPV=1E0	SPV=3.3812E-6	0/0	.	180	175	0	0	174,1,0,0	0/1	.	31	21	6	22.22%	21,0,6,0
chr6	89634857	89634857	T	C	UTR3	LYRM2	NM_020466:c.*2416A>G									chr6	89634857	.	T	C	.	PASS	DP=90	SOMATIC	SS=2	SSC=48	GPV=1E0	SPV=1.3266E-5	0/0	.	69	67	0	0	67,0,0,0	0/1	.	21	13	7	0.35	13,0,7,0
chr6	90560167	90560167	T	C	exonic	MAP3K7		nonsynonymous SNV	MAP3K7:NM_003188:exon5:c.A391G:p.M131V,MAP3K7:NM_145331:exon5:c.A391G:p.M131V,MAP3K7:NM_145332:exon5:c.A391G:p.M131V,MAP3K7:NM_145333:exon5:c.A391G:p.M131V	rs776294688						chr6	90560167	.	T	C	.	PASS	DP=203	SOMATIC	SS=2	SSC=89	GPV=1E0	SPV=1.017E-9	0/0	.	168	166	0	0	166,0,0,0	0/1	.	35	24	11	31.43%	24,0,11,0
chr6	108681339	108681339	A	G	UTR3	FOXO3	NM_201559:c.*1547A>G;NM_001455:c.*1547A>G									chr6	108681339	.	A	G	.	PASS	DP=105	SOMATIC	SS=2	SSC=46	GPV=1E0	SPV=2.1409E-5	0/0	.	85	82	0	0	0,82,0,0	0/1	.	20	13	6	31.58%	0,13,0,6
chr6	108682106	108682106	A	G	UTR3	FOXO3	NM_201559:c.*2314A>G;NM_001455:c.*2314A>G									chr6	108682106	.	A	G	.	PASS	DP=110	SOMATIC	SS=2	SSC=38	GPV=1E0	SPV=1.5299E-4	0/0	.	89	86	0	0	0,86,0,0	0/1	.	21	15	5	0.25	0,15,0,5
chr6	108682546	108682546	A	G	UTR3	FOXO3	NM_201559:c.*2754A>G;NM_001455:c.*2754A>G			rs772182033						chr6	108682546	.	A	G	.	PASS	DP=173	SOMATIC	SS=2	SSC=102	GPV=1E0	SPV=5.4738E-11	0/0	.	132	129	0	0	0,129,0,0	0/1	.	41	26	15	36.59%	0,26,0,15
chr6	108682603	108682603	A	G	UTR3	FOXO3	NM_201559:c.*2811A>G;NM_001455:c.*2811A>G									chr6	108682603	.	A	G	.	PASS	DP=157	SOMATIC	SS=2	SSC=42	GPV=1E0	SPV=6.2876E-5	0/0	.	133	130	0	0	0,130,0,0	0/1	.	24	19	5	20.83%	0,19,0,5
chr6	113860120	113860120	A	G	exonic	MARCKS		synonymous SNV	MARCKS:NM_002356:exon2:c.A540G:p.E180E							chr6	113860120	.	A	G	.	PASS	DP=145	SOMATIC	SS=2	SSC=45	GPV=1E0	SPV=3.0209E-5	0/0	.	117	114	0	0	0,114,0,0	0/1	.	28	21	6	22.22%	0,21,0,6
chr6	149661271	149661271	T	C	UTR3	LATS1	NM_004690:c.*458A>G;NM_001350339:c.*458A>G;NM_001350392:c.*458A>G;NM_001350340:c.*458A>G									chr6	149661271	.	T	C	.	PASS	DP=73	SOMATIC	SS=2	SSC=37	GPV=1E0	SPV=1.5996E-4	0/0	.	53	44	0	0	44,0,0,0	0/1	.	20	10	6	37.5%	10,0,6,0
chr6	149724884	149724884	T	C	UTR3	NUP43	NM_198887:c.*2085A>G									chr6	149724884	.	T	C	.	PASS	DP=151	SOMATIC	SS=2	SSC=39	GPV=1E0	SPV=1.0401E-4	0/0	.	117	109	3	2.68%	109,0,3,0	0/1	.	34	25	9	26.47%	25,0,9,0
chr6	149725241	149725241	T	C	UTR3	NUP43	NM_198887:c.*1728A>G									chr6	149725241	.	T	C	.	PASS	DP=114	SOMATIC	SS=2	SSC=36	GPV=1E0	SPV=2.1516E-4	0/0	.	92	88	0	0	88,0,0,0	0/1	.	22	17	5	22.73%	17,0,5,0
chr6	149725253	149725253	T	C	UTR3	NUP43	NM_198887:c.*1716A>G									chr6	149725253	.	T	C	.	PASS	DP=95	SOMATIC	SS=2	SSC=30	GPV=1E0	SPV=9.1398E-4	0/0	.	71	67	0	0	67,0,0,0	0/1	.	24	19	5	20.83%	19,0,5,0
chr6	149725563	149725563	T	C	UTR3	NUP43	NM_198887:c.*1406A>G									chr6	149725563	.	T	C	.	PASS	DP=118	SOMATIC	SS=2	SSC=63	GPV=1E0	SPV=4.8205E-7	0/0	.	92	88	0	0	88,0,0,0	0/1	.	26	17	9	34.62%	17,0,9,0
chr6	150865872	150865872	A	G	exonic	MTHFD1L		nonsynonymous SNV	MTHFD1L:NM_001242767:exon1:c.A50G:p.Q17R,MTHFD1L:NM_001242769:exon1:c.A50G:p.Q17R,MTHFD1L:NM_001350488:exon1:c.A50G:p.Q17R,MTHFD1L:NM_001350489:exon1:c.A50G:p.Q17R,MTHFD1L:NM_015440:exon1:c.A50G:p.Q17R							chr6	150865872	.	A	G	.	PASS	DP=76	SOMATIC	SS=2	SSC=51	GPV=1E0	SPV=7.4666E-6	0/0	.	56	55	0	0	0,55,0,0	0/1	.	20	12	8	0.4	0,12,0,8
chr6	167971520	167971520	A	G	UTR3	AFDN	NM_001366319:c.*1585A>G;NM_001366321:c.*1585A>G;NM_001366320:c.*1585A>G;NM_001207008:c.*1585A>G;NM_001291964:c.*1585A>G									chr6	167971520	.	A	G	.	PASS	DP=114	SOMATIC	SS=2	SSC=52	GPV=1E0	SPV=5.9581E-6	0/0	.	91	91	0	0	0,91,0,0	0/1	.	23	16	7	30.43%	0,16,0,7
chr7	726929	726929	A	G	exonic	DNAAF5		nonsynonymous SNV	DNAAF5:NM_017802:exon1:c.A209G:p.Q70R							chr7	726929	.	A	G	.	PASS	DP=154	SOMATIC	SS=2	SSC=83	GPV=1E0	SPV=4.0226E-9	0/0	.	119	97	0	0	2,95,0,0	0/1	.	35	18	12	0.4	1,17,0,12
chr7	1535803	1535803	A	G	intronic	MAFK										chr7	1535803	.	A	G	.	PASS	DP=114	SOMATIC	SS=2	SSC=52	GPV=1E0	SPV=5.4527E-6	0/0	.	91	25	0	0	8,17,0,0	0/1	.	23	3	8	72.73%	0,3,0,8
chr7	1537624	1537624	A	G	intronic	MAFK										chr7	1537624	.	A	G	.	PASS	DP=139	SOMATIC	SS=2	SSC=31	GPV=1E0	SPV=6.3236E-4	0/0	.	116	50	0	0	4,46,0,0	0/1	.	23	7	4	36.36%	0,7,0,4
chr7	1538434	1538434	A	G	intronic	MAFK				rs1030199192						chr7	1538434	.	A	G	.	PASS	DP=159	SOMATIC	SS=2	SSC=37	GPV=1E0	SPV=1.9835E-4	0/0	.	136	70	0	0	0,70,0,0	0/1	.	23	7	4	36.36%	0,7,0,4
chr7	1540331	1540331	A	G	exonic	MAFK		nonsynonymous SNV	MAFK:NM_002360:exon3:c.A427G:p.T143A							chr7	1540331	.	A	G	.	PASS	DP=359	SOMATIC	SS=2	SSC=90	GPV=1E0	SPV=9.5119E-10	0/0	.	319	316	0	0	0,316,0,0	0/1	.	40	30	9	23.08%	0,30,0,9
chr7	1541652	1541652	A	G	UTR3	MAFK	NM_002360:c.*1277A>G									chr7	1541652	.	A	G	.	PASS	DP=158	SOMATIC	SS=2	SSC=53	GPV=1E0	SPV=4.4446E-6	0/0	.	135	132	0	0	0,132,0,0	0/1	.	23	16	6	27.27%	0,16,0,6
chr7	1567650	1567650	T	C	UTR3	PSMG3	NM_001134340:c.*48A>G;NM_032302:c.*48A>G									chr7	1567650	.	T	C	.	PASS	DP=300	SOMATIC	SS=2	SSC=75	GPV=1E0	SPV=2.6782E-8	0/0	.	262	262	0	0	261,1,0,0	0/1	.	38	29	8	21.62%	29,0,8,0
chr7	4762271	4762271	A	G	exonic	FOXK1		nonsynonymous SNV	FOXK1:NM_001037165:exon9:c.A2009G:p.K670R							chr7	4762271	.	A	G	.	PASS	DP=84	SOMATIC	SS=2	SSC=35	GPV=1E0	SPV=3.0635E-4	0/0	.	55	52	0	0	0,52,0,0	0/1	.	29	20	7	25.93%	1,19,0,7
chr7	5069017	5069017	A	G	UTR3	RBAK	NM_021163:c.*3416A>G;NM_001204456:c.*3416A>G									chr7	5069017	.	A	G	.	PASS	DP=107	SOMATIC	SS=2	SSC=44	GPV=1E0	SPV=3.7951E-5	0/0	.	85	82	0	0	0,82,0,0	0/1	.	22	15	6	28.57%	0,15,0,6
chr7	5620841	5620841	T	C	UTR3	RNF216	NM_207116:c.*2019A>G;NM_207111:c.*2019A>G									chr7	5620841	.	T	C	.	PASS	DP=105	SOMATIC	SS=2	SSC=31	GPV=1E0	SPV=6.832E-4	0/0	.	74	65	0	0	65,0,0,0	0/1	.	31	24	6	0.2	24,0,6,0
chr7	5621540	5621540	T	C	UTR3	RNF216	NM_207116:c.*1320A>G;NM_207111:c.*1320A>G									chr7	5621540	.	T	C	.	PASS	DP=102	SOMATIC	SS=2	SSC=31	GPV=1E0	SPV=7.6563E-4	0/0	.	77	67	0	0	67,0,0,0	0/1	.	25	18	5	21.74%	18,0,5,0
chr7	5622069	5622069	T	C	UTR3	RNF216	NM_207116:c.*791A>G;NM_207111:c.*791A>G									chr7	5622069	.	T	C	.	PASS	DP=69	SOMATIC	SS=2	SSC=39	GPV=1E0	SPV=1.2037E-4	0/0	.	49	39	0	0	39,0,0,0	0/1	.	20	11	7	38.89%	11,0,7,0
chr7	5622223	5622223	T	C	UTR3	RNF216	NM_207116:c.*637A>G;NM_207111:c.*637A>G									chr7	5622223	.	T	C	.	PASS	DP=79	SOMATIC	SS=2	SSC=32	GPV=1E0	SPV=5.4375E-4	0/0	.	56	46	0	0	46,0,0,0	0/1	.	23	15	6	28.57%	15,0,6,0
chr7	5622491	5622491	T	C	UTR3	RNF216	NM_207116:c.*369A>G;NM_207111:c.*369A>G									chr7	5622491	.	T	C	.	PASS	DP=101	SOMATIC	SS=2	SSC=38	GPV=1E0	SPV=1.2888E-4	0/0	.	72	62	0	0	62,0,0,0	0/1	.	29	20	7	25.93%	20,0,7,0
chr7	5622561	5622561	T	C	UTR3	RNF216	NM_207116:c.*299A>G;NM_207111:c.*299A>G									chr7	5622561	.	T	C	.	PASS	DP=114	SOMATIC	SS=2	SSC=46	GPV=1E0	SPV=2.29E-5	0/0	.	78	68	0	0	68,0,0,0	0/1	.	36	25	9	26.47%	25,0,9,0
chr7	5622816	5622816	T	C	UTR3	RNF216	NM_207116:c.*44A>G;NM_207111:c.*44A>G									chr7	5622816	.	T	C	.	PASS	DP=121	SOMATIC	SS=2	SSC=55	GPV=1E0	SPV=2.6016E-6	0/0	.	99	89	0	0	89,0,0,0	0/1	.	22	13	7	0.35	13,0,7,0
chr7	6164824	6164824	T	C	UTR3	CYTH3	NM_004227:c.*120A>G;NM_001367582:c.*120A>G;NM_001367580:c.*120A>G;NM_001367581:c.*120A>G									chr7	6164824	.	T	C	.	PASS	DP=98	SOMATIC	SS=2	SSC=47	GPV=1E0	SPV=1.6743E-5	0/0	.	71	69	0	0	69,0,0,0	0/1	.	27	19	8	29.63%	19,0,8,0
chr7	6637872	6637872	A	G	UTR5	ZNF316	NM_001278559:c.-4538A>G									chr7	6637872	.	A	G	.	PASS	DP=86	SOMATIC	SS=2	SSC=35	GPV=1E0	SPV=2.9862E-4	0/0	.	62	47	0	0	0,47,0,0	0/1	.	24	13	6	31.58%	0,13,0,6
chr7	6652570	6652570	A	G	exonic	ZNF316		nonsynonymous SNV	ZNF316:NM_001278559:exon9:c.A974G:p.N325S							chr7	6652570	.	A	G	.	PASS	DP=159	SOMATIC	SS=2	SSC=48	GPV=1E0	SPV=1.3852E-5	0/0	.	124	118	0	0	0,118,0,0	0/1	.	35	26	7	21.21%	0,26,0,7
chr7	6652684	6652684	A	G	exonic	ZNF316		nonsynonymous SNV	ZNF316:NM_001278559:exon9:c.A1088G:p.H363R							chr7	6652684	.	A	G	.	PASS	DP=120	SOMATIC	SS=2	SSC=54	GPV=1E0	SPV=3.5383E-6	0/0	.	92	85	0	0	0,85,0,0	0/1	.	28	18	8	30.77%	0,18,0,8
chr7	6652735	6652735	A	G	exonic	ZNF316		nonsynonymous SNV	ZNF316:NM_001278559:exon9:c.A1139G:p.K380R							chr7	6652735	.	A	G	.	PASS	DP=136	SOMATIC	SS=2	SSC=100	GPV=1E0	SPV=8.889E-11	0/0	.	101	94	0	0	0,94,0,0	0/1	.	35	18	15	45.45%	0,18,0,15
chr7	6652756	6652756	A	G	exonic	ZNF316		nonsynonymous SNV	ZNF316:NM_001278559:exon9:c.A1160G:p.H387R							chr7	6652756	.	A	G	.	PASS	DP=136	SOMATIC	SS=2	SSC=105	GPV=1E0	SPV=2.9825E-11	0/0	.	97	90	0	0	0,90,0,0	0/1	.	39	20	17	45.95%	0,20,0,17
chr7	6652768	6652768	A	G	exonic	ZNF316		nonsynonymous SNV	ZNF316:NM_001278559:exon9:c.A1172G:p.H391R							chr7	6652768	.	A	G	.	PASS	DP=140	SOMATIC	SS=2	SSC=45	GPV=1E0	SPV=2.8271E-5	0/0	.	100	93	0	0	0,93,0,0	0/1	.	40	30	8	21.05%	0,30,0,8
chr7	6652789	6652789	A	G	exonic	ZNF316		nonsynonymous SNV	ZNF316:NM_001278559:exon9:c.A1193G:p.E398G							chr7	6652789	.	A	G	.	PASS	DP=148	SOMATIC	SS=2	SSC=69	GPV=1E0	SPV=1.1854E-7	0/0	.	105	98	0	0	0,98,0,0	0/1	.	43	29	12	29.27%	0,29,0,12
chr7	6652834	6652834	A	G	exonic	ZNF316		nonsynonymous SNV	ZNF316:NM_001278559:exon9:c.A1238G:p.K413R							chr7	6652834	.	A	G	.	PASS	DP=122	SOMATIC	SS=2	SSC=48	GPV=1E0	SPV=1.4334E-5	0/0	.	89	83	0	0	0,83,0,0	0/1	.	33	23	8	25.81%	0,23,0,8
chr7	6653071	6653071	A	G	exonic	ZNF316		nonsynonymous SNV	ZNF316:NM_001278559:exon9:c.A1475G:p.Q492R							chr7	6653071	.	A	G	.	PASS	DP=91	SOMATIC	SS=2	SSC=62	GPV=1E0	SPV=5.3583E-7	0/0	.	60	54	0	0	0,54,0,0	0/1	.	31	17	12	41.38%	0,17,0,12
chr7	6653689	6653689	A	G	exonic	ZNF316		nonsynonymous SNV	ZNF316:NM_001278559:exon9:c.A2093G:p.K698R							chr7	6653689	.	A	G	.	PASS	DP=126	SOMATIC	SS=2	SSC=49	GPV=1E0	SPV=1.0784E-5	0/0	.	93	87	0	0	0,87,0,0	0/1	.	33	23	8	25.81%	0,23,0,8
chr7	6654226	6654226	A	G	exonic	ZNF316		nonsynonymous SNV	ZNF316:NM_001278559:exon9:c.A2630G:p.H877R							chr7	6654226	.	A	G	.	PASS	DP=110	SOMATIC	SS=2	SSC=45	GPV=1E0	SPV=2.603E-5	0/0	.	83	77	0	0	0,77,0,0	0/1	.	27	18	7	0.28	0,18,0,7
chr7	6654841	6654841	A	G	UTR3	ZNF316	NM_001278559:c.*230A>G									chr7	6654841	.	A	G	.	PASS	DP=167	SOMATIC	SS=2	SSC=53	GPV=1E0	SPV=4.5661E-6	0/0	.	135	129	0	0	1,128,0,0	0/1	.	32	23	7	23.33%	0,23,0,7
chr7	6654898	6654898	A	G	UTR3	ZNF316	NM_001278559:c.*287A>G									chr7	6654898	.	A	G	.	PASS	DP=184	SOMATIC	SS=2	SSC=59	GPV=1E0	SPV=1.2113E-6	0/0	.	147	141	0	0	1,140,0,0	0/1	.	37	27	8	22.86%	0,27,0,8
chr7	6655251	6655251	A	G	UTR3	ZNF316	NM_001278559:c.*640A>G									chr7	6655251	.	A	G	.	PASS	DP=216	SOMATIC	SS=2	SSC=64	GPV=1E0	SPV=3.3468E-7	0/0	.	171	165	0	0	1,164,0,0	0/1	.	45	34	9	20.93%	0,34,0,9
chr7	6655485	6655485	A	G	UTR3	ZNF316	NM_001278559:c.*874A>G									chr7	6655485	.	A	G	.	PASS	DP=133	SOMATIC	SS=2	SSC=86	GPV=1E0	SPV=2.1328E-9	0/0	.	96	89	0	0	0,89,0,0	0/1	.	37	21	14	0.4	0,21,0,14
chr7	6655903	6655903	A	G	UTR3	ZNF316	NM_001278559:c.*1292A>G									chr7	6655903	.	A	G	.	PASS	DP=175	SOMATIC	SS=2	SSC=63	GPV=1E0	SPV=4.2107E-7	0/0	.	137	131	0	0	0,131,0,0	0/1	.	38	27	9	0.25	1,26,0,9
chr7	28409988	28409988	A	G	intronic	CREB5										chr7	28409988	.	A	G	.	PASS	DP=114	SOMATIC	SS=2	SSC=31	GPV=1E0	SPV=7.8009E-4	0/0	.	94	92	0	0	1,91,0,0	0/1	.	20	16	4	0.2	0,16,0,4
chr7	28820176	28820176	A	G	UTR3	CREB5	NM_182899:c.*897A>G;NM_182898:c.*897A>G;NM_004904:c.*897A>G;NM_001011666:c.*897A>G									chr7	28820176	.	A	G	.	PASS	DP=73	SOMATIC	SS=2	SSC=86	GPV=1E0	SPV=2.3587E-9	0/0	.	52	52	0	0	0,52,0,0	0/1	.	21	8	13	61.9%	0,8,0,13
chr7	44212889	44212889	A	G	UTR3	YKT6	NM_001363678:c.*607A>G;NM_006555:c.*607A>G									chr7	44212889	.	A	G	.	PASS	DP=199	SOMATIC	SS=2	SSC=63	GPV=1E0	SPV=4.4495E-7	0/0	.	164	164	0	0	0,164,0,0	0/1	.	35	27	8	22.86%	0,27,1,7
chr7	44801870	44801870	A	G	UTR3	PPIA	NM_021130:c.*448A>G;NM_001300981:c.*448A>G									chr7	44801870	.	A	G	.	PASS	DP=133	SOMATIC	SS=2	SSC=44	GPV=1E0	SPV=3.8607E-5	0/0	.	106	104	0	0	2,102,0,0	0/1	.	27	20	6	23.08%	0,20,0,6
chr7	44802371	44802371	A	G	UTR3	PPIA	NM_021130:c.*949A>G;NM_001300981:c.*949A>G									chr7	44802371	.	A	G	.	PASS	DP=95	SOMATIC	SS=2	SSC=42	GPV=1E0	SPV=5.939E-5	0/0	.	69	66	0	0	0,66,0,0	0/1	.	26	18	7	0.28	0,18,0,7
chr7	44802383	44802383	A	G	UTR3	PPIA	NM_021130:c.*961A>G;NM_001300981:c.*961A>G									chr7	44802383	.	A	G	.	PASS	DP=112	SOMATIC	SS=2	SSC=55	GPV=1E0	SPV=3.1054E-6	0/0	.	83	79	1	1.25%	0,79,0,1	0/1	.	29	18	10	35.71%	0,18,0,10
chr7	44833090	44833090	T	C	intronic	H2AFV										chr7	44833090	.	T	C	.	PASS	DP=137	SOMATIC	SS=2	SSC=53	GPV=1E0	SPV=4.5578E-6	0/0	.	101	89	0	0	89,0,0,0	0/1	.	36	20	8	28.57%	20,0,8,0
chr7	44833102	44833102	T	C	intronic	H2AFV										chr7	44833102	.	T	C	.	PASS	DP=144	SOMATIC	SS=2	SSC=30	GPV=1E0	SPV=9.2451E-4	0/0	.	111	95	4	4.04%	95,0,4,0	0/1	.	33	17	7	29.17%	17,0,7,0
chr7	44833263	44833263	T	C	intronic	H2AFV										chr7	44833263	.	T	C	.	PASS	DP=176	SOMATIC	SS=2	SSC=43	GPV=1E0	SPV=4.1668E-5	0/0	.	130	116	2	1.69%	116,0,2,0	0/1	.	46	28	9	24.32%	27,1,9,0
chr7	45101929	45101929	T	C	exonic	TBRG4		nonsynonymous SNV	TBRG4:NM_030900:exon6:c.A1133G:p.K378R,TBRG4:NM_199122:exon6:c.A1133G:p.K378R,TBRG4:NM_001261834:exon8:c.A1496G:p.K499R,TBRG4:NM_004749:exon8:c.A1463G:p.K488R							chr7	45101929	.	T	C	.	PASS	DP=195	SOMATIC	SS=2	SSC=69	GPV=1E0	SPV=1.1111E-7	0/0	.	158	157	0	0	157,0,0,0	0/1	.	37	27	9	0.25	27,0,9,0
chr7	66152763	66152763	A	G	UTR3	CRCP	NM_001040647:c.*406A>G;NM_001040648:c.*406A>G;NM_001142414:c.*406A>G;NM_014478:c.*406A>G									chr7	66152763	.	A	G	.	PASS	DP=83	SOMATIC	SS=2	SSC=52	GPV=1E0	SPV=5.9866E-6	0/0	.	61	57	0	0	4,53,0,0	0/1	.	22	12	8	0.4	1,11,0,8
chr7	66153914	66153914	A	G	UTR3	CRCP	NM_001040647:c.*1557A>G;NM_001040648:c.*1557A>G;NM_001142414:c.*1557A>G;NM_014478:c.*1557A>G									chr7	66153914	.	A	G	.	PASS	DP=82	SOMATIC	SS=2	SSC=43	GPV=1E0	SPV=4.8353E-5	0/0	.	59	56	0	0	0,56,0,0	0/1	.	23	14	7	33.33%	0,14,0,7
chr7	66153941	66153941	A	G	UTR3	CRCP	NM_001040647:c.*1584A>G;NM_001040648:c.*1584A>G;NM_001142414:c.*1584A>G;NM_014478:c.*1584A>G									chr7	66153941	.	A	G	.	PASS	DP=74	SOMATIC	SS=2	SSC=48	GPV=1E0	SPV=1.5066E-5	0/0	.	52	49	0	0	0,49,0,0	0/1	.	22	12	8	0.4	0,12,0,8
chr7	66153950	66153950	A	G	UTR3	CRCP	NM_001040647:c.*1593A>G;NM_001040648:c.*1593A>G;NM_001142414:c.*1593A>G;NM_014478:c.*1593A>G									chr7	66153950	.	A	G	.	PASS	DP=64	SOMATIC	SS=2	SSC=53	GPV=1E0	SPV=4.5657E-6	0/0	.	44	40	0	0	0,40,0,0	0/1	.	20	9	9	0.5	0,9,0,9
chr7	66154010	66154010	A	G	UTR3	CRCP	NM_001040647:c.*1653A>G;NM_001040648:c.*1653A>G;NM_001142414:c.*1653A>G;NM_014478:c.*1653A>G									chr7	66154010	.	A	G	.	PASS	DP=105	SOMATIC	SS=2	SSC=46	GPV=1E0	SPV=2.3065E-5	0/0	.	74	71	0	0	1,70,0,0	0/1	.	31	21	8	27.59%	1,20,0,8
chr7	72925502	72925502	A	G	intronic	POM121										chr7	72925502	.	A	G	.	PASS	DP=194	SOMATIC	SS=2	SSC=49	GPV=1E0	SPV=1.2257E-5	0/0	.	150	57	0	0	0,57,0,0	0/1	.	44	14	8	36.36%	0,14,0,8
chr7	73440777	73440777	T	C	UTR3	BAZ1B	NM_032408:c.*932A>G;NM_001370402:c.*1419A>G									chr7	73440777	.	T	C	.	PASS	DP=307	SOMATIC	SS=2	SSC=72	GPV=1E0	SPV=5.1702E-8	0/0	.	258	253	0	0	253,0,0,0	0/1	.	49	31	8	20.51%	30,1,8,0
chr7	73477661	73477661	T	C	exonic	BAZ1B		synonymous SNV	BAZ1B:NM_001370402:exon7:c.A1800G:p.E600E,BAZ1B:NM_032408:exon7:c.A1800G:p.E600E							chr7	73477661	.	T	C	.	PASS	DP=293	SOMATIC	SS=2	SSC=122	GPV=1E0	SPV=5.6271E-13	0/0	.	239	229	0	0	229,0,0,0	0/1	.	54	28	14	33.33%	28,0,14,0
chr7	75534222	75534222	T	C	UTR3	HIP1	NM_001243198:c.*3950A>G;NM_005338:c.*3950A>G									chr7	75534222	.	T	C	.	PASS	DP=79	SOMATIC	SS=2	SSC=33	GPV=1E0	SPV=4.6175E-4	0/0	.	54	53	0	0	53,0,0,0	0/1	.	25	17	6	26.09%	17,0,6,0
chr7	75879143	75879143	A	G	exonic	RHBDD2		nonsynonymous SNV	RHBDD2:NM_001040456:exon1:c.A61G:p.T21A,RHBDD2:NM_001346188:exon1:c.A61G:p.T21A,RHBDD2:NM_001346189:exon1:c.A61G:p.T21A							chr7	75879143	.	A	G	.	PASS	DP=114	SOMATIC	SS=2	SSC=31	GPV=1E0	SPV=7.8009E-4	0/0	.	93	92	0	0	0,92,0,0	0/1	.	21	16	4	0.2	0,16,0,4
chr7	99420031	99420031	T	C	exonic	ATP5MF-PTCD1;PTCD1		nonsynonymous SNV	PTCD1:NM_015545:exon8:c.A2039G:p.K680R,ATP5MF-PTCD1:NM_001198879:exon9:c.A2186G:p.K729R							chr7	99420031	.	T	C	.	PASS	DP=100	SOMATIC	SS=2	SSC=30	GPV=1E0	SPV=8.1784E-4	0/0	.	74	69	0	0	68,1,0,0	0/1	.	26	19	5	20.83%	19,0,5,0
chr7	99453441	99453441	A	G	intronic	ATP5MF-PTCD1;CPSF4										chr7	99453441	.	A	G	.	PASS	DP=187	SOMATIC	SS=2	SSC=46	GPV=1E0	SPV=2.0819E-5	0/0	.	139	26	0	0	0,26,0,0	1/1	.	48	2	6	0.75	0,2,0,6
chr7	99481731	99481731	A	G	UTR3	ZNF789	NM_001351001:c.*1903A>G									chr7	99481731	.	A	G	.	PASS	DP=52	SOMATIC	SS=2	SSC=31	GPV=1E0	SPV=7.1124E-4	0/0	.	29	21	0	0	1,20,0,0	0/1	.	23	10	8	44.44%	0,10,0,8
chr7	99574516	99574516	A	G	UTR3	ZNF655	NM_001083956:c.*932A>G;NM_138494:c.*932A>G;NM_001009960:c.*932A>G;NM_001085368:c.*932A>G;NM_001363332:c.*932A>G;NM_001363333:c.*932A>G;NM_001363334:c.*932A>G									chr7	99574516	.	A	G	.	PASS	DP=96	SOMATIC	SS=2	SSC=68	GPV=1E0	SPV=1.4533E-7	0/0	.	73	70	0	0	0,70,0,0	0/1	.	23	10	9	47.37%	0,10,0,9
chr7	100071682	100071682	T	C	exonic	ZNF3		nonsynonymous SNV	ZNF3:NM_001318136:exon3:c.A823G:p.S275G,ZNF3:NM_001278291:exon4:c.A694G:p.S232G,ZNF3:NM_001371215:exon4:c.A694G:p.S232G,ZNF3:NM_001371217:exon4:c.A823G:p.S275G,ZNF3:NM_001278290:exon5:c.A802G:p.S268G,ZNF3:NM_001278292:exon5:c.A694G:p.S232G,ZNF3:NM_001362775:exon5:c.A823G:p.S275G,ZNF3:NM_001362776:exon5:c.A817G:p.S273G,ZNF3:NM_001371212:exon5:c.A802G:p.S268G,ZNF3:NM_001371216:exon5:c.A694G:p.S232G…							chr7	100071682	.	T	C	.	PASS	DP=94	SOMATIC	SS=2	SSC=46	GPV=1E0	SPV=2.2475E-5	0/0	.	66	60	0	0	60,0,0,0	0/1	.	28	17	8	0.32	17,0,8,0
chr7	100093008	100093008	T	C	exonic	MCM7		nonsynonymous SNV	MCM7:NM_001278595:exon14:c.A1556G:p.Q519R,MCM7:NM_182776:exon14:c.A1556G:p.Q519R,MCM7:NM_005916:exon15:c.A2084G:p.Q695R							chr7	100093008	.	T	C	.	PASS	DP=880	SOMATIC	SS=2	SSC=177	GPV=1E0	SPV=1.6915E-18	0/0	.	813	807	1	0.12%	805,2,1,0	0/1	.	67	48	16	0.25	48,0,16,0
chr7	100361209	100361209	A	G	ncRNA_intronic	STAG3L5P-PVRIG2P-PILRB										chr7	100361209	.	A	G	.	PASS	DP=121	SOMATIC	SS=2	SSC=31	GPV=1E0	SPV=7.1446E-4	0/0	.	85	10	0	0	0,10,0,0	1/1	.	36	2	7	77.78%	0,2,0,7
chr7	100679824	100679824	T	C	UTR3	GIGYF1	NM_022574:c.*1895A>G									chr7	100679824	.	T	C	.	PASS	DP=131	SOMATIC	SS=2	SSC=46	GPV=1E0	SPV=2.0368E-5	0/0	.	100	99	0	0	98,1,0,0	0/1	.	31	23	7	23.33%	23,0,7,0
chr7	100679869	100679869	T	C	UTR3	GIGYF1	NM_022574:c.*1850A>G									chr7	100679869	.	T	C	.	PASS	DP=151	SOMATIC	SS=2	SSC=54	GPV=1E0	SPV=3.6481E-6	0/0	.	116	115	0	0	114,1,0,0	0/1	.	35	26	8	23.53%	26,0,8,0
chr7	100680073	100680073	T	C	UTR3	GIGYF1	NM_022574:c.*1646A>G									chr7	100680073	.	T	C	.	PASS	DP=83	SOMATIC	SS=2	SSC=31	GPV=1E0	SPV=7.6616E-4	0/0	.	56	54	0	0	54,0,0,0	0/1	.	27	20	6	23.08%	18,2,6,0
chr7	100680339	100680339	T	C	UTR3	GIGYF1	NM_022574:c.*1380A>G									chr7	100680339	.	T	C	.	PASS	DP=202	SOMATIC	SS=2	SSC=87	GPV=1E0	SPV=1.9261E-9	0/0	.	159	157	0	0	157,0,0,0	0/1	.	43	30	12	28.57%	29,1,12,0
chr7	100680624	100680624	T	C	UTR3	GIGYF1	NM_022574:c.*1095A>G			rs965019332						chr7	100680624	.	T	C	.	PASS	DP=120	SOMATIC	SS=2	SSC=40	GPV=1E0	SPV=8.4104E-5	0/0	.	80	79	0	0	79,0,0,0	0/1	.	40	31	8	20.51%	30,1,8,0
chr7	100681229	100681229	T	C	UTR3	GIGYF1	NM_022574:c.*490A>G									chr7	100681229	.	T	C	.	PASS	DP=155	SOMATIC	SS=2	SSC=50	GPV=1E0	SPV=8.3457E-6	0/0	.	116	114	0	0	114,0,0,0	0/1	.	39	30	8	21.05%	30,0,8,0
chr7	100684601	100684601	T	C	exonic	GIGYF1		nonsynonymous SNV	GIGYF1:NM_022574:exon13:c.A1478G:p.Q493R							chr7	100684601	.	T	C	.	PASS	DP=101	SOMATIC	SS=2	SSC=55	GPV=1E0	SPV=3.1157E-6	0/0	.	77	75	0	0	75,0,0,0	0/1	.	24	15	8	34.78%	15,0,8,0
chr7	100873312	100873312	A	G	UTR3	TRIP6	NM_003302:c.*9A>G			rs751958095						chr7	100873312	.	A	G	.	PASS	DP=485	SOMATIC	SS=2	SSC=122	GPV=1E0	SPV=5.3372E-13	0/0	.	428	423	0	0	0,423,0,0	0/1	.	57	38	12	0.24	0,38,0,12
chr7	100883054	100883054	A	G	intronic	SRRT										chr7	100883054	.	A	G	.	PASS	DP=299	SOMATIC	SS=2	SSC=34	GPV=1E0	SPV=3.3389E-4	0/0	.	243	67	0	0	1,66,0,0	0/1	.	56	14	5	26.32%	1,13,0,5
chr7	101238402	101238402	T	C	UTR5	CLDN15	NM_001185080:c.-821A>G									chr7	101238402	.	T	C	.	PASS	DP=76	SOMATIC	SS=2	SSC=30	GPV=1E0	SPV=8.8717E-4	0/0	.	55	49	0	0	49,0,0,0	0/1	.	21	13	5	27.78%	13,0,5,0
chr7	101238650	101238650	T	C	UTR5	CLDN15	NM_001185080:c.-1069A>G									chr7	101238650	.	T	C	.	PASS	DP=57	SOMATIC	SS=2	SSC=33	GPV=1E0	SPV=4.3222E-4	0/0	.	36	30	0	0	30,0,0,0	0/1	.	21	11	7	38.89%	11,0,7,0
chr7	101239058	101239058	T	C	upstream;downstream	CLDN15;FIS1	dist=238;dist=414									chr7	101239058	.	T	C	.	PASS	DP=72	SOMATIC	SS=2	SSC=30	GPV=1E0	SPV=8.6883E-4	0/0	.	44	38	0	0	38,0,0,0	0/1	.	28	18	7	0.28	18,0,7,0
chr7	102363998	102363998	A	G	ncRNA_exonic	LOC100630923										chr7	102363998	.	A	G	.	PASS	DP=71	SOMATIC	SS=2	SSC=30	GPV=1E0	SPV=8.8717E-4	0/0	.	50	49	0	0	0,49,0,0	0/1	.	21	13	5	27.78%	0,13,0,5
chr7	102448032	102448032	A	G	UTR3	ORAI2	NM_001271818:c.*980A>G;NM_001126340:c.*980A>G;NM_001271819:c.*980A>G;NM_032831:c.*980A>G									chr7	102448032	.	A	G	.	PASS	DP=57	SOMATIC	SS=2	SSC=39	GPV=1E0	SPV=1.0346E-4	0/0	.	35	35	0	0	1,34,0,0	0/1	.	22	12	8	0.4	0,12,0,8
chr7	102637142	102637142	T	C	UTR3	POLR2J2;UPK3BL1	NM_032959:c.*1117A>G;NM_001114403:c.*383A>G			rs1063549						chr7	102637142	.	T	C	.	PASS	DP=466	SOMATIC	SS=2	SSC=97	GPV=1E0	SPV=1.694E-10	0/0	.	410	348	2	0.57%	348,0,2,0	0/1	.	56	28	11	28.21%	28,0,11,0
chr7	102637205	102637205	T	C	UTR3	POLR2J2;UPK3BL1	NM_032959:c.*1054A>G;NM_001114403:c.*320A>G									chr7	102637205	.	T	C	.	PASS	DP=368	SOMATIC	SS=2	SSC=54	GPV=1E0	SPV=3.8653E-6	0/0	.	322	261	1	0.38%	261,0,1,0	0/1	.	46	23	6	20.69%	23,0,6,0
chr7	128653336	128653336	A	G	ncRNA_exonic	LINC01000										chr7	128653336	.	A	G	.	PASS	DP=150	SOMATIC	SS=2	SSC=66	GPV=1E0	SPV=2.0053E-7	0/0	.	117	113	0	0	0,113,0,0	0/1	.	33	20	9	31.03%	0,20,0,9
chr7	128653340	128653340	A	G	ncRNA_exonic	LINC01000										chr7	128653340	.	A	G	.	PASS	DP=136	SOMATIC	SS=2	SSC=69	GPV=1E0	SPV=1.1792E-7	0/0	.	106	100	3	2.91%	0,100,0,3	0/1	.	30	14	12	46.15%	0,14,0,12
chr7	128653355	128653355	A	G	ncRNA_exonic	LINC01000										chr7	128653355	.	A	G	.	PASS	DP=127	SOMATIC	SS=2	SSC=65	GPV=1E0	SPV=3.0355E-7	0/0	.	94	90	1	1.1%	0,90,0,1	0/1	.	33	18	11	37.93%	0,18,0,11
chr7	128653379	128653379	A	G	ncRNA_exonic	LINC01000										chr7	128653379	.	A	G	.	PASS	DP=89	SOMATIC	SS=2	SSC=86	GPV=1E0	SPV=2.0273E-9	0/0	.	60	57	0	0	0,57,0,0	0/1	.	29	11	14	0.56	0,11,0,14
chr7	128653381	128653381	A	G	ncRNA_exonic	LINC01000										chr7	128653381	.	A	G	.	PASS	DP=83	SOMATIC	SS=2	SSC=70	GPV=1E0	SPV=8.7169E-8	0/0	.	55	52	0	0	0,52,0,0	0/1	.	28	12	12	0.5	0,12,0,12
chr7	128854583	128854583	A	G	exonic	FLNC		nonsynonymous SNV	FLNC:NM_001127487:exon40:c.A6799G:p.S2267G,FLNC:NM_001458:exon41:c.A6898G:p.S2300G							chr7	128854583	.	A	G	.	PASS	DP=126	SOMATIC	SS=2	SSC=37	GPV=1E0	SPV=1.8878E-4	0/0	.	101	100	0	0	0,100,0,0	0/1	.	25	19	5	20.83%	0,19,0,5
chr7	149225276	149225276	A	G	UTR3	ZNF282	NM_003575:c.*629A>G;NM_001303481:c.*996A>G									chr7	149225276	.	A	G	.	PASS	DP=130	SOMATIC	SS=2	SSC=73	GPV=1E0	SPV=4.9628E-8	0/0	.	107	103	0	0	0,103,0,0	0/1	.	23	14	9	39.13%	0,14,0,9
chr7	150331725	150331725	A	G	UTR3	ZBED6CL	NM_138434:c.*610A>G									chr7	150331725	.	A	G	.	PASS	DP=113	SOMATIC	SS=2	SSC=32	GPV=1E0	SPV=6.192E-4	0/0	.	77	26	1	3.7%	0,26,0,1	0/1	.	36	6	7	53.85%	0,6,0,7
chr7	150337847	150337847	A	G	UTR3	LRRC61	NM_001363434:c.*206A>G;NM_001363433:c.*206A>G;NM_001142928:c.*206A>G;NM_023942:c.*206A>G									chr7	150337847	.	A	G	.	PASS	DP=95	SOMATIC	SS=2	SSC=30	GPV=1E0	SPV=9.3144E-4	0/0	.	75	73	0	0	0,73,0,0	0/1	.	20	13	4	23.53%	0,13,0,4
chr7	150369273	150369273	A	G	intronic	REPIN1										chr7	150369273	.	A	G	.	PASS	DP=174	SOMATIC	SS=2	SSC=32	GPV=1E0	SPV=5.2596E-4	0/0	.	137	26	0	0	0,26,0,0	0/1	.	37	7	6	46.15%	0,7,0,6
chr7	151080433	151080433	T	C	intronic	FASTK										chr7	151080433	.	T	C	.	PASS	DP=222	SOMATIC	SS=2	SSC=40	GPV=1E0	SPV=8.4597E-5	0/0	.	175	46	2	4.17%	46,0,2,0	0/1	.	47	10	9	47.37%	9,1,9,0
chr7	151238539	151238539	A	G	exonic	CHPF2		nonsynonymous SNV	CHPF2:NM_019015:exon4:c.A2177G:p.Q726R,CHPF2:NM_001284295:exon5:c.A2153G:p.Q718R	rs767830975						chr7	151238539	.	A	G	.	PASS	DP=92	SOMATIC	SS=2	SSC=53	GPV=1E0	SPV=4.9749E-6	0/0	.	67	66	0	0	0,66,0,0	0/1	.	25	14	8	36.36%	0,14,0,8
chr7	152644117	152644117	T	C	downstream	XRCC2	dist=659									chr7	152644117	.	T	C	.	PASS	DP=107	SOMATIC	SS=2	SSC=68	GPV=1E0	SPV=1.4884E-7	0/0	.	75	74	1	1.33%	74,0,1,0	0/1	.	32	18	13	41.94%	18,0,13,0
chr7	152645387	152645387	T	C	UTR3	XRCC2	NM_005431:c.*3255A>G									chr7	152645387	.	T	C	.	PASS	DP=102	SOMATIC	SS=2	SSC=36	GPV=1E0	SPV=2.1089E-4	0/0	.	81	78	1	1.27%	78,0,1,0	0/1	.	21	14	6	0.3	14,0,6,0
chr7	152645409	152645409	T	C	UTR3	XRCC2	NM_005431:c.*3233A>G									chr7	152645409	.	T	C	.	PASS	DP=118	SOMATIC	SS=2	SSC=32	GPV=1E0	SPV=5.6066E-4	0/0	.	98	96	0	0	96,0,0,0	0/1	.	20	15	4	21.05%	15,0,4,0
chr7	152645796	152645796	T	C	UTR3	XRCC2	NM_005431:c.*2846A>G									chr7	152645796	.	T	C	.	PASS	DP=142	SOMATIC	SS=2	SSC=48	GPV=1E0	SPV=1.4642E-5	0/0	.	110	109	0	0	109,0,0,0	0/1	.	32	24	7	22.58%	24,0,7,0
chr7	152645848	152645848	T	C	UTR3	XRCC2	NM_005431:c.*2794A>G									chr7	152645848	.	T	C	.	PASS	DP=89	SOMATIC	SS=2	SSC=93	GPV=1E0	SPV=4.8611E-10	0/0	.	66	65	0	0	65,0,0,0	0/1	.	23	9	13	59.09%	9,0,13,0
chr7	152648516	152648516	T	C	UTR3	XRCC2	NM_005431:c.*126A>G									chr7	152648516	.	T	C	.	PASS	DP=102	SOMATIC	SS=2	SSC=46	GPV=1E0	SPV=2.1621E-5	0/0	.	77	76	0	0	76,0,0,0	0/1	.	25	17	7	29.17%	17,0,7,0
chr7	155003867	155003867	A	G	ncRNA_exonic	PAXIP1-AS1										chr7	155003867	.	A	G	.	PASS	DP=83	SOMATIC	SS=2	SSC=36	GPV=1E0	SPV=2.299E-4	0/0	.	60	59	0	0	1,58,0,0	0/1	.	23	16	6	27.27%	0,16,0,6
chr7	155776014	155776014	A	G	UTR3	RBM33	NM_053043:c.*973A>G									chr7	155776014	.	A	G	.	PASS	DP=154	SOMATIC	SS=2	SSC=68	GPV=1E0	SPV=1.4362E-7	0/0	.	124	123	0	0	0,123,0,0	0/1	.	30	21	9	0.3	0,21,0,9
chr7	155776405	155776405	A	G	UTR3	RBM33	NM_053043:c.*1364A>G									chr7	155776405	.	A	G	.	PASS	DP=129	SOMATIC	SS=2	SSC=36	GPV=1E0	SPV=2.0082E-4	0/0	.	104	103	0	0	0,103,0,0	0/1	.	25	20	5	0.2	0,20,0,5
chr7	156971431	156971431	A	G	UTR3	NOM1	NM_138400:c.*1728A>G;NM_001353366:c.*1728A>G									chr7	156971431	.	A	G	.	PASS	DP=65	SOMATIC	SS=2	SSC=36	GPV=1E0	SPV=2.2068E-4	0/0	.	45	41	0	0	0,41,0,0	0/1	.	20	10	6	37.5%	0,10,0,6
chr7	156971520	156971520	A	G	UTR3	NOM1	NM_138400:c.*1817A>G;NM_001353366:c.*1817A>G									chr7	156971520	.	A	G	.	PASS	DP=74	SOMATIC	SS=2	SSC=30	GPV=1E0	SPV=8.2194E-4	0/0	.	52	50	0	0	0,50,0,0	0/1	.	22	13	5	27.78%	0,13,0,5
chr7	156972800	156972800	A	G	UTR3	NOM1	NM_138400:c.*3097A>G;NM_001353366:c.*3097A>G									chr7	156972800	.	A	G	.	PASS	DP=71	SOMATIC	SS=2	SSC=44	GPV=1E0	SPV=3.4056E-5	0/0	.	50	44	1	2.22%	0,44,0,1	0/1	.	21	8	8	0.5	0,8,0,8
chr8	22251066	22251066	A	G	UTR3	POLR3D	NM_001722:c.*548A>G									chr8	22251066	.	A	G	.	PASS	DP=100	SOMATIC	SS=2	SSC=47	GPV=1E0	SPV=1.6743E-5	0/0	.	71	69	0	0	0,69,0,0	0/1	.	29	19	8	29.63%	0,19,0,8
chr8	30678608	30678608	T	C	UTR3	GSR	NM_001195103:c.*912A>G;NM_001195102:c.*912A>G;NM_001195104:c.*912A>G;NM_000637:c.*912A>G									chr8	30678608	.	T	C	.	PASS	DP=222	SOMATIC	SS=2	SSC=115	GPV=1E0	SPV=2.6364E-12	0/0	.	184	178	3	1.66%	178,0,3,0	0/1	.	38	21	17	44.74%	21,0,17,0
chr8	30678893	30678893	T	C	UTR3	GSR	NM_001195103:c.*627A>G;NM_001195102:c.*627A>G;NM_001195104:c.*627A>G;NM_000637:c.*627A>G									chr8	30678893	.	T	C	.	PASS	DP=164	SOMATIC	SS=2	SSC=56	GPV=1E0	SPV=2.0871E-6	0/0	.	139	133	3	2.21%	133,0,3,0	0/1	.	25	16	9	0.36	16,0,9,0
chr8	30678920	30678920	T	C	UTR3	GSR	NM_001195103:c.*600A>G;NM_001195102:c.*600A>G;NM_001195104:c.*600A>G;NM_000637:c.*600A>G			rs10216724						chr8	30678920	.	T	C	.	PASS	DP=151	SOMATIC	SS=2	SSC=45	GPV=1E0	SPV=2.8052E-5	0/0	.	131	128	0	0	128,0,0,0	0/1	.	20	15	5	0.25	15,0,5,0
chr8	30679066	30679066	T	C	UTR3	GSR	NM_001195103:c.*454A>G;NM_001195102:c.*454A>G;NM_001195104:c.*454A>G;NM_000637:c.*454A>G									chr8	30679066	.	T	C	.	PASS	DP=164	SOMATIC	SS=2	SSC=32	GPV=1E0	SPV=6.2398E-4	0/0	.	135	126	6	4.55%	126,0,6,0	0/1	.	29	21	8	27.59%	21,0,8,0
chr8	41542612	41542612	A	G	ncRNA_intronic	LOC102723729										chr8	41542612	.	A	G	.	PASS	DP=98	SOMATIC	SS=2	SSC=56	GPV=1E0	SPV=2.2126E-6	0/0	.	76	75	0	0	4,71,0,0	0/1	.	22	14	8	36.36%	1,13,0,8
chr8	43200312	43200312	A	G	UTR3	HGSNAT	NM_001363229:c.*743A>G;NM_001363227:c.*743A>G;NM_001363228:c.*743A>G;NM_152419:c.*743A>G									chr8	43200312	.	A	G	.	PASS	DP=63	SOMATIC	SS=2	SSC=38	GPV=1E0	SPV=1.5763E-4	0/0	.	42	42	0	0	0,42,0,0	0/1	.	21	13	7	0.35	1,12,0,7
chr8	43200771	43200771	A	G	UTR3	HGSNAT	NM_001363229:c.*1202A>G;NM_001363227:c.*1202A>G;NM_001363228:c.*1202A>G;NM_152419:c.*1202A>G									chr8	43200771	.	A	G	.	PASS	DP=79	SOMATIC	SS=2	SSC=31	GPV=1E0	SPV=6.895E-4	0/0	.	53	53	0	0	0,53,0,0	0/1	.	26	19	6	0.24	0,19,0,6
chr8	47977080	47977080	A	G	UTR3	MCM4	NM_005914:c.*302A>G;NM_182746:c.*302A>G			rs1046895192						chr8	47977080	.	A	G	.	PASS	DP=314	SOMATIC	SS=2	SSC=78	GPV=1E0	SPV=1.4495E-8	0/0	.	278	277	0	0	2,275,0,0	0/1	.	36	28	8	22.22%	1,27,0,8
chr8	47977191	47977191	A	G	UTR3	MCM4	NM_005914:c.*413A>G;NM_182746:c.*413A>G									chr8	47977191	.	A	G	.	PASS	DP=344	SOMATIC	SS=2	SSC=90	GPV=1E0	SPV=8.8269E-10	0/0	.	306	304	1	0.33%	0,304,0,1	0/1	.	38	28	10	26.32%	0,28,0,10
chr8	47977215	47977215	A	G	UTR3	MCM4	NM_005914:c.*437A>G;NM_182746:c.*437A>G									chr8	47977215	.	A	G	.	PASS	DP=197	SOMATIC	SS=2	SSC=43	GPV=1E0	SPV=4.9602E-5	0/0	.	176	174	1	0.57%	0,174,0,1	0/1	.	21	16	5	23.81%	0,16,0,5
chr8	47977216	47977216	A	G	UTR3	MCM4	NM_005914:c.*438A>G;NM_182746:c.*438A>G			rs886062981	309336	Natural_killer_cell_and_glucocorticoid_deficiency_with_DNA_repair_defect	MedGen:C1864947,OMIM:609981	criteria_provided,_single_submitter	Uncertain_significance	chr8	47977216	.	A	G	.	PASS	DP=176	SOMATIC	SS=2	SSC=58	GPV=1E0	SPV=1.536E-6	0/0	.	155	153	0	0	0,153,0,0	0/1	.	21	15	6	28.57%	0,15,0,6
chr8	47977587	47977587	A	G	UTR3	MCM4	NM_005914:c.*809A>G;NM_182746:c.*809A>G									chr8	47977587	.	A	G	.	PASS	DP=319	SOMATIC	SS=2	SSC=74	GPV=1E0	SPV=3.324E-8	0/0	.	279	277	0	0	0,277,0,0	0/1	.	40	32	8	0.2	1,31,0,8
chr8	47977733	47977733	A	G	UTR3	MCM4	NM_005914:c.*955A>G;NM_182746:c.*955A>G			rs529512295	309350	Natural_killer_cell_and_glucocorticoid_deficiency_with_DNA_repair_defect	MedGen:C1864947,OMIM:609981	criteria_provided,_single_submitter	Uncertain_significance	chr8	47977733	.	A	G	.	PASS	DP=458	SOMATIC	SS=2	SSC=186	GPV=1E0	SPV=2.3093E-19	0/0	.	425	422	0	0	2,420,0,0	0/1	.	33	18	15	45.45%	0,18,0,15
chr8	47977755	47977755	A	G	UTR3	MCM4	NM_005914:c.*977A>G;NM_182746:c.*977A>G									chr8	47977755	.	A	G	.	PASS	DP=456	SOMATIC	SS=2	SSC=82	GPV=1E0	SPV=5.5863E-9	0/0	.	423	422	0	0	1,421,0,0	0/1	.	33	26	7	21.21%	0,26,0,7
chr8	124372173	124372173	T	C	UTR5	TMEM65	NM_194291:c.-16A>G									chr8	124372173	.	T	C	.	PASS	DP=115	SOMATIC	SS=2	SSC=38	GPV=1E0	SPV=1.4126E-4	0/0	.	87	86	0	0	86,0,0,0	0/1	.	28	22	6	21.43%	22,0,6,0
chr8	140659091	140659091	T	C	UTR3	PTK2	NM_001316342:c.*375A>G;NM_001352725:c.*375A>G;NM_001352727:c.*375A>G;NM_001352706:c.*375A>G;NM_001352712:c.*375A>G;NM_001352711:c.*375A>G;NM_001352742:c.*375A>G;NM_001352738:c.*375A>G;NM_001352702:c.*375A>G;NM_001352732:c.*375A>G;NM_153831:c.*375A>G;NM_001352752:c.*375A>G;NM_001352708:c.*375A>G;NM_001352695:c.*375A>G;NM_001352721:c.*375A>G;NM_001352704:c.*375A>G;NM_001352707:c.*375A>G;NM_00135273…									chr8	140659091	.	T	C	.	PASS	DP=98	SOMATIC	SS=2	SSC=51	GPV=1E0	SPV=6.6071E-6	0/0	.	74	70	0	0	70,0,0,0	0/1	.	24	16	8	33.33%	16,0,8,0
chr8	143694711	143694711	A	G	UTR3	ZNF707	NM_001288808:c.*181A>G;NM_001288809:c.*181A>G;NM_001288807:c.*181A>G;NM_173831:c.*181A>G;NM_001288805:c.*181A>G;NM_001288806:c.*181A>G;NM_001100599:c.*181A>G;NM_001100598:c.*181A>G									chr8	143694711	.	A	G	.	PASS	DP=55	SOMATIC	SS=2	SSC=33	GPV=1E0	SPV=4.3522E-4	0/0	.	35	32	0	0	0,32,0,0	0/1	.	20	12	7	36.84%	0,12,0,7
chr8	143805874	143805874	T	C	intronic	SCRIB										chr8	143805874	.	T	C	.	PASS	DP=233	SOMATIC	SS=2	SSC=33	GPV=1E0	SPV=4.5122E-4	0/0	.	165	28	0	0	28,0,0,0	0/1	.	68	13	8	38.1%	13,0,8,0
chr8	143916848	143916848	T	C	exonic	PLEC		nonsynonymous SNV	PLEC:NM_201378:exon32:c.A12931G:p.S4311G,PLEC:NM_201379:exon32:c.A12907G:p.S4303G,PLEC:NM_201380:exon32:c.A13384G:p.S4462G,PLEC:NM_201381:exon32:c.A12877G:p.S4293G,PLEC:NM_201382:exon32:c.A12973G:p.S4325G,PLEC:NM_201383:exon32:c.A12985G:p.S4329G,PLEC:NM_201384:exon32:c.A12973G:p.S4325G,PLEC:NM_000445:exon33:c.A13054G:p.S4352G							chr8	143916848	.	T	C	.	PASS	DP=111	SOMATIC	SS=2	SSC=32	GPV=1E0	SPV=5.5022E-4	0/0	.	83	80	0	0	78,2,0,0	0/1	.	28	20	5	0.2	20,0,5,0
chr8	144397579	144397579	T	C	exonic	CPSF1		nonsynonymous SNV	CPSF1:NM_013291:exon22:c.A2293G:p.S765G							chr8	144397579	.	T	C	.	PASS	DP=203	SOMATIC	SS=2	SSC=62	GPV=1E0	SPV=5.776E-7	0/0	.	160	153	0	0	153,0,0,0	0/1	.	43	34	9	20.93%	34,0,9,0
chr8	144450107	144450107	T	C	UTR3	CYHR1	NM_001330618:c.*272A>G;NM_138496:c.*272A>G									chr8	144450107	.	T	C	.	PASS	DP=82	SOMATIC	SS=2	SSC=35	GPV=1E0	SPV=3.0089E-4	0/0	.	54	50	0	0	49,1,0,0	0/1	.	28	19	7	26.92%	19,0,7,0
chr8	144454169	144454169	T	C	intronic	CYHR1										chr8	144454169	.	T	C	.	PASS	DP=128	SOMATIC	SS=2	SSC=30	GPV=1E0	SPV=8.3902E-4	0/0	.	94	34	0	0	34,0,0,0	0/1	.	34	8	5	38.46%	8,0,5,0
chr8	144457251	144457251	T	C	intronic	CYHR1										chr8	144457251	.	T	C	.	PASS	DP=124	SOMATIC	SS=2	SSC=30	GPV=1E0	SPV=8.2097E-4	0/0	.	88	28	0	0	28,0,0,0	0/1	.	36	9	6	0.4	9,0,6,0
chr8	144459124	144459124	T	C	intronic	CYHR1										chr8	144459124	.	T	C	.	PASS	DP=122	SOMATIC	SS=2	SSC=30	GPV=1E0	SPV=8.3047E-4	0/0	.	86	26	0	0	26,0,0,0	0/1	.	36	11	7	38.89%	11,0,7,0
chr8	144459162	144459162	T	C	intronic	CYHR1										chr8	144459162	.	T	C	.	PASS	DP=134	SOMATIC	SS=2	SSC=31	GPV=1E0	SPV=7.6141E-4	0/0	.	91	31	0	0	31,0,0,0	0/1	.	43	17	8	0.32	17,0,8,0
chr8	144460196	144460196	T	C	intronic	CYHR1										chr8	144460196	.	T	C	.	PASS	DP=108	SOMATIC	SS=2	SSC=38	GPV=1E0	SPV=1.3993E-4	0/0	.	76	16	0	0	16,0,0,0	0/1	.	32	5	9	64.29%	5,0,9,0
chr9	4712319	4712319	T	C	UTR3	AK3	NM_001199853:c.*657A>G;NM_016282:c.*657A>G;NM_001199855:c.*657A>G;NM_001199856:c.*657A>G;NM_001199852:c.*657A>G									chr9	4712319	.	T	C	.	PASS	DP=109	SOMATIC	SS=2	SSC=32	GPV=1E0	SPV=5.103E-4	0/0	.	83	78	0	0	78,0,0,0	0/1	.	26	19	5	20.83%	19,0,5,0
chr9	33817541	33817541	A	G	UTR5	UBE2R2	NM_017811:c.-217A>G									chr9	33817541	.	A	G	.	PASS	DP=108	SOMATIC	SS=2	SSC=44	GPV=1E0	SPV=3.4055E-5	0/0	.	81	80	0	0	0,80,0,0	0/1	.	27	20	7	25.93%	1,19,0,7
chr9	33922201	33922201	T	C	UTR3	UBAP2	NM_001282530:c.*303A>G;NM_018449:c.*303A>G;NM_001370066:c.*303A>G;NM_001370067:c.*303A>G;NM_001370068:c.*303A>G;NM_001370062:c.*303A>G;NM_001370059:c.*303A>G;NM_001370064:c.*303A>G									chr9	33922201	.	T	C	.	PASS	DP=145	SOMATIC	SS=2	SSC=62	GPV=1E0	SPV=5.2441E-7	0/0	.	108	105	0	0	105,0,0,0	0/1	.	37	27	10	27.03%	27,0,10,0
chr9	34241437	34241437	A	G	exonic	UBAP1		nonsynonymous SNV	UBAP1:NM_001171201:exon3:c.A604G:p.S202G,UBAP1:NM_001171202:exon3:c.A520G:p.S174G,UBAP1:NM_016525:exon4:c.A412G:p.S138G,UBAP1:NM_001171203:exon5:c.A412G:p.S138G,UBAP1:NM_001171204:exon5:c.A412G:p.S138G							chr9	34241437	.	A	G	.	PASS	DP=136	SOMATIC	SS=2	SSC=61	GPV=1E0	SPV=7.0534E-7	0/0	.	109	109	0	0	3,106,0,0	0/1	.	27	18	8	30.77%	0,18,0,8
chr9	34398389	34398389	T	C	UTR3	FAM219A	NM_001184941:c.*2575A>G;NM_001184945:c.*2575A>G;NM_147202:c.*2575A>G;NM_001184942:c.*2575A>G;NM_001184943:c.*2575A>G;NM_001184940:c.*2575A>G									chr9	34398389	.	T	C	.	PASS	DP=82	SOMATIC	SS=2	SSC=36	GPV=1E0	SPV=2.299E-4	0/0	.	60	59	0	0	59,0,0,0	0/1	.	22	16	6	27.27%	16,0,6,0
chr9	34398430	34398430	T	C	UTR3	FAM219A	NM_001184941:c.*2534A>G;NM_001184945:c.*2534A>G;NM_147202:c.*2534A>G;NM_001184942:c.*2534A>G;NM_001184943:c.*2534A>G;NM_001184940:c.*2534A>G									chr9	34398430	.	T	C	.	PASS	DP=91	SOMATIC	SS=2	SSC=31	GPV=1E0	SPV=7.6563E-4	0/0	.	68	67	0	0	67,0,0,0	0/1	.	23	18	5	21.74%	18,0,5,0
chr9	34400152	34400152	T	C	UTR3	FAM219A	NM_001184941:c.*812A>G;NM_001184945:c.*812A>G;NM_147202:c.*812A>G;NM_001184942:c.*812A>G;NM_001184943:c.*812A>G;NM_001184940:c.*812A>G									chr9	34400152	.	T	C	.	PASS	DP=67	SOMATIC	SS=2	SSC=35	GPV=1E0	SPV=3.1479E-4	0/0	.	44	43	0	0	43,0,0,0	0/1	.	23	16	7	30.43%	16,0,7,0
chr9	69710685	69710685	T	C	UTR3	PTAR1	NM_001366940:c.*7838A>G;NM_001366939:c.*7961A>G;NM_001366938:c.*7657A>G;NM_001366937:c.*7657A>G;NM_001366936:c.*7657A>G;NM_001366935:c.*7657A>G;NM_001099666:c.*7657A>G									chr9	69710685	.	T	C	.	PASS	DP=88	SOMATIC	SS=2	SSC=47	GPV=1E0	SPV=1.99E-5	0/0	.	67	66	0	0	66,0,0,0	0/1	.	21	14	7	33.33%	14,0,7,0
chr9	72364955	72364955	T	C	UTR5	ZFAND5	NM_006007:c.-4177A>G;NM_001102421:c.-4177A>G;NM_001102420:c.-4177A>G									chr9	72364955	.	T	C	.	PASS	DP=186	SOMATIC	SS=2	SSC=80	GPV=1E0	SPV=9.6851E-9	0/0	.	151	151	0	0	151,0,0,0	0/1	.	35	23	10	30.3%	23,0,10,0
chr9	90844109	90844109	A	G	exonic	SYK		nonsynonymous SNV	SYK:NM_001135052:exon2:c.A211G:p.N71D,SYK:NM_001174167:exon2:c.A211G:p.N71D,SYK:NM_001174168:exon2:c.A211G:p.N71D,SYK:NM_003177:exon2:c.A211G:p.N71D							chr9	90844109	.	A	G	.	PASS	DP=104	SOMATIC	SS=2	SSC=37	GPV=1E0	SPV=1.8614E-4	0/0	.	82	82	0	0	0,82,0,0	0/1	.	22	15	5	0.25	0,15,0,5
chr9	92254943	92254943	T	C	intronic	IARS										chr9	92254943	.	T	C	.	PASS	DP=360	SOMATIC	SS=2	SSC=30	GPV=1E0	SPV=9.5327E-4	0/0	.	310	42	0	0	42,0,0,0	0/1	.	50	11	5	31.25%	11,0,5,0
chr9	92712268	92712268	T	C	UTR3	BICD2	NM_015250:c.*1188A>G;NM_001003800:c.*2886A>G									chr9	92712268	.	T	C	.	PASS	DP=149	SOMATIC	SS=2	SSC=46	GPV=1E0	SPV=2.0132E-5	0/0	.	115	114	0	0	113,1,0,0	0/1	.	34	27	7	20.59%	26,1,7,0
chr9	111631592	111631592	A	G	exonic	DNAJC25;DNAJC25-GNG10		nonsynonymous SNV	DNAJC25:NM_001015882:exon1:c.A185G:p.K62R,DNAJC25-GNG10:NM_004125:exon1:c.A185G:p.K62R							chr9	111631592	.	A	G	.	PASS	DP=80	SOMATIC	SS=2	SSC=33	GPV=1E0	SPV=4.6377E-4	0/0	.	60	58	0	0	0,58,0,0	0/1	.	20	13	5	27.78%	0,13,0,5
chr9	112685206	112685206	T	C	UTR3	INIP	NM_021218:c.*2332A>G;NM_001329590:c.*2332A>G;NM_001329587:c.*2298A>G;NM_001329588:c.*2332A>G;NM_001329589:c.*2332A>G;NM_001329585:c.*2332A>G;NM_001329586:c.*2298A>G									chr9	112685206	.	T	C	.	PASS	DP=80	SOMATIC	SS=2	SSC=30	GPV=1E0	SPV=8.1247E-4	0/0	.	57	55	2	3.51%	55,0,2,0	0/1	.	23	13	7	0.35	12,1,7,0
chr9	112685218	112685218	T	C	UTR3	INIP	NM_021218:c.*2320A>G;NM_001329590:c.*2320A>G;NM_001329587:c.*2286A>G;NM_001329588:c.*2320A>G;NM_001329589:c.*2320A>G;NM_001329585:c.*2320A>G;NM_001329586:c.*2286A>G									chr9	112685218	.	T	C	.	PASS	DP=88	SOMATIC	SS=2	SSC=30	GPV=1E0	SPV=8.0283E-4	0/0	.	63	63	0	0	63,0,0,0	0/1	.	25	17	5	22.73%	16,1,5,0
chr9	124869291	124869291	A	G	exonic	ARPC5L		nonsynonymous SNV	ARPC5L:NM_030978:exon3:c.A1G:p.M1V							chr9	124869291	.	A	G	.	PASS	DP=155	SOMATIC	SS=2	SSC=72	GPV=1E0	SPV=5.1507E-8	0/0	.	122	119	0	0	0,119,0,0	0/1	.	33	22	10	31.25%	0,22,1,9
chr9	128309273	128309273	T	C	UTR3	TRUB2	NM_015679:c.*277A>G;NM_001329861:c.*277A>G;NM_001329862:c.*277A>G;NM_001329863:c.*277A>G									chr9	128309273	.	T	C	.	PASS	DP=108	SOMATIC	SS=2	SSC=31	GPV=1E0	SPV=7.0225E-4	0/0	.	79	60	1	1.64%	60,0,1,0	0/1	.	29	14	6	0.3	14,0,6,0
chr9	129008617	129008617	T	C	exonic	SH3GLB2		synonymous SNV	SH3GLB2:NM_001369914:exon11:c.A1026G:p.L342L							chr9	129008617	.	T	C	.	PASS	DP=184	SOMATIC	SS=2	SSC=81	GPV=1E0	SPV=6.9086E-9	0/0	.	151	146	0	0	146,0,0,0	0/1	.	33	21	10	32.26%	21,0,10,0
chr9	129148729	129148729	A	G	UTR3	PTPA	NM_021131:c.*1265A>G;NM_001271832:c.*1265A>G;NM_178001:c.*1265A>G;NM_178000:c.*1265A>G;NM_178003:c.*1265A>G;NM_001193397:c.*1265A>G									chr9	129148729	.	A	G	.	PASS	DP=197	SOMATIC	SS=2	SSC=73	GPV=1E0	SPV=4.1403E-8	0/0	.	162	162	0	0	0,162,0,0	0/1	.	35	24	9	27.27%	0,24,0,9
chr9	129637091	129637091	T	C	UTR3	ASB6	NM_001202403:c.*699A>G;NM_017873:c.*699A>G;NM_177999:c.*1262A>G									chr9	129637091	.	T	C	.	PASS	DP=87	SOMATIC	SS=2	SSC=32	GPV=1E0	SPV=5.022E-4	0/0	.	67	64	0	0	64,0,0,0	0/1	.	20	15	5	0.25	15,0,5,0
chr9	129637422	129637422	T	C	UTR3	ASB6	NM_001202403:c.*368A>G;NM_017873:c.*368A>G;NM_177999:c.*931A>G									chr9	129637422	.	T	C	.	PASS	DP=171	SOMATIC	SS=2	SSC=54	GPV=1E0	SPV=3.6802E-6	0/0	.	133	130	0	0	130,0,0,0	0/1	.	38	30	8	21.05%	30,0,8,0
chr9	129637621	129637621	T	C	UTR3	ASB6	NM_001202403:c.*169A>G;NM_017873:c.*169A>G;NM_177999:c.*732A>G									chr9	129637621	.	T	C	.	PASS	DP=147	SOMATIC	SS=2	SSC=41	GPV=1E0	SPV=6.3245E-5	0/0	.	117	113	1	0.88%	113,0,1,0	0/1	.	30	23	7	23.33%	23,0,7,0
chr9	130135778	130135778	A	G	UTR3	GPR107	NM_001136558:c.*657A>G;NM_001136557:c.*657A>G;NM_020960:c.*657A>G			rs1006943470						chr9	130135778	.	A	G	.	PASS	DP=109	SOMATIC	SS=2	SSC=34	GPV=1E0	SPV=3.3204E-4	0/0	.	85	83	0	0	0,83,0,0	0/1	.	24	18	5	21.74%	0,18,0,5
chr9	130136940	130136940	A	G	UTR3	GPR107	NM_001136558:c.*1819A>G;NM_001136557:c.*1819A>G;NM_020960:c.*1819A>G									chr9	130136940	.	A	G	.	PASS	DP=106	SOMATIC	SS=2	SSC=41	GPV=1E0	SPV=7.4967E-5	0/0	.	82	79	0	0	0,79,0,0	0/1	.	24	17	6	26.09%	0,17,0,6
chr9	130139438	130139438	A	G	UTR3	GPR107	NM_001136558:c.*4317A>G;NM_001136557:c.*4317A>G;NM_020960:c.*4317A>G									chr9	130139438	.	A	G	.	PASS	DP=118	SOMATIC	SS=2	SSC=37	GPV=1E0	SPV=1.6882E-4	0/0	.	88	86	0	0	0,86,0,0	0/1	.	30	23	6	20.69%	0,23,0,6
chr9	130235273	130235273	A	G	UTR3	NCS1	NM_014286:c.*2301A>G;NM_001128826:c.*2301A>G									chr9	130235273	.	A	G	.	PASS	DP=84	SOMATIC	SS=2	SSC=34	GPV=1E0	SPV=3.566E-4	0/0	.	60	59	0	0	0,59,0,0	0/1	.	24	18	6	0.25	0,18,0,6
chr9	130699747	130699747	A	G	intronic	EXOSC2										chr9	130699747	.	A	G	.	PASS	DP=363	SOMATIC	SS=2	SSC=58	GPV=1E0	SPV=1.2749E-6	0/0	.	305	50	0	0	2,48,0,0	0/1	.	58	7	8	53.33%	0,7,0,8
chr9	130699752	130699752	A	G	intronic	EXOSC2										chr9	130699752	.	A	G	.	PASS	DP=361	SOMATIC	SS=2	SSC=30	GPV=1E0	SPV=9.7234E-4	0/0	.	305	49	1	0.02	1,48,0,1	0/1	.	56	8	5	38.46%	0,8,0,5
chr9	130704995	130704995	A	G	downstream	EXOSC2	dist=101									chr9	130704995	.	A	G	.	PASS	DP=73	SOMATIC	SS=2	SSC=37	GPV=1E0	SPV=1.9934E-4	0/0	.	53	50	1	1.96%	0,50,0,1	0/1	.	20	11	7	38.89%	1,10,0,7
chr9	130705178	130705178	A	G	downstream	EXOSC2	dist=284									chr9	130705178	.	A	G	.	PASS	DP=96	SOMATIC	SS=2	SSC=73	GPV=1E0	SPV=4.1835E-8	0/0	.	71	67	2	2.9%	1,66,0,2	0/1	.	25	10	13	56.52%	0,10,0,13
chr9	130706170	130706170	A	G	intergenic	EXOSC2;ABL1	dist=1276;dist=7711									chr9	130706170	.	A	G	.	PASS	DP=64	SOMATIC	SS=2	SSC=31	GPV=1E0	SPV=7.7421E-4	0/0	.	42	40	0	0	0,40,0,0	0/1	.	22	14	6	0.3	1,13,0,6
chr9	130884808	130884808	A	G	exonic	ABL1		nonsynonymous SNV	ABL1:NM_005157:exon11:c.A2518G:p.S840G,ABL1:NM_007313:exon11:c.A2575G:p.S859G	rs1038387407						chr9	130884808	.	A	G	.	PASS	DP=125	SOMATIC	SS=2	SSC=45	GPV=1E0	SPV=2.8663E-5	0/0	.	94	93	0	0	0,93,0,0	0/1	.	31	23	7	23.33%	0,23,0,7
chr9	131464860	131464860	A	G	exonic	PRRC2B		nonsynonymous SNV	PRRC2B:NM_013318:exon11:c.A1502G:p.E501G							chr9	131464860	.	A	G	.	PASS	DP=219	SOMATIC	SS=2	SSC=61	GPV=1E0	SPV=6.438E-7	0/0	.	180	175	0	0	2,173,0,0	0/1	.	39	31	8	20.51%	0,31,0,8
chr9	131497462	131497462	A	G	UTR3	PRRC2B	NM_013318:c.*1588A>G									chr9	131497462	.	A	G	.	PASS	DP=393	SOMATIC	SS=2	SSC=97	GPV=1E0	SPV=1.6493E-10	0/0	.	337	330	0	0	0,330,0,0	0/1	.	56	43	11	20.37%	0,43,0,11
chr9	131497670	131497670	A	G	UTR3	PRRC2B	NM_013318:c.*1796A>G									chr9	131497670	.	A	G	.	PASS	DP=212	SOMATIC	SS=2	SSC=98	GPV=1E0	SPV=1.4223E-10	0/0	.	164	159	0	0	0,159,0,0	0/1	.	48	32	14	30.43%	1,31,0,14
chr9	133331787	133331787	T	C	UTR3	SURF6	NM_006753:c.*82A>G;NM_001278942:c.*573A>G									chr9	133331787	.	T	C	.	PASS	DP=285	SOMATIC	SS=2	SSC=87	GPV=1E0	SPV=1.644E-9	0/0	.	234	232	0	0	232,0,0,0	0/1	.	51	38	11	22.45%	37,1,11,0
chr9	133331897	133331897	T	C	exonic	SURF6		nonsynonymous SNV	SURF6:NM_006753:exon5:c.A1058G:p.Q353R							chr9	133331897	.	T	C	.	PASS	DP=188	SOMATIC	SS=2	SSC=55	GPV=1E0	SPV=2.7538E-6	0/0	.	146	144	0	0	143,1,0,0	0/1	.	42	32	8	0.2	32,0,7,1
chr9	133331990	133331990	T	C	exonic	SURF6		nonsynonymous SNV	SURF6:NM_006753:exon5:c.A965G:p.Q322R							chr9	133331990	.	T	C	.	PASS	DP=277	SOMATIC	SS=2	SSC=117	GPV=1E0	SPV=1.685E-12	0/0	.	230	227	0	0	220,7,0,0	0/1	.	47	31	14	31.11%	31,0,12,2
chr9	133348483	133348483	A	G	intronic	RPL7A										chr9	133348483	.	A	G	.	PASS	DP=179	SOMATIC	SS=2	SSC=38	GPV=1E0	SPV=1.4422E-4	0/0	.	122	45	0	0	1,44,0,0	0/1	.	57	10	6	37.5%	0,10,0,6
chr9	133362696	133362696	T	C	UTR3	SURF4	NM_001280788:c.*797A>G;NM_001280791:c.*797A>G;NM_001280792:c.*1033A>G;NM_001280790:c.*797A>G;NM_001280793:c.*797A>G;NM_033161:c.*797A>G;NM_001280789:c.*768A>G									chr9	133362696	.	T	C	.	PASS	DP=1052	SOMATIC	SS=2	SSC=147	GPV=1E0	SPV=1.913E-15	0/0	.	974	960	10	1.03%	954,6,10,0	0/1	.	78	56	18	24.32%	53,3,18,0
chr9	133367846	133367846	T	C	intronic	SURF4										chr9	133367846	.	T	C	.	PASS	DP=455	SOMATIC	SS=2	SSC=37	GPV=1E0	SPV=1.5877E-4	0/0	.	395	11	0	0	9,2,0,0	1/1	.	60	1	7	87.5%	1,0,7,0
chr9	133370603	133370603	T	C	intronic	SURF4										chr9	133370603	.	T	C	.	PASS	DP=458	SOMATIC	SS=2	SSC=31	GPV=1E0	SPV=7.0363E-4	0/0	.	396	12	0	0	12,0,0,0	0/1	.	62	3	7	0.7	3,0,7,0
chr9	133372436	133372436	T	C	intronic	SURF4										chr9	133372436	.	T	C	.	PASS	DP=459	SOMATIC	SS=2	SSC=37	GPV=1E0	SPV=1.6826E-4	0/0	.	396	12	0	0	10,2,0,0	1/1	.	63	3	9	0.75	3,0,9,0
chr9	133763795	133763795	T	C	UTR3	VAV2	NM_003371:c.*267A>G;NM_001134398:c.*267A>G									chr9	133763795	.	T	C	.	PASS	DP=114	SOMATIC	SS=2	SSC=34	GPV=1E0	SPV=3.9604E-4	0/0	.	87	87	0	0	87,0,0,0	0/1	.	27	20	5	0.2	20,0,5,0
chr9	134158785	134158785	A	G	UTR3	WDR5	NM_017588:c.*792A>G;NM_052821:c.*792A>G									chr9	134158785	.	A	G	.	PASS	DP=230	SOMATIC	SS=2	SSC=101	GPV=1E0	SPV=7.6067E-11	0/0	.	187	184	0	0	0,184,0,0	0/1	.	43	30	13	30.23%	0,30,0,13
chr9	134159307	134159307	A	G	UTR3	WDR5	NM_017588:c.*1314A>G;NM_052821:c.*1314A>G									chr9	134159307	.	A	G	.	PASS	DP=74	SOMATIC	SS=2	SSC=38	GPV=1E0	SPV=1.4057E-4	0/0	.	53	49	1	0.02	0,49,0,1	0/1	.	21	13	8	38.1%	0,13,0,8
chr9	136349940	136349940	A	G	intronic	GPSM1										chr9	136349940	.	A	G	.	PASS	DP=194	SOMATIC	SS=2	SSC=31	GPV=1E0	SPV=6.5537E-4	0/0	.	156	43	0	0	0,43,0,0	0/1	.	38	10	5	33.33%	0,10,0,5
chr9	136351583	136351583	A	G	intronic	GPSM1										chr9	136351583	.	A	G	.	PASS	DP=179	SOMATIC	SS=2	SSC=44	GPV=1E0	SPV=3.4291E-5	0/0	.	139	27	0	0	0,27,0,0	0/1	.	40	8	9	52.94%	0,8,0,9
chr9	136352754	136352754	A	G	intronic	GPSM1										chr9	136352754	.	A	G	.	PASS	DP=200	SOMATIC	SS=2	SSC=31	GPV=1E0	SPV=7.4916E-4	0/0	.	160	48	0	0	0,48,0,0	0/1	.	40	12	5	29.41%	0,12,0,5
chr9	136376867	136376867	T	C	intronic	SNAPC4										chr9	136376867	.	T	C	.	PASS	DP=208	SOMATIC	SS=2	SSC=34	GPV=1E0	SPV=3.8904E-4	0/0	.	161	18	0	0	18,0,0,0	0/1	.	47	5	7	58.33%	5,0,7,0
chr9	136376901	136376901	T	C	intronic	SNAPC4										chr9	136376901	.	T	C	.	PASS	DP=239	SOMATIC	SS=2	SSC=67	GPV=1E0	SPV=1.8078E-7	0/0	.	185	42	0	0	42,0,0,0	0/1	.	54	8	11	57.89%	8,0,11,0
chr9	136377012	136377012	T	C	intronic	SNAPC4										chr9	136377012	.	T	C	.	PASS	DP=243	SOMATIC	SS=2	SSC=43	GPV=1E0	SPV=4.7126E-5	0/0	.	181	38	0	0	38,0,0,0	0/1	.	62	17	10	37.04%	17,0,10,0
chr9	136377618	136377618	T	C	exonic	SNAPC4		synonymous SNV	SNAPC4:NM_003086:exon21:c.A4209G:p.E1403E							chr9	136377618	.	T	C	.	PASS	DP=158	SOMATIC	SS=2	SSC=45	GPV=1E0	SPV=2.9132E-5	0/0	.	114	110	0	0	108,2,0,0	0/1	.	44	28	7	0.2	28,0,7,0
chr9	136377675	136377675	T	C	exonic	SNAPC4		synonymous SNV	SNAPC4:NM_003086:exon21:c.A4152G:p.Q1384Q							chr9	136377675	.	T	C	.	PASS	DP=129	SOMATIC	SS=2	SSC=34	GPV=1E0	SPV=3.3126E-4	0/0	.	95	91	0	0	91,0,0,0	0/1	.	34	20	5	0.2	20,0,5,0
chr9	136378726	136378726	T	C	exonic	SNAPC4		nonsynonymous SNV	SNAPC4:NM_003086:exon21:c.A3101G:p.K1034R							chr9	136378726	.	T	C	.	PASS	DP=153	SOMATIC	SS=2	SSC=44	GPV=1E0	SPV=3.9414E-5	0/0	.	109	104	0	0	104,0,0,0	0/1	.	44	28	7	0.2	28,0,7,0
chr9	136378812	136378812	T	C	exonic	SNAPC4		synonymous SNV	SNAPC4:NM_003086:exon21:c.A3015G:p.Q1005Q							chr9	136378812	.	T	C	.	PASS	DP=202	SOMATIC	SS=2	SSC=66	GPV=1E0	SPV=2.4491E-7	0/0	.	155	150	0	0	150,0,0,0	0/1	.	47	29	9	23.68%	29,0,9,0
chr9	136379197	136379197	T	C	exonic	SNAPC4		nonsynonymous SNV	SNAPC4:NM_003086:exon21:c.A2630G:p.Q877R							chr9	136379197	.	T	C	.	PASS	DP=214	SOMATIC	SS=2	SSC=75	GPV=1E0	SPV=2.9807E-8	0/0	.	166	160	0	0	160,0,0,0	0/1	.	48	29	10	25.64%	29,0,10,0
chr9	136382720	136382720	T	C	intronic	SNAPC4										chr9	136382720	.	T	C	.	PASS	DP=127	SOMATIC	SS=2	SSC=30	GPV=1E0	SPV=8.7495E-4	0/0	.	87	9	0	0	9,0,0,0	0/1	.	40	4	10	71.43%	4,0,10,0
chr9	136382721	136382721	T	C	intronic	SNAPC4										chr9	136382721	.	T	C	.	PASS	DP=129	SOMATIC	SS=2	SSC=30	GPV=1E0	SPV=9.187E-4	0/0	.	88	10	0	0	10,0,0,0	0/1	.	41	5	10	66.67%	5,0,10,0
chr9	136385291	136385291	T	C	intronic	SNAPC4				rs952584548						chr9	136385291	.	T	C	.	PASS	DP=323	SOMATIC	SS=2	SSC=35	GPV=1E0	SPV=2.5707E-4	0/0	.	271	46	0	0	45,1,0,0	0/1	.	52	8	5	38.46%	8,0,5,0
chr9	136386131	136386131	T	C	intronic	SNAPC4										chr9	136386131	.	T	C	.	PASS	DP=294	SOMATIC	SS=2	SSC=48	GPV=1E0	SPV=1.5377E-5	0/0	.	243	18	0	0	18,0,0,0	1/1	.	51	3	9	0.75	3,0,9,0
chr9	136395311	136395311	T	C	exonic	SNAPC4		nonsynonymous SNV	SNAPC4:NM_003086:exon4:c.A458G:p.K153R							chr9	136395311	.	T	C	.	PASS	DP=208	SOMATIC	SS=2	SSC=76	GPV=1E0	SPV=2.3564E-8	0/0	.	160	155	0	0	155,0,0,0	0/1	.	48	27	10	27.03%	27,0,10,0
chr9	136407039	136407039	T	C	intronic	ENTR1										chr9	136407039	.	T	C	.	PASS	DP=312	SOMATIC	SS=2	SSC=48	GPV=1E0	SPV=1.5491E-5	0/0	.	257	141	0	0	141,0,0,0	0/1	.	55	23	6	20.69%	23,0,6,0
chr9	136410367	136410367	T	C	exonic	ENTR1		nonsynonymous SNV	ENTR1:NM_001039707:exon1:c.A31G:p.T11A,ENTR1:NM_001039708:exon1:c.A31G:p.T11A,ENTR1:NM_006643:exon1:c.A31G:p.T11A							chr9	136410367	.	T	C	.	PASS	DP=140	SOMATIC	SS=2	SSC=53	GPV=1E0	SPV=4.3414E-6	0/0	.	119	112	0	0	112,0,0,0	0/1	.	21	13	6	31.58%	13,0,6,0
chr9	136430297	136430297	T	C	exonic	INPP5E		synonymous SNV	INPP5E:NM_001318502:exon9:c.A1779G:p.K593K,INPP5E:NM_019892:exon9:c.A1782G:p.K594K							chr9	136430297	.	T	C	.	PASS	DP=181	SOMATIC	SS=2	SSC=47	GPV=1E0	SPV=1.6058E-5	0/0	.	147	140	0	0	135,5,0,0	0/1	.	34	23	6	20.69%	23,0,6,0
chr9	136441103	136441103	T	C	UTR3	SEC16A	NM_001276418:c.*652A>G;NM_014866:c.*652A>G									chr9	136441103	.	T	C	.	PASS	DP=291	SOMATIC	SS=2	SSC=140	GPV=1E0	SPV=8.4093E-15	0/0	.	244	238	0	0	237,1,0,0	0/1	.	47	28	16	36.36%	28,0,16,0
chr9	136441113	136441113	T	C	UTR3	SEC16A	NM_001276418:c.*642A>G;NM_014866:c.*642A>G									chr9	136441113	.	T	C	.	PASS	DP=223	SOMATIC	SS=2	SSC=100	GPV=1E0	SPV=8.8976E-11	0/0	.	184	178	0	0	176,2,0,0	0/1	.	39	24	12	33.33%	24,0,12,0
chr9	136441114	136441114	T	C	UTR3	SEC16A	NM_001276418:c.*641A>G;NM_014866:c.*641A>G									chr9	136441114	.	T	C	.	PASS	DP=275	SOMATIC	SS=2	SSC=152	GPV=1E0	SPV=5.439E-16	0/0	.	231	225	0	0	223,2,0,0	0/1	.	44	24	17	41.46%	24,0,17,0
chr9	136441171	136441171	T	C	UTR3	SEC16A	NM_001276418:c.*584A>G;NM_014866:c.*584A>G									chr9	136441171	.	T	C	.	PASS	DP=238	SOMATIC	SS=2	SSC=97	GPV=1E0	SPV=1.725E-10	0/0	.	195	189	0	0	188,1,0,0	0/1	.	43	28	12	0.3	27,1,12,0
chr9	136441430	136441430	T	C	UTR3	SEC16A	NM_001276418:c.*325A>G;NM_014866:c.*325A>G			rs1802979						chr9	136441430	.	T	C	.	PASS	DP=206	SOMATIC	SS=2	SSC=51	GPV=1E0	SPV=7.1581E-6	0/0	.	166	153	7	4.38%	152,1,7,0	0/1	.	40	25	12	32.43%	25,0,12,0
chr9	136447311	136447311	T	C	exonic	SEC16A		nonsynonymous SNV	SEC16A:NM_001276418:exon26:c.A6613G:p.S2205G,SEC16A:NM_014866:exon27:c.A6613G:p.S2205G							chr9	136447311	.	T	C	.	PASS	DP=159	SOMATIC	SS=2	SSC=42	GPV=1E0	SPV=5.4995E-5	0/0	.	132	128	0	0	128,0,0,0	0/1	.	27	18	5	21.74%	18,0,5,0
chr9	136474237	136474237	T	C	exonic	SEC16A		nonsynonymous SNV	SEC16A:NM_001276418:exon2:c.A3379G:p.S1127G,SEC16A:NM_014866:exon3:c.A3379G:p.S1127G							chr9	136474237	.	T	C	.	PASS	DP=160	SOMATIC	SS=2	SSC=63	GPV=1E0	SPV=4.5197E-7	0/0	.	131	127	0	0	127,0,0,0	0/1	.	29	20	8	28.57%	20,0,8,0
chr9	136476530	136476530	T	C	exonic	SEC16A		synonymous SNV	SEC16A:NM_001276418:exon2:c.A1086G:p.L362L,SEC16A:NM_014866:exon3:c.A1086G:p.L362L							chr9	136476530	.	T	C	.	PASS	DP=193	SOMATIC	SS=2	SSC=58	GPV=1E0	SPV=1.4375E-6	0/0	.	161	157	0	0	157,0,0,0	0/1	.	32	23	7	23.33%	23,0,7,0
chr9	136477353	136477353	T	C	exonic	SEC16A		nonsynonymous SNV	SEC16A:NM_001276418:exon2:c.A263G:p.Q88R,SEC16A:NM_014866:exon3:c.A263G:p.Q88R							chr9	136477353	.	T	C	.	PASS	DP=158	SOMATIC	SS=2	SSC=45	GPV=1E0	SPV=3.0646E-5	0/0	.	127	123	0	0	123,0,0,0	0/1	.	31	23	6	20.69%	23,0,6,0
chr9	136713919	136713919	A	G	intronic	DIPK1B				rs981986665						chr9	136713919	.	A	G	.	PASS	DP=223	SOMATIC	SS=2	SSC=36	GPV=1E0	SPV=2.3162E-4	0/0	.	173	65	0	0	0,65,0,0	0/1	.	50	18	6	0.25	0,18,0,6
chr9	136944125	136944125	T	C	intronic	FBXW5										chr9	136944125	.	T	C	.	PASS	DP=212	SOMATIC	SS=2	SSC=51	GPV=1E0	SPV=7.6187E-6	0/0	.	168	118	0	0	116,2,0,0	0/1	.	44	23	7	23.33%	22,1,7,0
chr9	136992840	136992840	A	G	intronic	PAXX										chr9	136992840	.	A	G	.	PASS	DP=437	SOMATIC	SS=2	SSC=73	GPV=1E0	SPV=4.3243E-8	0/0	.	377	186	0	0	0,186,0,0	0/1	.	60	21	8	27.59%	0,21,0,8
chr9	137043790	137043790	T	C	intronic	NPDC1										chr9	137043790	.	T	C	.	PASS	DP=375	SOMATIC	SS=2	SSC=52	GPV=1E0	SPV=5.7874E-6	0/0	.	311	128	0	0	128,0,0,0	0/1	.	64	32	8	0.2	32,0,8,0
chr9	137043985	137043985	T	C	intronic	NPDC1										chr9	137043985	.	T	C	.	PASS	DP=429	SOMATIC	SS=2	SSC=53	GPV=1E0	SPV=4.6597E-6	0/0	.	365	181	1	0.55%	181,0,1,0	0/1	.	64	32	8	0.2	32,0,8,0
chr9	137044913	137044913	T	C	intronic	NPDC1										chr9	137044913	.	T	C	.	PASS	DP=383	SOMATIC	SS=2	SSC=51	GPV=1E0	SPV=7.3109E-6	0/0	.	325	141	0	0	140,1,0,0	0/1	.	58	28	7	0.2	28,0,7,0
chr9	137044960	137044960	T	C	intronic	NPDC1										chr9	137044960	.	T	C	.	PASS	DP=414	SOMATIC	SS=2	SSC=65	GPV=1E0	SPV=2.8917E-7	0/0	.	349	164	0	0	163,1,0,0	0/1	.	65	33	9	21.43%	33,0,9,0
chr9	137045040	137045040	T	C	intronic	NPDC1										chr9	137045040	.	T	C	.	PASS	DP=426	SOMATIC	SS=2	SSC=71	GPV=1E0	SPV=7.839E-8	0/0	.	364	180	0	0	179,1,0,0	0/1	.	62	30	9	23.08%	30,0,9,0
chr9	137045221	137045221	T	C	intronic	NPDC1										chr9	137045221	.	T	C	.	PASS	DP=347	SOMATIC	SS=2	SSC=46	GPV=1E0	SPV=2.454E-5	0/0	.	298	114	0	0	114,0,0,0	0/1	.	49	20	6	23.08%	20,0,6,0
chr9	137102783	137102783	G	T	intronic	MAN1B1				rs775342493						chr9	137102783	.	G	T	.	PASS	DP=285	SOMATIC	SS=2	SSC=31	GPV=1E0	SPV=6.5914E-4	0/0	.	221	63	0	0	3,60,0,0	0/1	.	64	16	5	23.81%	0,16,0,5
chr9	137105677	137105677	A	G	intronic	MAN1B1										chr9	137105677	.	A	G	.	PASS	DP=185	SOMATIC	SS=2	SSC=45	GPV=1E0	SPV=3.0056E-5	0/0	.	143	49	0	0	2,47,0,0	0/1	.	42	14	8	36.36%	0,14,0,8
chr9	137216621	137216621	A	G	UTR3	NDOR1	NM_014434:c.*205A>G;NM_001144026:c.*205A>G;NM_001144027:c.*309A>G;NM_001144028:c.*205A>G									chr9	137216621	.	A	G	.	PASS	DP=139	SOMATIC	SS=2	SSC=38	GPV=1E0	SPV=1.3236E-4	0/0	.	114	104	0	0	0,104,0,0	0/1	.	25	18	5	21.74%	0,18,0,5
chr9	137217015	137217015	A	G	UTR3	NDOR1	NM_014434:c.*599A>G;NM_001144026:c.*599A>G;NM_001144027:c.*703A>G;NM_001144028:c.*599A>G									chr9	137217015	.	A	G	.	PASS	DP=123	SOMATIC	SS=2	SSC=46	GPV=1E0	SPV=2.4512E-5	0/0	.	94	85	0	0	0,85,0,0	0/1	.	29	20	7	25.93%	0,20,0,7
chr9	137455309	137455309	T	C	splicing	NSMF	NM_001178064:exon6:c.711-2A>G;NM_001130969:exon6:c.711-2A>G;NM_015537:exon5:c.705-2A>G									chr9	137455309	.	T	C	.	PASS	DP=426	SOMATIC	SS=2	SSC=33	GPV=1E0	SPV=4.0521E-4	0/0	.	359	57	0	0	57,0,0,0	0/1	.	67	7	4	36.36%	7,0,4,0
chr9	137588905	137588905	T	C	intronic	ZMYND19										chr9	137588905	.	T	C	.	PASS	DP=320	SOMATIC	SS=2	SSC=31	GPV=1E0	SPV=6.4037E-4	0/0	.	268	37	0	0	37,0,0,0	0/1	.	52	12	6	33.33%	12,0,6,0
chr9	137589661	137589661	T	C	intronic	ZMYND19										chr9	137589661	.	T	C	.	PASS	DP=307	SOMATIC	SS=2	SSC=39	GPV=1E0	SPV=1.0246E-4	0/0	.	257	43	0	0	43,0,0,0	0/1	.	50	12	7	36.84%	12,0,7,0
chr9	137615742	137615742	T	C	ncRNA_exonic	ARRDC1-AS1				rs761654781						chr9	137615742	.	T	C	.	PASS	DP=201	SOMATIC	SS=2	SSC=57	GPV=1E0	SPV=1.97E-6	0/0	.	165	160	0	0	158,2,0,0	0/1	.	36	25	7	21.88%	24,1,7,0
chr9	137617151	137617151	T	C	ncRNA_intronic	ARRDC1-AS1				rs750543776						chr9	137617151	.	T	C	.	PASS	DP=248	SOMATIC	SS=2	SSC=31	GPV=1E0	SPV=7.6595E-4	0/0	.	209	32	0	0	29,3,0,0	0/1	.	39	4	4	0.5	4,0,4,0
chr9	137617152	137617152	T	C	ncRNA_intronic	ARRDC1-AS1										chr9	137617152	.	T	C	.	PASS	DP=248	SOMATIC	SS=2	SSC=31	GPV=1E0	SPV=7.6595E-4	0/0	.	209	32	0	0	29,3,0,0	0/1	.	39	4	4	0.5	4,0,4,0
chr10	3778226	3778226	T	C	UTR3	KLF6	NM_001160124:c.*1313A>G;NM_001160125:c.*1327A>G;NM_001300:c.*1313A>G									chr10	3778226	.	T	C	.	PASS	DP=117	SOMATIC	SS=2	SSC=34	GPV=1E0	SPV=3.171E-4	0/0	.	92	92	0	0	89,3,0,0	0/1	.	25	20	5	0.2	18,2,5,0
chr10	3778609	3778609	T	C	UTR3	KLF6	NM_001160124:c.*930A>G;NM_001160125:c.*944A>G;NM_001300:c.*930A>G									chr10	3778609	.	T	C	.	PASS	DP=122	SOMATIC	SS=2	SSC=37	GPV=1E0	SPV=1.6233E-4	0/0	.	99	99	0	0	99,0,0,0	0/1	.	23	18	5	21.74%	18,0,5,0
chr10	11869903	11869903	A	G	exonic	PROSER2		nonsynonymous SNV	PROSER2:NM_153256:exon4:c.A805G:p.R269G							chr10	11869903	.	A	G	.	PASS	DP=122	SOMATIC	SS=2	SSC=40	GPV=1E0	SPV=8.6139E-5	0/0	.	88	84	0	0	0,84,0,0	0/1	.	34	26	7	21.21%	0,26,0,7
chr10	26748370	26748370	T	C	UTR3	ABI1	NM_001348034:c.*200A>G;NM_001178121:c.*200A>G;NM_001178116:c.*200A>G;NM_001178120:c.*200A>G;NM_001178119:c.*200A>G;NM_001178123:c.*200A>G;NM_001348031:c.*200A>G;NM_001348029:c.*200A>G;NM_001178122:c.*200A>G;NM_001178124:c.*200A>G;NM_001178125:c.*200A>G;NM_001348030:c.*200A>G;NM_005470:c.*200A>G;NM_001348032:c.*200A>G;NM_001348033:c.*200A>G;NM_001012751:c.*200A>G;NM_001012750:c.*200A>G;NM_00101275…									chr10	26748370	.	T	C	.	PASS	DP=142	SOMATIC	SS=2	SSC=46	GPV=1E0	SPV=2.2503E-5	0/0	.	116	116	0	0	116,0,0,0	0/1	.	26	20	6	23.08%	20,0,5,1
chr10	29460055	29460055	A	G	ncRNA_intronic	SVIL-AS1										chr10	29460055	.	A	G	.	PASS	DP=143	SOMATIC	SS=2	SSC=35	GPV=1E0	SPV=2.9373E-4	0/0	.	97	32	1	3.03%	0,32,0,1	0/1	.	46	11	9	0.45	0,11,0,9
chr10	32056025	32056025	T	C	UTR5	KIF5B	NM_004521:c.-52A>G									chr10	32056025	.	T	C	.	PASS	DP=151	SOMATIC	SS=2	SSC=64	GPV=1E0	SPV=3.8286E-7	0/0	.	119	116	0	0	115,1,0,0	0/1	.	32	23	9	28.12%	23,0,9,0
chr10	68758449	68758449	A	G	intronic	CCAR1										chr10	68758449	.	A	G	.	PASS	DP=358	SOMATIC	SS=2	SSC=52	GPV=1E0	SPV=5.3269E-6	0/0	.	295	42	0	0	0,42,0,0	0/1	.	63	10	9	47.37%	0,10,0,9
chr10	68774263	68774263	A	G	intronic	CCAR1										chr10	68774263	.	A	G	.	PASS	DP=551	SOMATIC	SS=2	SSC=30	GPV=1E0	SPV=9.5347E-4	0/0	.	480	13	0	0	0,13,0,0	0/1	.	71	4	7	63.64%	0,4,0,7
chr10	73249114	73249114	T	C	ncRNA_intronic	DNAJC9-AS1										chr10	73249114	.	T	C	.	PASS	DP=188	SOMATIC	SS=2	SSC=83	GPV=1E0	SPV=4.4386E-9	0/0	.	145	144	0	0	141,3,0,0	0/1	.	43	30	12	28.57%	27,3,12,0
chr10	73786621	73786621	A	G	intronic	ZSWIM8										chr10	73786621	.	A	G	.	PASS	DP=98	SOMATIC	SS=2	SSC=35	GPV=1E0	SPV=3.0623E-4	0/0	.	62	11	0	0	0,11,0,0	0/1	.	36	4	10	71.43%	0,4,0,10
chr10	73792043	73792043	A	G	exonic	ZSWIM8		nonsynonymous SNV	ZSWIM8:NM_001242487:exon10:c.A1504G:p.R502G,ZSWIM8:NM_001242488:exon10:c.A1504G:p.R502G,ZSWIM8:NM_001367799:exon10:c.A1504G:p.R502G,ZSWIM8:NM_015037:exon10:c.A1504G:p.R502G							chr10	73792043	.	A	G	.	PASS	DP=66	SOMATIC	SS=2	SSC=32	GPV=1E0	SPV=5.7046E-4	0/0	.	45	43	0	0	0,43,0,0	0/1	.	21	14	6	0.3	0,14,0,6
chr10	73792047	73792047	A	G	exonic	ZSWIM8		nonsynonymous SNV	ZSWIM8:NM_001242487:exon10:c.A1508G:p.K503R,ZSWIM8:NM_001242488:exon10:c.A1508G:p.K503R,ZSWIM8:NM_001367799:exon10:c.A1508G:p.K503R,ZSWIM8:NM_015037:exon10:c.A1508G:p.K503R							chr10	73792047	.	A	G	.	PASS	DP=63	SOMATIC	SS=2	SSC=31	GPV=1E0	SPV=7.7421E-4	0/0	.	42	40	0	0	0,40,0,0	0/1	.	21	14	6	0.3	0,14,0,6
chr10	73799411	73799411	A	G	exonic	ZSWIM8		nonsynonymous SNV	ZSWIM8:NM_001242487:exon21:c.A4571G:p.H1524R,ZSWIM8:NM_001242488:exon21:c.A4571G:p.H1524R,ZSWIM8:NM_001367799:exon21:c.A4586G:p.H1529R,ZSWIM8:NM_015037:exon21:c.A4586G:p.H1529R							chr10	73799411	.	A	G	.	PASS	DP=117	SOMATIC	SS=2	SSC=36	GPV=1E0	SPV=2.3458E-4	0/0	.	87	80	0	0	2,78,0,0	0/1	.	30	23	6	20.69%	2,21,0,6
chr10	75210899	75210899	A	G	UTR5	VDAC2	NM_003375:c.-260A>G;NM_001324087:c.-7060A>G;NM_001184783:c.-685A>G;NM_001324090:c.-7060A>G									chr10	75210899	.	A	G	.	PASS	DP=225	SOMATIC	SS=2	SSC=60	GPV=1E0	SPV=9.6606E-7	0/0	.	192	174	0	0	0,174,0,0	0/1	.	33	24	7	22.58%	0,24,0,7
chr10	92030018	92030018	A	G	UTR3	BTAF1	NM_003972:c.*1085A>G									chr10	92030018	.	A	G	.	PASS	DP=156	SOMATIC	SS=2	SSC=62	GPV=1E0	SPV=6.2415E-7	0/0	.	126	126	0	0	36,90,0,0	0/1	.	30	21	8	27.59%	5,16,3,5
chr10	97356969	97356969	T	C	UTR3	RRP12	NM_001284337:c.*125A>G;NM_015179:c.*125A>G;NM_001145114:c.*125A>G									chr10	97356969	.	T	C	.	PASS	DP=127	SOMATIC	SS=2	SSC=41	GPV=1E0	SPV=6.3483E-5	0/0	.	107	106	0	0	106,0,0,0	0/1	.	20	15	5	0.25	15,0,5,0
chr10	97674017	97674017	A	G	UTR3	PI4K2A	NM_018425:c.*275A>G									chr10	97674017	.	A	G	.	PASS	DP=95	SOMATIC	SS=2	SSC=34	GPV=1E0	SPV=3.9154E-4	0/0	.	74	72	0	0	1,71,0,0	0/1	.	21	16	5	23.81%	1,15,0,5
chr10	97714382	97714382	A	G	exonic	MARVELD1		nonsynonymous SNV	MARVELD1:NM_031484:exon1:c.A506G:p.K169R							chr10	97714382	.	A	G	.	PASS	DP=56	SOMATIC	SS=2	SSC=46	GPV=1E0	SPV=2.217E-5	0/0	.	36	36	0	0	2,34,0,0	0/1	.	20	11	9	0.45	0,11,0,9
chr10	97759349	97759349	A	G	UTR3	ZFYVE27	NM_001174120:c.*49A>G;NM_001174119:c.*49A>G;NM_001174122:c.*49A>G;NM_001174121:c.*49A>G;NM_001002262:c.*49A>G;NM_144588:c.*49A>G;NM_001002261:c.*49A>G									chr10	97759349	.	A	G	.	PASS	DP=84	SOMATIC	SS=2	SSC=34	GPV=1E0	SPV=3.8017E-4	0/0	.	61	61	0	0	0,61,0,0	0/1	.	23	13	5	27.78%	0,13,0,5
chr10	100232713	100232713	T	C	UTR3	CWF19L1	NM_001303405:c.*514A>G;NM_001303406:c.*514A>G;NM_001303407:c.*514A>G;NM_018294:c.*514A>G;NM_001303404:c.*514A>G									chr10	100232713	.	T	C	.	PASS	DP=111	SOMATIC	SS=2	SSC=30	GPV=1E0	SPV=8.7089E-4	0/0	.	90	89	0	0	89,0,0,0	0/1	.	21	16	4	0.2	16,0,4,0
chr10	100232733	100232733	T	C	UTR3	CWF19L1	NM_001303405:c.*494A>G;NM_001303406:c.*494A>G;NM_001303407:c.*494A>G;NM_018294:c.*494A>G;NM_001303404:c.*494A>G									chr10	100232733	.	T	C	.	PASS	DP=122	SOMATIC	SS=2	SSC=45	GPV=1E0	SPV=2.7636E-5	0/0	.	98	97	0	0	97,0,0,0	0/1	.	24	17	6	26.09%	17,0,6,0
chr10	100233065	100233065	T	C	UTR3	CWF19L1	NM_001303405:c.*162A>G;NM_001303406:c.*162A>G;NM_001303407:c.*162A>G;NM_018294:c.*162A>G;NM_001303404:c.*162A>G									chr10	100233065	.	T	C	.	PASS	DP=133	SOMATIC	SS=2	SSC=59	GPV=1E0	SPV=1.051E-6	0/0	.	106	100	5	4.76%	100,0,5,0	0/1	.	27	14	12	46.15%	14,0,12,0
chr10	100233079	100233079	T	C	UTR3	CWF19L1	NM_001303405:c.*148A>G;NM_001303406:c.*148A>G;NM_001303407:c.*148A>G;NM_018294:c.*148A>G;NM_001303404:c.*148A>G									chr10	100233079	.	T	C	.	PASS	DP=111	SOMATIC	SS=2	SSC=50	GPV=1E0	SPV=8.1812E-6	0/0	.	82	81	0	0	80,1,0,0	0/1	.	29	20	8	28.57%	19,1,8,0
chr10	100233121	100233121	T	C	UTR3	CWF19L1	NM_001303405:c.*106A>G;NM_001303406:c.*106A>G;NM_001303407:c.*106A>G;NM_018294:c.*106A>G;NM_001303404:c.*106A>G			rs15663						chr10	100233121	.	T	C	.	PASS	DP=82	SOMATIC	SS=2	SSC=51	GPV=1E0	SPV=6.3529E-6	0/0	.	58	56	1	1.75%	55,1,1,0	0/1	.	24	13	10	43.48%	12,1,10,0
chr10	100525103	100525103	T	C	intronic	NDUFB8										chr10	100525103	.	T	C	.	PASS	DP=762	SOMATIC	SS=2	SSC=30	GPV=1E0	SPV=9.0648E-4	0/0	.	675	22	0	0	22,0,0,0	0/1	.	87	9	7	43.75%	9,0,7,0
chr10	100548521	100548521	A	G	UTR3	HIF1AN	NM_017902:c.*384A>G									chr10	100548521	.	A	G	.	PASS	DP=158	SOMATIC	SS=2	SSC=51	GPV=1E0	SPV=7.4087E-6	0/0	.	123	123	0	0	0,123,0,0	0/1	.	35	24	7	22.58%	0,24,0,7
chr10	101004412	101004412	A	G	intronic	LZTS2										chr10	101004412	.	A	G	.	PASS	DP=168	SOMATIC	SS=2	SSC=30	GPV=1E0	SPV=8.4567E-4	0/0	.	131	36	0	0	0,36,0,0	0/1	.	37	5	4	44.44%	0,5,0,4
chr10	101794928	101794928	T	C	intronic	OGA										chr10	101794928	.	T	C	.	PASS	DP=276	SOMATIC	SS=2	SSC=65	GPV=1E0	SPV=2.5795E-7	0/0	.	229	43	0	0	43,0,0,0	0/1	.	47	7	10	58.82%	7,0,10,0
chr10	101796309	101796309	T	C	intronic	OGA										chr10	101796309	.	T	C	.	PASS	DP=265	SOMATIC	SS=2	SSC=32	GPV=1E0	SPV=6.0352E-4	0/0	.	215	26	0	0	26,0,0,0	0/1	.	50	10	7	41.18%	10,0,7,0
chr10	101796426	101796426	T	C	intronic	OGA										chr10	101796426	.	T	C	.	PASS	DP=265	SOMATIC	SS=2	SSC=31	GPV=1E0	SPV=7.1076E-4	0/0	.	213	24	0	0	24,0,0,0	0/1	.	52	12	8	0.4	12,0,8,0
chr10	101797209	101797209	T	C	intronic	OGA										chr10	101797209	.	T	C	.	PASS	DP=251	SOMATIC	SS=2	SSC=40	GPV=1E0	SPV=7.996E-5	0/0	.	203	14	0	0	14,0,0,0	0/1	.	48	5	11	68.75%	5,0,11,0
chr10	101797217	101797217	T	C	intronic	OGA										chr10	101797217	.	T	C	.	PASS	DP=259	SOMATIC	SS=2	SSC=53	GPV=1E0	SPV=4.0085E-6	0/0	.	207	18	0	0	18,0,0,0	0/1	.	52	6	14	0.7	6,0,14,0
chr10	101797828	101797828	T	C	intronic	OGA										chr10	101797828	.	T	C	.	PASS	DP=304	SOMATIC	SS=2	SSC=39	GPV=1E0	SPV=1.0882E-4	0/0	.	243	54	0	0	54,0,0,0	0/1	.	61	21	8	27.59%	21,0,8,0
chr10	101818246	101818246	T	C	UTR5	OGA	NM_001142434:c.-224A>G;NM_012215:c.-224A>G									chr10	101818246	.	T	C	.	PASS	DP=200	SOMATIC	SS=2	SSC=68	GPV=1E0	SPV=1.4002E-7	0/0	.	160	157	0	0	157,0,0,0	0/1	.	40	28	9	24.32%	28,0,9,0
chr10	102140251	102140251	A	G	exonic	PPRC1		synonymous SNV	PPRC1:NM_001288727:exon5:c.A1743G:p.Q581Q,PPRC1:NM_001288728:exon5:c.A1383G:p.Q461Q,PPRC1:NM_015062:exon5:c.A1743G:p.Q581Q							chr10	102140251	.	A	G	.	PASS	DP=197	SOMATIC	SS=2	SSC=79	GPV=1E0	SPV=1.0027E-8	0/0	.	154	151	0	0	0,151,0,0	0/1	.	43	29	11	27.5%	0,29,0,11
chr10	102140357	102140357	A	G	exonic	PPRC1		nonsynonymous SNV	PPRC1:NM_001288727:exon5:c.A1849G:p.T617A,PPRC1:NM_001288728:exon5:c.A1489G:p.T497A,PPRC1:NM_015062:exon5:c.A1849G:p.T617A							chr10	102140357	.	A	G	.	PASS	DP=103	SOMATIC	SS=2	SSC=30	GPV=1E0	SPV=8.2441E-4	0/0	.	75	72	0	0	0,72,0,0	0/1	.	28	20	5	0.2	0,20,0,5
chr10	102141754	102141754	A	G	exonic	PPRC1		synonymous SNV	PPRC1:NM_001288727:exon5:c.A3246G:p.L1082L,PPRC1:NM_001288728:exon5:c.A2886G:p.L962L,PPRC1:NM_015062:exon5:c.A3246G:p.L1082L	rs914734639						chr10	102141754	.	A	G	.	PASS	DP=110	SOMATIC	SS=2	SSC=46	GPV=1E0	SPV=2.2628E-5	0/0	.	82	79	0	0	0,79,0,0	0/1	.	28	18	7	0.28	0,18,0,7
chr10	102901280	102901280	A	G	ncRNA_exonic	BORCS7-ASMT										chr10	102901280	.	A	G	.	PASS	DP=116	SOMATIC	SS=2	SSC=38	GPV=1E0	SPV=1.5747E-4	0/0	.	86	84	0	0	0,84,0,0	0/1	.	30	22	6	21.43%	0,22,0,6
chr10	110286338	110286338	A	G	UTR3	MXI1	NM_130439:c.*1351A>G;NM_001008541:c.*1351A>G;NM_005962:c.*1351A>G									chr10	110286338	.	A	G	.	PASS	DP=92	SOMATIC	SS=2	SSC=53	GPV=1E0	SPV=3.9866E-6	0/0	.	66	65	0	0	0,65,0,0	0/1	.	26	17	9	34.62%	0,17,0,9
chr10	110286418	110286418	A	G	UTR3	MXI1	NM_130439:c.*1431A>G;NM_001008541:c.*1431A>G;NM_005962:c.*1431A>G			rs895268288						chr10	110286418	.	A	G	.	PASS	DP=164	SOMATIC	SS=2	SSC=59	GPV=1E0	SPV=1.2357E-6	0/0	.	138	137	0	0	0,137,0,0	0/1	.	26	19	7	26.92%	0,19,0,7
chr10	117374755	117374755	T	C	exonic	PDZD8		nonsynonymous SNV	PDZD8:NM_173791:exon1:c.A473G:p.K158R							chr10	117374755	.	T	C	.	PASS	DP=64	SOMATIC	SS=2	SSC=43	GPV=1E0	SPV=4.5974E-5	0/0	.	43	43	0	0	43,0,0,0	0/1	.	21	13	8	38.1%	13,0,8,0
chr10	117374771	117374771	T	C	exonic	PDZD8		nonsynonymous SNV	PDZD8:NM_173791:exon1:c.A457G:p.T153A							chr10	117374771	.	T	C	.	PASS	DP=81	SOMATIC	SS=2	SSC=32	GPV=1E0	SPV=5.457E-4	0/0	.	56	56	0	0	56,0,0,0	0/1	.	25	19	6	0.24	19,0,6,0
chr10	118754527	118754527	T	C	exonic	CACUL1		nonsynonymous SNV	CACUL1:NM_153810:exon1:c.A236G:p.Q79R							chr10	118754527	.	T	C	.	PASS	DP=71	SOMATIC	SS=2	SSC=40	GPV=1E0	SPV=8.9139E-5	0/0	.	49	47	0	0	47,0,0,0	0/1	.	22	13	7	0.35	12,1,7,0
chr10	119676728	119676728	A	G	exonic	BAG3		nonsynonymous SNV	BAG3:NM_004281:exon4:c.A1174G:p.T392A							chr10	119676728	.	A	G	.	PASS	DP=138	SOMATIC	SS=2	SSC=72	GPV=1E0	SPV=6.0775E-8	0/0	.	108	108	0	0	2,106,0,0	0/1	.	30	20	10	33.33%	0,20,0,10
chr10	119676735	119676735	A	G	exonic	BAG3		nonsynonymous SNV	BAG3:NM_004281:exon4:c.A1181G:p.E394G							chr10	119676735	.	A	G	.	PASS	DP=138	SOMATIC	SS=2	SSC=58	GPV=1E0	SPV=1.3687E-6	0/0	.	104	104	0	0	2,102,0,0	0/1	.	34	25	9	26.47%	0,25,0,9
chr10	119677217	119677217	A	G	exonic	BAG3		nonsynonymous SNV	BAG3:NM_004281:exon4:c.A1663G:p.T555A							chr10	119677217	.	A	G	.	PASS	DP=169	SOMATIC	SS=2	SSC=93	GPV=1E0	SPV=4.8433E-10	0/0	.	123	123	0	0	1,122,0,0	0/1	.	46	31	15	32.61%	2,29,0,15
chr10	119677592	119677592	A	G	UTR3	BAG3	NM_004281:c.*310A>G									chr10	119677592	.	A	G	.	PASS	DP=183	SOMATIC	SS=2	SSC=47	GPV=1E0	SPV=1.942E-5	0/0	.	151	150	1	0.66%	0,150,0,1	0/1	.	32	25	7	21.88%	0,25,0,7
chr11	608167	608167	A	G	exonic	PHRF1		nonsynonymous SNV	PHRF1:NM_001286581:exon14:c.A2711G:p.K904R,PHRF1:NM_001286582:exon14:c.A2705G:p.K902R,PHRF1:NM_001286583:exon14:c.A2699G:p.K900R,PHRF1:NM_020901:exon14:c.A2708G:p.K903R							chr11	608167	.	A	G	.	PASS	DP=104	SOMATIC	SS=2	SSC=32	GPV=1E0	SPV=5.0577E-4	0/0	.	66	57	0	0	0,57,0,0	0/1	.	38	19	6	0.24	0,19,0,6
chr11	608270	608270	A	G	exonic	PHRF1		synonymous SNV	PHRF1:NM_001286581:exon14:c.A2814G:p.P938P,PHRF1:NM_001286582:exon14:c.A2808G:p.P936P,PHRF1:NM_001286583:exon14:c.A2802G:p.P934P,PHRF1:NM_020901:exon14:c.A2811G:p.P937P							chr11	608270	.	A	G	.	PASS	DP=114	SOMATIC	SS=2	SSC=33	GPV=1E0	SPV=4.1512E-4	0/0	.	74	65	0	0	0,65,0,0	0/1	.	40	21	6	22.22%	0,21,0,6
chr11	650875	650875	T	C	intronic	DEAF1										chr11	650875	.	T	C	.	PASS	DP=329	SOMATIC	SS=2	SSC=35	GPV=1E0	SPV=2.7809E-4	0/0	.	266	24	0	0	23,1,0,0	0/1	.	63	3	5	62.5%	3,0,5,0
chr11	768639	768639	T	C	UTR3	GATD1	NM_001318821:c.*2350A>G;NM_001318822:c.*2350A>G;NM_001318823:c.*2350A>G;NM_001318818:c.*2258A>G;NM_182612:c.*2258A>G;NM_001318824:c.*2258A>G;NM_001318820:c.*2350A>G									chr11	768639	.	T	C	.	PASS	DP=108	SOMATIC	SS=2	SSC=30	GPV=1E0	SPV=8.6319E-4	0/0	.	74	39	1	2.5%	39,0,1,0	0/1	.	34	15	8	34.78%	15,0,8,0
chr11	769358	769358	T	C	UTR3	GATD1	NM_001318821:c.*1631A>G;NM_001318822:c.*1631A>G;NM_001318823:c.*1631A>G;NM_001318818:c.*1539A>G;NM_182612:c.*1539A>G;NM_001318824:c.*1539A>G;NM_001318820:c.*1631A>G									chr11	769358	.	T	C	.	PASS	DP=219	SOMATIC	SS=2	SSC=45	GPV=1E0	SPV=2.5321E-5	0/0	.	187	153	0	0	152,1,0,0	0/1	.	32	18	5	21.74%	17,1,5,0
chr11	790983	790983	T	C	UTR3	SLC25A22	NM_024698:c.*932A>G;NM_001191060:c.*932A>G;NM_001191061:c.*932A>G									chr11	790983	.	T	C	.	PASS	DP=135	SOMATIC	SS=2	SSC=40	GPV=1E0	SPV=9.8025E-5	0/0	.	103	93	0	0	93,0,0,0	0/1	.	32	22	6	21.43%	22,0,6,0
chr11	791101	791101	T	C	UTR3	SLC25A22	NM_024698:c.*814A>G;NM_001191060:c.*814A>G;NM_001191061:c.*814A>G									chr11	791101	.	T	C	.	PASS	DP=212	SOMATIC	SS=2	SSC=63	GPV=1E0	SPV=4.5827E-7	0/0	.	167	158	0	0	158,0,0,0	0/1	.	45	34	9	20.93%	34,0,9,0
chr11	791702	791702	T	C	UTR3	SLC25A22	NM_024698:c.*213A>G;NM_001191060:c.*213A>G;NM_001191061:c.*213A>G									chr11	791702	.	T	C	.	PASS	DP=117	SOMATIC	SS=2	SSC=48	GPV=1E0	SPV=1.4232E-5	0/0	.	86	77	0	0	76,1,0,0	0/1	.	31	21	8	27.59%	21,0,8,0
chr11	791910	791910	T	C	UTR3	SLC25A22	NM_024698:c.*5A>G;NM_001191060:c.*5A>G;NM_001191061:c.*5A>G									chr11	791910	.	T	C	.	PASS	DP=157	SOMATIC	SS=2	SSC=47	GPV=1E0	SPV=1.8256E-5	0/0	.	115	106	0	0	106,0,0,0	0/1	.	42	32	8	0.2	32,0,8,0
chr11	791915	791915	T	C	exonic	SLC25A22		stoploss	SLC25A22:NM_001191060:exon10:c.A972G:p.X324W,SLC25A22:NM_001191061:exon10:c.A972G:p.X324W,SLC25A22:NM_024698:exon10:c.A972G:p.X324W							chr11	791915	.	T	C	.	PASS	DP=151	SOMATIC	SS=2	SSC=46	GPV=1E0	SPV=2.0606E-5	0/0	.	110	101	0	0	101,0,0,0	0/1	.	41	31	8	20.51%	31,0,8,0
chr11	795086	795086	T	C	UTR5	SLC25A22	NM_024698:c.-80A>G;NM_001191060:c.-80A>G;NM_001191061:c.-80A>G									chr11	795086	.	T	C	.	PASS	DP=125	SOMATIC	SS=2	SSC=50	GPV=1E0	SPV=8.3531E-6	0/0	.	85	74	0	0	74,0,0,0	0/1	.	40	28	10	26.32%	28,0,10,0
chr11	1555583	1555583	T	C	UTR3	DUSP8	NM_004420:c.*935A>G									chr11	1555583	.	T	C	.	PASS	DP=61	SOMATIC	SS=2	SSC=37	GPV=1E0	SPV=1.7769E-4	0/0	.	41	41	0	0	41,0,0,0	0/1	.	20	13	7	0.35	13,0,7,0
chr11	1556544	1556544	T	C	exonic	DUSP8		nonsynonymous SNV	DUSP8:NM_004420:exon7:c.A1852G:p.S618G							chr11	1556544	.	T	C	.	PASS	DP=70	SOMATIC	SS=2	SSC=41	GPV=1E0	SPV=7.1851E-5	0/0	.	50	49	0	0	49,0,0,0	0/1	.	20	13	7	0.35	13,0,7,0
chr11	1557281	1557281	T	C	exonic	DUSP8		nonsynonymous SNV	DUSP8:NM_004420:exon7:c.A1115G:p.Q372R							chr11	1557281	.	T	C	.	PASS	DP=127	SOMATIC	SS=2	SSC=64	GPV=1E0	SPV=3.904E-7	0/0	.	104	103	0	0	103,0,0,0	0/1	.	23	15	8	34.78%	15,0,8,0
chr11	1562088	1562088	T	C	intronic	DUSP8										chr11	1562088	.	T	C	.	PASS	DP=119	SOMATIC	SS=2	SSC=31	GPV=1E0	SPV=7.2239E-4	0/0	.	97	12	0	0	12,0,0,0	1/1	.	22	2	6	0.75	2,0,6,0
chr11	1562749	1562749	T	C	intronic	DUSP8										chr11	1562749	.	T	C	.	PASS	DP=130	SOMATIC	SS=2	SSC=44	GPV=1E0	SPV=3.5466E-5	0/0	.	103	18	0	0	18,0,0,0	0/1	.	27	4	9	69.23%	4,0,9,0
chr11	1562858	1562858	T	C	intronic	DUSP8										chr11	1562858	.	T	C	.	PASS	DP=121	SOMATIC	SS=2	SSC=36	GPV=1E0	SPV=2.1109E-4	0/0	.	98	13	0	0	13,0,0,0	1/1	.	23	2	7	77.78%	2,0,7,0
chr11	1563461	1563461	T	C	intronic	DUSP8										chr11	1563461	.	T	C	.	PASS	DP=124	SOMATIC	SS=2	SSC=46	GPV=1E0	SPV=2.3114E-5	0/0	.	101	16	0	0	16,0,0,0	1/1	.	23	1	7	87.5%	1,0,7,0
chr11	1563955	1563955	T	C	exonic	DUSP8		nonsynonymous SNV	DUSP8:NM_004420:exon3:c.A266G:p.Y89C							chr11	1563955	.	T	C	.	PASS	DP=114	SOMATIC	SS=2	SSC=47	GPV=1E0	SPV=1.6201E-5	0/0	.	93	92	0	0	92,0,0,0	0/1	.	21	14	6	0.3	14,0,6,0
chr11	1565615	1565615	T	C	exonic	DUSP8		nonsynonymous SNV	DUSP8:NM_004420:exon2:c.A212G:p.Q71R							chr11	1565615	.	T	C	.	PASS	DP=113	SOMATIC	SS=2	SSC=37	GPV=1E0	SPV=1.8255E-4	0/0	.	90	87	0	0	87,0,0,0	0/1	.	23	16	5	23.81%	16,0,5,0
chr11	3000984	3000984	T	C	UTR3	CARS	NM_001751:c.*130A>G;NM_001194997:c.*204A>G;NM_001014437:c.*130A>G;NM_139273:c.*204A>G									chr11	3000984	.	T	C	.	PASS	DP=209	SOMATIC	SS=2	SSC=53	GPV=1E0	SPV=4.6771E-6	0/0	.	179	178	0	0	178,0,0,0	0/1	.	30	23	6	20.69%	23,0,6,0
chr11	9574801	9574801	A	G	UTR5	WEE1	NM_001143976:c.-1153A>G									chr11	9574801	.	A	G	.	PASS	DP=156	SOMATIC	SS=2	SSC=51	GPV=1E0	SPV=7.6482E-6	0/0	.	120	14	0	0	0,14,0,0	1/1	.	36	1	9	0.9	0,1,0,9
chr11	12941219	12941219	A	G	UTR3	TEAD1	NM_021961:c.*3997A>G									chr11	12941219	.	A	G	.	PASS	DP=144	SOMATIC	SS=2	SSC=41	GPV=1E0	SPV=6.3291E-5	0/0	.	114	110	0	0	0,110,0,0	0/1	.	30	24	6	0.2	0,24,0,6
chr11	16749618	16749618	A	G	intronic	C11orf58										chr11	16749618	.	A	G	.	PASS	DP=1480	SOMATIC	SS=2	SSC=37	GPV=1E0	SPV=1.8539E-4	0/0	.	1388	21	0	0	0,21,0,0	0/1	.	92	5	7	58.33%	0,5,0,7
chr11	17076650	17076650	T	C	intronic	RPS13										chr11	17076650	.	T	C	.	PASS	DP=5013	SOMATIC	SS=2	SSC=41	GPV=1E0	SPV=7.4193E-5	0/0	.	4937	44	0	0	44,0,0,0	0/1	.	76	8	6	42.86%	8,0,6,0
chr11	17089299	17089299	T	C	UTR3	PIK3C2A	NM_002645:c.*439A>G;NM_001321378:c.*439A>G;NM_001321380:c.*439A>G									chr11	17089299	.	T	C	.	PASS	DP=167	SOMATIC	SS=2	SSC=46	GPV=1E0	SPV=2.3226E-5	0/0	.	135	135	0	0	135,0,0,0	0/1	.	32	24	6	0.2	24,0,6,0
chr11	17376439	17376439	A	G	UTR3	NCR3LG1	NM_001202439:c.*3927A>G									chr11	17376439	.	A	G	.	PASS	DP=147	SOMATIC	SS=2	SSC=47	GPV=1E0	SPV=1.6584E-5	0/0	.	122	118	0	0	0,118,0,0	0/1	.	25	19	6	0.24	0,19,0,6
chr11	17376517	17376517	A	G	UTR3	NCR3LG1	NM_001202439:c.*4005A>G									chr11	17376517	.	A	G	.	PASS	DP=85	SOMATIC	SS=2	SSC=31	GPV=1E0	SPV=6.4492E-4	0/0	.	65	60	0	0	0,60,0,0	0/1	.	20	15	5	0.25	0,15,0,5
chr11	17380058	17380058	A	G	intergenic	NCR3LG1;KCNJ11	dist=2734;dist=5191									chr11	17380058	.	A	G	.	PASS	DP=110	SOMATIC	SS=2	SSC=32	GPV=1E0	SPV=5.103E-4	0/0	.	86	78	0	0	0,78,0,0	0/1	.	24	19	5	20.83%	0,19,0,5
chr11	17380764	17380764	A	G	intergenic	NCR3LG1;KCNJ11	dist=3440;dist=4485									chr11	17380764	.	A	G	.	PASS	DP=104	SOMATIC	SS=2	SSC=31	GPV=1E0	SPV=6.9537E-4	0/0	.	80	72	0	0	0,72,0,0	0/1	.	24	19	5	20.83%	0,19,0,5
chr11	17380770	17380770	A	G	intergenic	NCR3LG1;KCNJ11	dist=3446;dist=4479									chr11	17380770	.	A	G	.	PASS	DP=93	SOMATIC	SS=2	SSC=30	GPV=1E0	SPV=8.0283E-4	0/0	.	71	63	0	0	0,63,0,0	0/1	.	22	17	5	22.73%	0,17,0,5
chr11	18615082	18615082	T	C	exonic	SPTY2D1		nonsynonymous SNV	SPTY2D1:NM_194285:exon3:c.A1192G:p.R398G							chr11	18615082	.	T	C	.	PASS	DP=124	SOMATIC	SS=2	SSC=79	GPV=1E0	SPV=1.1882E-8	0/0	.	89	85	0	0	85,0,0,0	0/1	.	35	21	13	38.24%	21,0,13,0
chr11	35619307	35619307	A	G	exonic	FJX1		nonsynonymous SNV	FJX1:NM_014344:exon1:c.A671G:p.Q224R							chr11	35619307	.	A	G	.	PASS	DP=142	SOMATIC	SS=2	SSC=47	GPV=1E0	SPV=1.7811E-5	0/0	.	109	109	0	0	0,109,0,0	0/1	.	33	25	7	21.88%	0,25,0,7
chr11	35619854	35619854	A	G	exonic	FJX1		synonymous SNV	FJX1:NM_014344:exon1:c.A1218G:p.A406A							chr11	35619854	.	A	G	.	PASS	DP=187	SOMATIC	SS=2	SSC=56	GPV=1E0	SPV=2.0045E-6	0/0	.	155	154	0	0	3,151,0,0	0/1	.	32	24	7	22.58%	1,23,0,7
chr11	44933146	44933146	T	C	UTR3	TP53I11	NM_001318387:c.*1738A>G;NM_001318388:c.*1738A>G;NM_001258321:c.*1738A>G;NM_001258322:c.*1738A>G;NM_001258324:c.*1738A>G;NM_001318385:c.*1738A>G;NM_001318386:c.*1738A>G;NM_006034:c.*1738A>G;NM_001318389:c.*1738A>G;NM_001318390:c.*1738A>G;NM_001258320:c.*1738A>G;NM_001318384:c.*1738A>G;NM_001258323:c.*1738A>G									chr11	44933146	.	T	C	.	PASS	DP=64	SOMATIC	SS=2	SSC=31	GPV=1E0	SPV=7.3201E-4	0/0	.	33	33	0	0	33,0,0,0	0/1	.	31	22	9	29.03%	22,0,9,0
chr11	46672791	46672791	A	G	UTR3	ATG13	NM_001205121:c.*459A>G;NM_001346332:c.*459A>G;NM_001346336:c.*459A>G;NM_001346335:c.*459A>G;NM_014741:c.*459A>G;NM_001205122:c.*459A>G;NM_001346354:c.*459A>G;NM_001346356:c.*459A>G;NM_001205119:c.*459A>G;NM_001346333:c.*459A>G;NM_001346312:c.*459A>G;NM_001346311:c.*459A>G;NM_001346314:c.*459A>G;NM_001346313:c.*459A>G;NM_001346323:c.*459A>G;NM_001346315:c.*459A>G;NM_001346322:c.*459A>G;NM_00134634…									chr11	46672791	.	A	G	.	PASS	DP=226	SOMATIC	SS=2	SSC=79	GPV=1E0	SPV=1.2368E-8	0/0	.	175	173	0	0	7,166,0,0	0/1	.	51	35	11	23.91%	2,33,0,11
chr11	46673497	46673497	A	G	UTR3	ATG13	NM_001205121:c.*1165A>G;NM_001346332:c.*1165A>G;NM_001346336:c.*1165A>G;NM_001346335:c.*1165A>G;NM_014741:c.*1165A>G;NM_001205122:c.*1165A>G;NM_001346354:c.*1165A>G;NM_001346356:c.*1165A>G;NM_001205119:c.*1165A>G;NM_001346333:c.*1165A>G;NM_001346312:c.*1165A>G;NM_001346311:c.*1165A>G;NM_001346314:c.*1165A>G;NM_001346313:c.*1165A>G;NM_001346323:c.*1165A>G;NM_001346315:c.*1165A>G;NM_001346322:c.*11…									chr11	46673497	.	A	G	.	PASS	DP=126	SOMATIC	SS=2	SSC=31	GPV=1E0	SPV=6.3137E-4	0/0	.	101	98	0	0	0,98,0,0	0/1	.	25	16	4	0.2	0,16,0,4
chr11	46678964	46678964	T	C	UTR3	ARHGAP1	NM_004308:c.*73A>G									chr11	46678964	.	T	C	.	PASS	DP=106	SOMATIC	SS=2	SSC=35	GPV=1E0	SPV=3.1575E-4	0/0	.	80	76	0	0	76,0,0,0	0/1	.	26	16	5	23.81%	16,0,5,0
chr11	46704869	46704869	A	G	exonic	ZNF408		nonsynonymous SNV	ZNF408:NM_001184751:exon5:c.A1145G:p.Y382C,ZNF408:NM_024741:exon5:c.A1169G:p.Y390C							chr11	46704869	.	A	G	.	PASS	DP=92	SOMATIC	SS=2	SSC=41	GPV=1E0	SPV=6.4413E-5	0/0	.	65	62	0	0	0,62,0,0	0/1	.	27	17	7	29.17%	0,17,0,7
chr11	46704947	46704947	A	G	exonic	ZNF408		nonsynonymous SNV	ZNF408:NM_001184751:exon5:c.A1223G:p.K408R,ZNF408:NM_024741:exon5:c.A1247G:p.K416R							chr11	46704947	.	A	G	.	PASS	DP=120	SOMATIC	SS=2	SSC=57	GPV=1E0	SPV=1.9267E-6	0/0	.	83	80	0	0	0,80,0,0	0/1	.	37	24	10	29.41%	0,24,0,10
chr11	46705031	46705031	A	G	exonic	ZNF408		nonsynonymous SNV	ZNF408:NM_001184751:exon5:c.A1307G:p.K436R,ZNF408:NM_024741:exon5:c.A1331G:p.K444R							chr11	46705031	.	A	G	.	PASS	DP=91	SOMATIC	SS=2	SSC=49	GPV=1E0	SPV=1.1247E-5	0/0	.	65	61	0	0	0,61,0,0	0/1	.	26	15	8	34.78%	0,15,0,8
chr11	47329804	47329804	A	G	UTR3	MADD	NM_130470:c.*654A>G;NM_130471:c.*654A>G;NM_130474:c.*782A>G;NM_130472:c.*654A>G;NM_130473:c.*654A>G;NM_001135944:c.*654A>G;NM_003682:c.*654A>G;NM_001135943:c.*654A>G;NM_130475:c.*782A>G;NM_130476:c.*654A>G									chr11	47329804	.	A	G	.	PASS	DP=130	SOMATIC	SS=2	SSC=49	GPV=1E0	SPV=1.1055E-5	0/0	.	95	93	0	0	0,93,0,0	0/1	.	35	25	8	24.24%	0,25,0,8
chr11	47329815	47329815	A	G	UTR3	MADD	NM_130470:c.*665A>G;NM_130471:c.*665A>G;NM_130474:c.*793A>G;NM_130472:c.*665A>G;NM_130473:c.*665A>G;NM_001135944:c.*665A>G;NM_003682:c.*665A>G;NM_001135943:c.*665A>G;NM_130475:c.*793A>G;NM_130476:c.*665A>G									chr11	47329815	.	A	G	.	PASS	DP=120	SOMATIC	SS=2	SSC=32	GPV=1E0	SPV=5.8405E-4	0/0	.	91	88	1	1.12%	0,88,0,1	0/1	.	29	21	6	22.22%	0,21,0,6
chr11	47469294	47469294	T	C	UTR3	CELF1	NM_001172640:c.*2848A>G;NM_001330272:c.*2848A>G;NM_001172639:c.*1635A>G									chr11	47469294	.	T	C	.	PASS	DP=227	SOMATIC	SS=2	SSC=57	GPV=1E0	SPV=1.7154E-6	0/0	.	179	155	0	0	154,1,0,0	0/1	.	48	32	8	0.2	32,0,8,0
chr11	47469346	47469346	T	C	UTR3	CELF1	NM_001172640:c.*2796A>G;NM_001330272:c.*2796A>G;NM_001172639:c.*1583A>G									chr11	47469346	.	T	C	.	PASS	DP=173	SOMATIC	SS=2	SSC=130	GPV=1E0	SPV=9.0294E-14	0/0	.	131	107	0	0	106,1,0,0	0/1	.	42	16	18	52.94%	16,0,18,0
chr11	47469987	47469987	T	C	UTR3	CELF1	NM_001172640:c.*2155A>G;NM_001330272:c.*2155A>G;NM_001172639:c.*942A>G									chr11	47469987	.	T	C	.	PASS	DP=157	SOMATIC	SS=2	SSC=91	GPV=1E0	SPV=7.8212E-10	0/0	.	119	95	0	0	95,0,0,0	0/1	.	38	17	13	43.33%	17,0,13,0
chr11	47470007	47470007	T	C	UTR3	CELF1	NM_001172640:c.*2135A>G;NM_001330272:c.*2135A>G;NM_001172639:c.*922A>G									chr11	47470007	.	T	C	.	PASS	DP=176	SOMATIC	SS=2	SSC=72	GPV=1E0	SPV=5.3917E-8	0/0	.	128	104	0	0	104,0,0,0	0/1	.	48	28	12	0.3	28,0,12,0
chr11	47471272	47471272	T	C	UTR3	CELF1	NM_001172640:c.*870A>G;NM_001330272:c.*870A>G									chr11	47471272	.	T	C	.	PASS	DP=172	SOMATIC	SS=2	SSC=40	GPV=1E0	SPV=9.4307E-5	0/0	.	124	77	0	0	77,0,0,0	0/1	.	48	24	7	22.58%	24,0,7,0
chr11	47471776	47471776	T	C	UTR3	CELF1	NM_001172640:c.*366A>G;NM_001330272:c.*366A>G									chr11	47471776	.	T	C	.	PASS	DP=219	SOMATIC	SS=2	SSC=70	GPV=1E0	SPV=9.1413E-8	0/0	.	169	119	0	0	119,0,0,0	0/1	.	50	24	10	29.41%	24,0,10,0
chr11	47724567	47724567	T	C	exonic	FNBP4		synonymous SNV	FNBP4:NM_001318339:exon13:c.A2226G:p.V742V,FNBP4:NM_015308:exon13:c.A2220G:p.V740V							chr11	47724567	.	T	C	.	PASS	DP=189	SOMATIC	SS=2	SSC=89	GPV=1E0	SPV=1.0206E-9	0/0	.	145	144	0	0	143,1,0,0	0/1	.	44	30	13	30.23%	30,0,13,0
chr11	47724574	47724574	T	C	exonic	FNBP4		nonsynonymous SNV	FNBP4:NM_001318339:exon13:c.A2219G:p.Q740R,FNBP4:NM_015308:exon13:c.A2213G:p.Q738R							chr11	47724574	.	T	C	.	PASS	DP=140	SOMATIC	SS=2	SSC=48	GPV=1E0	SPV=1.4552E-5	0/0	.	102	101	0	0	101,0,0,0	0/1	.	38	29	8	21.62%	29,0,8,0
chr11	57302538	57302538	T	C	exonic	TNKS1BP1		nonsynonymous SNV	TNKS1BP1:NM_033396:exon7:c.A4604G:p.Q1535R							chr11	57302538	.	T	C	.	PASS	DP=122	SOMATIC	SS=2	SSC=65	GPV=1E0	SPV=2.5334E-7	0/0	.	90	88	1	1.12%	87,1,1,0	0/1	.	32	17	11	39.29%	17,0,11,0
chr11	57309253	57309253	T	C	exonic	TNKS1BP1		nonsynonymous SNV	TNKS1BP1:NM_033396:exon6:c.A3458G:p.K1153R							chr11	57309253	.	T	C	.	PASS	DP=98	SOMATIC	SS=2	SSC=32	GPV=1E0	SPV=5.2834E-4	0/0	.	68	64	0	0	64,0,0,0	0/1	.	30	22	6	21.43%	22,0,6,0
chr11	57312704	57312704	T	C	exonic	TNKS1BP1		nonsynonymous SNV	TNKS1BP1:NM_033396:exon5:c.A1984G:p.R662G							chr11	57312704	.	T	C	.	PASS	DP=96	SOMATIC	SS=2	SSC=39	GPV=1E0	SPV=1.2473E-4	0/0	.	62	61	0	0	61,0,0,0	0/1	.	34	25	8	24.24%	25,0,8,0
chr11	57312729	57312729	T	C	exonic	TNKS1BP1		synonymous SNV	TNKS1BP1:NM_033396:exon5:c.A1959G:p.L653L							chr11	57312729	.	T	C	.	PASS	DP=98	SOMATIC	SS=2	SSC=58	GPV=1E0	SPV=1.4631E-6	0/0	.	65	64	0	0	64,0,0,0	0/1	.	33	21	11	34.38%	21,0,11,0
chr11	57312759	57312759	T	C	exonic	TNKS1BP1		synonymous SNV	TNKS1BP1:NM_033396:exon5:c.A1929G:p.A643A	rs373419433						chr11	57312759	.	T	C	.	PASS	DP=84	SOMATIC	SS=2	SSC=40	GPV=1E0	SPV=8.7205E-5	0/0	.	55	54	0	0	54,0,0,0	0/1	.	29	20	8	28.57%	20,0,8,0
chr11	57313510	57313510	T	C	exonic	TNKS1BP1		nonsynonymous SNV	TNKS1BP1:NM_033396:exon5:c.A1178G:p.E393G							chr11	57313510	.	T	C	.	PASS	DP=70	SOMATIC	SS=2	SSC=31	GPV=1E0	SPV=6.8169E-4	0/0	.	47	46	0	0	46,0,0,0	0/1	.	23	16	6	27.27%	16,0,6,0
chr11	57320227	57320227	T	C	exonic	TNKS1BP1		nonsynonymous SNV	TNKS1BP1:NM_033396:exon3:c.A580G:p.S194G							chr11	57320227	.	T	C	.	PASS	DP=88	SOMATIC	SS=2	SSC=35	GPV=1E0	SPV=2.8628E-4	0/0	.	63	62	0	0	62,0,0,0	0/1	.	25	18	6	0.25	17,1,6,0
chr11	57332830	57332830	T	C	exonic	SSRP1		nonsynonymous SNV	SSRP1:NM_003146:exon6:c.A563G:p.K188R							chr11	57332830	.	T	C	.	PASS	DP=745	SOMATIC	SS=2	SSC=129	GPV=1E0	SPV=1.0804E-13	0/0	.	691	689	0	0	688,1,0,0	0/1	.	54	43	11	20.37%	43,0,11,0
chr11	57332999	57332999	T	C	exonic	SSRP1		nonsynonymous SNV	SSRP1:NM_003146:exon5:c.A497G:p.Y166C							chr11	57332999	.	T	C	.	PASS	DP=1313	SOMATIC	SS=2	SSC=255	GPV=1E0	SPV=1.2194E-29	0/0	.	1230	1224	0	0	1224,0,0,0	0/1	.	83	60	23	27.71%	60,0,23,0
chr11	57335427	57335427	T	C	intronic	SSRP1										chr11	57335427	.	T	C	.	PASS	DP=712	SOMATIC	SS=2	SSC=31	GPV=1E0	SPV=7.4766E-4	0/0	.	636	45	0	0	45,0,0,0	0/1	.	76	16	6	27.27%	16,0,6,0
chr11	61403764	61403764	T	C	UTR3	CPSF7	NM_001142565:c.*946A>G;NM_024811:c.*946A>G;NM_001136040:c.*946A>G									chr11	61403764	.	T	C	.	PASS	DP=189	SOMATIC	SS=2	SSC=53	GPV=1E0	SPV=4.6068E-6	0/0	.	152	148	0	0	148,0,0,0	0/1	.	37	27	7	20.59%	27,0,7,0
chr11	61403849	61403849	T	C	UTR3	CPSF7	NM_001142565:c.*861A>G;NM_024811:c.*861A>G;NM_001136040:c.*861A>G									chr11	61403849	.	T	C	.	PASS	DP=148	SOMATIC	SS=2	SSC=45	GPV=1E0	SPV=3.0209E-5	0/0	.	118	114	0	0	114,0,0,0	0/1	.	30	21	6	22.22%	21,0,6,0
chr11	61404076	61404076	T	C	UTR3	CPSF7	NM_001142565:c.*634A>G;NM_024811:c.*634A>G;NM_001136040:c.*634A>G			rs1006170272						chr11	61404076	.	T	C	.	PASS	DP=463	SOMATIC	SS=2	SSC=186	GPV=1E0	SPV=2.2799E-19	0/0	.	404	400	0	0	399,1,0,0	0/1	.	59	37	19	33.93%	37,0,19,0
chr11	62705589	62705589	T	C	exonic	BSCL2		nonsynonymous SNV	BSCL2:NM_001122955:exon2:c.A116G:p.Q39R	rs531137749						chr11	62705589	.	T	C	.	PASS	DP=150	SOMATIC	SS=2	SSC=54	GPV=1E0	SPV=3.2438E-6	0/0	.	104	77	0	0	77,0,0,0	0/1	.	46	25	10	28.57%	25,0,10,0
chr11	62739654	62739654	A	G	intergenic	TTC9C;ZBTB3	dist=1018;dist=11309									chr11	62739654	.	A	G	.	PASS	DP=85	SOMATIC	SS=2	SSC=38	GPV=1E0	SPV=1.5266E-4	0/0	.	60	27	0	0	0,27,0,0	0/1	.	25	7	7	0.5	0,7,0,7
chr11	62739851	62739851	A	G	intergenic	TTC9C;ZBTB3	dist=1215;dist=11112									chr11	62739851	.	A	G	.	PASS	DP=80	SOMATIC	SS=2	SSC=31	GPV=1E0	SPV=6.6845E-4	0/0	.	59	26	0	0	0,26,0,0	0/1	.	21	5	5	0.5	0,5,0,5
chr11	62800123	62800123	T	C	UTR3	NXF1	NM_001081491:c.*199A>G									chr11	62800123	.	T	C	.	PASS	DP=260	SOMATIC	SS=2	SSC=69	GPV=1E0	SPV=1.1152E-7	0/0	.	198	58	0	0	58,0,0,0	0/1	.	62	12	11	47.83%	12,0,11,0
chr11	62881232	62881232	A	G	exonic	SLC3A2		nonsynonymous SNV	SLC3A2:NM_001013251:exon1:c.A209G:p.K70R,SLC3A2:NM_001012664:exon2:c.A326G:p.K109R,SLC3A2:NM_001012662:exon4:c.A515G:p.K172R,SLC3A2:NM_002394:exon4:c.A512G:p.K171R							chr11	62881232	.	A	G	.	PASS	DP=323	SOMATIC	SS=2	SSC=171	GPV=1E0	SPV=7.7228E-18	0/0	.	278	278	0	0	8,270,0,0	0/1	.	45	26	18	40.91%	1,25,0,18
chr11	63762433	63762433	T	C	UTR3	C11orf95	NM_001144936:c.*985A>G									chr11	63762433	.	T	C	.	PASS	DP=75	SOMATIC	SS=2	SSC=42	GPV=1E0	SPV=5.2623E-5	0/0	.	54	52	0	0	52,0,0,0	0/1	.	21	13	7	0.35	13,0,7,0
chr11	63909967	63909967	A	G	UTR3	MARK2	NM_001039469:c.*730A>G;NM_001163297:c.*730A>G;NM_004954:c.*730A>G;NM_001163296:c.*730A>G;NM_017490:c.*730A>G									chr11	63909967	.	A	G	.	PASS	DP=94	SOMATIC	SS=2	SSC=30	GPV=1E0	SPV=9.7476E-4	0/0	.	73	72	0	0	0,72,0,0	0/1	.	21	13	4	23.53%	0,13,0,4
chr11	63910389	63910389	A	G	UTR3	MARK2	NM_001039469:c.*1152A>G;NM_001163297:c.*1152A>G;NM_004954:c.*1152A>G;NM_001163296:c.*1152A>G;NM_017490:c.*1152A>G									chr11	63910389	.	A	G	.	PASS	DP=139	SOMATIC	SS=2	SSC=37	GPV=1E0	SPV=1.5914E-4	0/0	.	110	109	0	0	0,109,0,0	0/1	.	29	20	5	0.2	0,20,0,5
chr11	63910457	63910457	A	G	UTR3	MARK2	NM_001039469:c.*1220A>G;NM_001163297:c.*1220A>G;NM_004954:c.*1220A>G;NM_001163296:c.*1220A>G;NM_017490:c.*1220A>G									chr11	63910457	.	A	G	.	PASS	DP=103	SOMATIC	SS=2	SSC=44	GPV=1E0	SPV=3.7193E-5	0/0	.	69	68	0	0	0,68,0,0	0/1	.	34	22	8	26.67%	0,22,0,8
chr11	63910746	63910746	A	G	UTR3	MARK2	NM_001039469:c.*1509A>G;NM_001163297:c.*1509A>G;NM_004954:c.*1509A>G;NM_001163296:c.*1509A>G;NM_017490:c.*1509A>G									chr11	63910746	.	A	G	.	PASS	DP=86	SOMATIC	SS=2	SSC=45	GPV=1E0	SPV=2.5842E-5	0/0	.	59	57	1	1.72%	0,57,0,1	0/1	.	27	14	9	39.13%	0,14,0,9
chr11	64765199	64765199	T	C	UTR3	SF1	NM_201997:c.*190A>G;NM_001178030:c.*255A>G;NM_201995:c.*190A>G;NM_001346409:c.*255A>G;NM_001346410:c.*190A>G;NM_001346363:c.*707A>G;NM_004630:c.*619A>G;NM_001346364:c.*190A>G;NM_001178031:c.*619A>G;NM_201998:c.*255A>G									chr11	64765199	.	T	C	.	PASS	DP=380	SOMATIC	SS=2	SSC=103	GPV=1E0	SPV=4.923E-11	0/0	.	331	328	0	0	328,0,0,0	0/1	.	49	37	11	22.92%	37,0,11,0
chr11	65108706	65108706	A	G	exonic	VPS51		nonsynonymous SNV	VPS51:NM_013265:exon5:c.A1235G:p.Q412R							chr11	65108706	.	A	G	.	PASS	DP=171	SOMATIC	SS=2	SSC=56	GPV=1E0	SPV=2.3911E-6	0/0	.	132	131	0	0	1,130,0,0	0/1	.	39	28	8	22.22%	0,28,0,8
chr11	65352157	65352157	A	G	UTR3	DPF2	NM_006268:c.*398A>G;NM_001330308:c.*398A>G									chr11	65352157	.	A	G	.	PASS	DP=224	SOMATIC	SS=2	SSC=78	GPV=1E0	SPV=1.4178E-8	0/0	.	185	175	0	0	1,174,0,0	0/1	.	39	29	10	25.64%	1,28,0,10
chr11	65352239	65352239	A	G	UTR3	DPF2	NM_006268:c.*480A>G;NM_001330308:c.*480A>G									chr11	65352239	.	A	G	.	PASS	DP=149	SOMATIC	SS=2	SSC=98	GPV=1E0	SPV=1.4494E-10	0/0	.	123	113	0	0	0,113,0,0	0/1	.	26	14	12	46.15%	0,14,0,12
chr11	65441344	65441344	A	G	ncRNA_exonic	NEAT1										chr11	65441344	.	A	G	.	PASS	DP=52	SOMATIC	SS=2	SSC=34	GPV=1E0	SPV=3.5064E-4	0/0	.	32	26	0	0	0,26,0,0	0/1	.	20	11	8	42.11%	0,11,0,8
chr11	65505589	65505589	A	G	ncRNA_exonic	MALAT1;TALAM1										chr11	65505589	.	A	G	.	PASS	DP=242	SOMATIC	SS=2	SSC=72	GPV=1E0	SPV=6.1217E-8	0/0	.	188	185	0	0	0,185,0,0	0/1	.	54	38	10	20.83%	0,38,0,10
chr11	65505605	65505605	A	G	ncRNA_exonic	MALAT1;TALAM1										chr11	65505605	.	A	G	.	PASS	DP=195	SOMATIC	SS=2	SSC=63	GPV=1E0	SPV=4.3147E-7	0/0	.	149	147	0	0	0,147,0,0	0/1	.	46	31	9	22.5%	0,31,0,9
chr11	65546287	65546287	T	C	intronic	LTBP3										chr11	65546287	.	T	C	.	PASS	DP=246	SOMATIC	SS=2	SSC=30	GPV=1E0	SPV=9.541E-4	0/0	.	192	27	0	0	27,0,0,0	0/1	.	54	9	6	0.4	9,0,6,0
chr11	65720442	65720442	T	C	intronic	RNASEH2C										chr11	65720442	.	T	C	.	PASS	DP=275	SOMATIC	SS=2	SSC=36	GPV=1E0	SPV=2.3643E-4	0/0	.	230	60	0	0	60,0,0,0	0/1	.	45	11	5	31.25%	11,0,5,0
chr11	65776955	65776955	T	C	UTR3	AP5B1	NM_138368:c.*901A>G									chr11	65776955	.	T	C	.	PASS	DP=82	SOMATIC	SS=2	SSC=36	GPV=1E0	SPV=2.2501E-4	0/0	.	62	59	1	1.67%	59,0,1,0	0/1	.	20	10	6	37.5%	10,0,6,0
chr11	65865923	65865923	A	G	intronic	MUS81										chr11	65865923	.	A	G	.	PASS	DP=108	SOMATIC	SS=2	SSC=32	GPV=1E0	SPV=6.2409E-4	0/0	.	80	15	0	0	0,15,0,0	0/1	.	28	3	6	66.67%	0,3,0,6
chr11	66276308	66276308	A	G	UTR3	RAB1B	NM_030981:c.*70A>G									chr11	66276308	.	A	G	.	PASS	DP=277	SOMATIC	SS=2	SSC=71	GPV=1E0	SPV=6.8038E-8	0/0	.	230	228	1	0.44%	1,227,0,1	0/1	.	47	36	10	21.74%	1,35,1,9
chr11	66276612	66276612	A	G	UTR3	RAB1B	NM_030981:c.*374A>G									chr11	66276612	.	A	G	.	PASS	DP=339	SOMATIC	SS=2	SSC=74	GPV=1E0	SPV=3.6589E-8	0/0	.	306	305	0	0	0,305,0,0	0/1	.	33	25	7	21.88%	0,25,0,7
chr11	66624829	66624829	A	G	exonic	RBM14		nonsynonymous SNV	RBM14:NM_006328:exon2:c.A953G:p.Y318C	rs146481171						chr11	66624829	.	A	G	.	PASS	DP=228	SOMATIC	SS=2	SSC=41	GPV=1E0	SPV=6.9659E-5	0/0	.	191	96	0	0	0,96,0,0	0/1	.	37	21	6	22.22%	0,21,0,6
chr11	67256622	67256622	A	G	UTR3	KDM2A	NM_012308:c.*1567A>G;NM_001256405:c.*1567A>G									chr11	67256622	.	A	G	.	PASS	DP=117	SOMATIC	SS=2	SSC=60	GPV=1E0	SPV=8.6052E-7	0/0	.	83	80	0	0	0,80,0,0	0/1	.	34	21	10	32.26%	0,21,0,10
chr11	67256670	67256670	A	G	UTR3	KDM2A	NM_012308:c.*1615A>G;NM_001256405:c.*1615A>G									chr11	67256670	.	A	G	.	PASS	DP=100	SOMATIC	SS=2	SSC=47	GPV=1E0	SPV=1.8953E-5	0/0	.	66	63	0	0	0,63,0,0	0/1	.	34	22	9	29.03%	0,22,0,9
chr11	67257318	67257318	A	G	UTR3	KDM2A	NM_012308:c.*2263A>G;NM_001256405:c.*2263A>G									chr11	67257318	.	A	G	.	PASS	DP=168	SOMATIC	SS=2	SSC=57	GPV=1E0	SPV=1.8218E-6	0/0	.	137	134	0	0	1,133,0,0	0/1	.	31	20	7	25.93%	0,20,0,7
chr11	67257334	67257334	A	G	UTR3	KDM2A	NM_012308:c.*2279A>G;NM_001256405:c.*2279A>G									chr11	67257334	.	A	G	.	PASS	DP=103	SOMATIC	SS=2	SSC=31	GPV=1E0	SPV=6.5953E-4	0/0	.	76	73	0	0	1,72,0,0	0/1	.	27	19	5	20.83%	0,19,0,5
chr11	68936911	68936911	A	G	exonic	IGHMBP2		nonsynonymous SNV	IGHMBP2:NM_002180:exon13:c.A2431G:p.T811A							chr11	68936911	.	A	G	.	PASS	DP=104	SOMATIC	SS=2	SSC=34	GPV=1E0	SPV=3.659E-4	0/0	.	81	81	0	0	0,81,0,0	0/1	.	23	18	5	21.74%	0,18,0,5
chr11	69666240	69666240	T	C	UTR3	LTO1	NM_153451:c.*1279A>G									chr11	69666240	.	T	C	.	PASS	DP=127	SOMATIC	SS=2	SSC=45	GPV=1E0	SPV=3.1145E-5	0/0	.	95	95	0	0	95,0,0,0	0/1	.	32	24	7	22.58%	24,0,7,0
chr11	69666498	69666498	T	C	UTR3	LTO1	NM_153451:c.*1021A>G			rs74927882						chr11	69666498	.	T	C	.	PASS	DP=103	SOMATIC	SS=2	SSC=57	GPV=1E0	SPV=1.7402E-6	0/0	.	74	56	0	0	55,1,0,0	0/1	.	29	15	10	0.4	15,0,10,0
chr11	70324914	70324914	A	G	exonic	PPFIA1		nonsynonymous SNV	PPFIA1:NM_003626:exon4:c.A434G:p.K145R,PPFIA1:NM_177423:exon4:c.A434G:p.K145R							chr11	70324914	.	A	G	.	PASS	DP=177	SOMATIC	SS=2	SSC=48	GPV=1E0	SPV=1.4426E-5	0/0	.	145	143	0	0	1,142,0,0	0/1	.	32	23	6	20.69%	0,23,0,6
chr11	70421637	70421637	A	G	intronic	CTTN										chr11	70421637	.	A	G	.	PASS	DP=568	SOMATIC	SS=2	SSC=44	GPV=1E0	SPV=3.6604E-5	0/0	.	506	59	0	0	0,59,0,0	0/1	.	62	14	7	33.33%	0,14,0,7
chr11	72013969	72013969	T	C	exonic	NUMA1		synonymous SNV	NUMA1:NM_006185:exon15:c.A3534G:p.L1178L,NUMA1:NM_001286561:exon16:c.A3534G:p.L1178L							chr11	72013969	.	T	C	.	PASS	DP=208	SOMATIC	SS=2	SSC=55	GPV=1E0	SPV=2.6226E-6	0/0	.	167	163	0	0	160,3,0,0	0/1	.	41	27	7	20.59%	27,0,7,0
chr11	72434411	72434411	T	C	exonic	CLPB		nonsynonymous SNV	CLPB:NM_001258392:exon1:c.A64G:p.R22G,CLPB:NM_001258393:exon1:c.A64G:p.R22G,CLPB:NM_030813:exon1:c.A64G:p.R22G							chr11	72434411	.	T	C	.	PASS	DP=165	SOMATIC	SS=2	SSC=84	GPV=1E0	SPV=3.5398E-9	0/0	.	128	127	0	0	127,0,0,0	0/1	.	37	25	12	32.43%	25,0,12,0
chr11	72704216	72704216	T	C	exonic	ARAP1		nonsynonymous SNV	ARAP1:NM_001369489:exon12:c.A1193G:p.K398R,ARAP1:NM_015242:exon12:c.A1193G:p.K398R,ARAP1:NM_001040118:exon14:c.A1928G:p.K643R							chr11	72704216	.	T	C	.	PASS	DP=224	SOMATIC	SS=2	SSC=54	GPV=1E0	SPV=3.2678E-6	0/0	.	175	157	0	0	157,0,0,0	0/1	.	49	27	7	20.59%	27,0,7,0
chr11	73403323	73403323	T	C	UTR3	FAM168A	NM_001286050:c.*3440A>G;NM_015159:c.*3440A>G;NM_001286051:c.*3440A>G									chr11	73403323	.	T	C	.	PASS	DP=110	SOMATIC	SS=2	SSC=50	GPV=1E0	SPV=8.2276E-6	0/0	.	86	86	0	0	86,0,0,0	0/1	.	24	16	7	30.43%	16,0,7,0
chr11	73403477	73403477	T	C	UTR3	FAM168A	NM_001286050:c.*3286A>G;NM_015159:c.*3286A>G;NM_001286051:c.*3286A>G									chr11	73403477	.	T	C	.	PASS	DP=162	SOMATIC	SS=2	SSC=85	GPV=1E0	SPV=2.5235E-9	0/0	.	121	121	0	0	118,3,0,0	0/1	.	41	27	13	32.5%	26,1,13,0
chr11	73403705	73403705	T	C	UTR3	FAM168A	NM_001286050:c.*3058A>G;NM_015159:c.*3058A>G;NM_001286051:c.*3058A>G									chr11	73403705	.	T	C	.	PASS	DP=136	SOMATIC	SS=2	SSC=99	GPV=1E0	SPV=1.056E-10	0/0	.	100	100	0	0	99,1,0,0	0/1	.	36	20	15	42.86%	20,0,15,0
chr11	73405003	73405003	T	C	UTR3	FAM168A	NM_001286050:c.*1760A>G;NM_015159:c.*1760A>G;NM_001286051:c.*1760A>G									chr11	73405003	.	T	C	.	PASS	DP=140	SOMATIC	SS=2	SSC=42	GPV=1E0	SPV=5.0411E-5	0/0	.	110	108	2	1.82%	107,1,2,0	0/1	.	30	21	8	27.59%	21,0,8,0
chr11	73406326	73406326	T	C	UTR3	FAM168A	NM_001286050:c.*437A>G;NM_015159:c.*437A>G;NM_001286051:c.*437A>G			rs755814598						chr11	73406326	.	T	C	.	PASS	DP=140	SOMATIC	SS=2	SSC=53	GPV=1E0	SPV=4.9447E-6	0/0	.	113	113	0	0	109,4,0,0	0/1	.	27	20	7	25.93%	18,2,7,0
chr11	77814705	77814705	T	C	intronic	RSF1										chr11	77814705	.	T	C	.	PASS	DP=102	SOMATIC	SS=2	SSC=33	GPV=1E0	SPV=4.1135E-4	0/0	.	73	9	0	0	9,0,0,0	1/1	.	29	1	7	87.5%	1,0,7,0
chr11	78068904	78068904	T	C	UTR3	NDUFC2	NM_004549:c.*1083A>G;NM_001204055:c.*1083A>G;NM_001204054:c.*969A>G									chr11	78068904	.	T	C	.	PASS	DP=82	SOMATIC	SS=2	SSC=31	GPV=1E0	SPV=7.847E-4	0/0	.	61	57	0	0	57,0,0,0	0/1	.	21	15	5	0.25	15,0,5,0
chr11	78069163	78069163	T	C	UTR3	NDUFC2	NM_004549:c.*824A>G;NM_001204055:c.*824A>G;NM_001204054:c.*710A>G									chr11	78069163	.	T	C	.	PASS	DP=49	SOMATIC	SS=2	SSC=33	GPV=1E0	SPV=4.1461E-4	0/0	.	27	23	0	0	23,0,0,0	0/1	.	22	12	9	42.86%	12,0,9,0
chr11	78069179	78069179	T	C	UTR3	NDUFC2	NM_004549:c.*808A>G;NM_001204055:c.*808A>G;NM_001204054:c.*694A>G									chr11	78069179	.	T	C	.	PASS	DP=51	SOMATIC	SS=2	SSC=44	GPV=1E0	SPV=3.2946E-5	0/0	.	30	25	1	3.85%	25,0,1,0	0/1	.	21	8	12	0.6	8,0,12,0
chr11	83077929	83077929	A	G	intergenic	RAB30-DT;PCF11	dist=4217;dist=79202									chr11	83077929	.	A	G	.	PASS	DP=50	SOMATIC	SS=2	SSC=58	GPV=1E0	SPV=1.4478E-6	0/0	.	28	18	0	0	0,18,0,0	1/1	.	22	1	9	0.9	0,1,0,9
chr11	83085786	83085786	A	G	intergenic	RAB30-DT;PCF11	dist=12074;dist=71345									chr11	83085786	.	A	G	.	PASS	DP=56	SOMATIC	SS=2	SSC=34	GPV=1E0	SPV=3.8813E-4	0/0	.	34	26	0	0	0,26,0,0	0/1	.	22	4	5	55.56%	0,4,0,5
chr11	83169413	83169413	A	G	exonic	PCF11		synonymous SNV	PCF11:NM_001346413:exon8:c.A3471G:p.Q1157Q,PCF11:NM_001346414:exon8:c.A3471G:p.Q1157Q,PCF11:NM_001346415:exon8:c.A3078G:p.Q1026Q,PCF11:NM_015885:exon8:c.A3078G:p.Q1026Q	rs775778090						chr11	83169413	.	A	G	.	PASS	DP=107	SOMATIC	SS=2	SSC=41	GPV=1E0	SPV=6.4045E-5	0/0	.	77	77	0	0	2,75,0,0	0/1	.	30	22	7	24.14%	0,22,0,7
chr11	85958161	85958161	T	C	UTR3	PICALM	NM_001206947:c.*885A>G;NM_007166:c.*885A>G;NM_001206946:c.*885A>G;NM_001008660:c.*885A>G									chr11	85958161	.	T	C	.	PASS	DP=378	SOMATIC	SS=2	SSC=74	GPV=1E0	SPV=3.3742E-8	0/0	.	343	341	0	0	341,0,0,0	0/1	.	35	28	7	0.2	28,0,7,0
chr11	86278499	86278499	A	G	exonic	EED		nonsynonymous SNV	EED:NM_001330334:exon10:c.A1060G:p.I354V,EED:NM_003797:exon12:c.A1300G:p.I434V,EED:NM_001308007:exon13:c.A1375G:p.I459V							chr11	86278499	.	A	G	.	PASS	DP=131	SOMATIC	SS=2	SSC=37	GPV=1E0	SPV=1.6233E-4	0/0	.	103	99	0	0	1,98,0,0	0/1	.	28	18	5	21.74%	0,18,0,5
chr11	93734920	93734920	T	C	downstream	SNORA40;TAF1D	dist=190									chr11	93734920	.	T	C	.	PASS	DP=477	SOMATIC	SS=2	SSC=67	GPV=1E0	SPV=1.918E-7	0/0	.	425	91	4	4.21%	91,0,4,0	0/1	.	52	11	12	52.17%	11,0,12,0
chr11	93734945	93734945	T	C	downstream	SNORA40;TAF1D	dist=165									chr11	93734945	.	T	C	.	PASS	DP=503	SOMATIC	SS=2	SSC=111	GPV=1E0	SPV=7.878E-12	0/0	.	445	115	0	0	115,0,0,0	0/1	.	58	15	14	48.28%	15,0,14,0
chr11	93734983	93734983	T	C	downstream	SNORA40;TAF1D	dist=127									chr11	93734983	.	T	C	.	PASS	DP=546	SOMATIC	SS=2	SSC=64	GPV=1E0	SPV=3.3366E-7	0/0	.	487	162	2	1.22%	161,1,2,0	0/1	.	59	24	10	29.41%	24,0,10,0
chr11	93734995	93734995	T	C	downstream	SNORA40;TAF1D	dist=115									chr11	93734995	.	T	C	.	PASS	DP=531	SOMATIC	SS=2	SSC=61	GPV=1E0	SPV=7.3086E-7	0/0	.	472	147	2	1.34%	146,1,2,0	0/1	.	59	24	10	29.41%	24,0,10,0
chr11	93735042	93735042	T	C	downstream	SNORA40;TAF1D	dist=68									chr11	93735042	.	T	C	.	PASS	DP=444	SOMATIC	SS=2	SSC=31	GPV=1E0	SPV=7.3358E-4	0/0	.	395	71	0	0	68,3,0,0	0/1	.	49	19	5	20.83%	19,0,5,0
chr11	93735622	93735622	T	C	UTR3	TAF1D	NM_024116:c.*539A>G			rs1001479163						chr11	93735622	.	T	C	.	PASS	DP=424	SOMATIC	SS=2	SSC=32	GPV=1E0	SPV=6.294E-4	0/0	.	380	57	0	0	57,0,0,0	0/1	.	44	14	5	26.32%	14,0,5,0
chr11	112074508	112074508	A	G	UTR5	NKAPD1	NM_001082970:c.-1067A>G;NM_018195:c.-1067A>G									chr11	112074508	.	A	G	.	PASS	DP=79	SOMATIC	SS=2	SSC=35	GPV=1E0	SPV=2.6025E-4	0/0	.	53	47	0	0	0,47,0,0	0/1	.	26	17	7	29.17%	0,17,0,7
chr11	116763132	116763132	T	C	exonic	BUD13		nonsynonymous SNV	BUD13:NM_001159736:exon4:c.A457G:p.R153G,BUD13:NM_032725:exon4:c.A457G:p.R153G							chr11	116763132	.	T	C	.	PASS	DP=76	SOMATIC	SS=2	SSC=51	GPV=1E0	SPV=7.4666E-6	0/0	.	56	55	0	0	55,0,0,0	0/1	.	20	12	8	0.4	12,0,8,0
chr11	117205374	117205374	T	C	UTR3	PCSK7;TAGLN	NM_004716:c.*623A>G;NM_001001522:c.*1015T>C;NM_003186:c.*1015T>C									chr11	117205374	.	T	C	.	PASS	DP=89	SOMATIC	SS=2	SSC=31	GPV=1E0	SPV=7.127E-4	0/0	.	67	65	0	0	65,0,0,0	0/1	.	22	17	5	22.73%	17,0,5,0
chr11	119010134	119010134	A	G	intronic	CCDC84										chr11	119010134	.	A	G	.	PASS	DP=96	SOMATIC	SS=2	SSC=44	GPV=1E0	SPV=3.8304E-5	0/0	.	71	35	1	2.78%	1,34,0,1	0/1	.	25	4	7	63.64%	0,4,0,7
chr11	120488294	120488294	A	G	UTR3	ARHGEF12	NM_001198665:c.*3217A>G;NM_015313:c.*3217A>G;NM_001301084:c.*3217A>G									chr11	120488294	.	A	G	.	PASS	DP=140	SOMATIC	SS=2	SSC=40	GPV=1E0	SPV=8.3689E-5	0/0	.	116	116	0	0	0,116,0,0	0/1	.	24	18	5	21.74%	0,18,0,5
chr12	284500	284500	T	C	UTR3	KDM5A	NM_001042603:c.*956A>G									chr12	284500	.	T	C	.	PASS	DP=126	SOMATIC	SS=2	SSC=46	GPV=1E0	SPV=2.0734E-5	0/0	.	96	95	0	0	95,0,0,0	0/1	.	30	22	7	24.14%	22,0,7,0
chr12	285355	285355	T	C	UTR3	KDM5A	NM_001042603:c.*101A>G									chr12	285355	.	T	C	.	PASS	DP=142	SOMATIC	SS=2	SSC=45	GPV=1E0	SPV=2.8014E-5	0/0	.	113	111	0	0	110,1,0,0	0/1	.	29	20	6	23.08%	19,1,6,0
chr12	389167	389167	T	C	UTR5	KDM5A	NM_001042603:c.-76A>G			rs985420315						chr12	389167	.	T	C	.	PASS	DP=98	SOMATIC	SS=2	SSC=54	GPV=1E0	SPV=3.2795E-6	0/0	.	70	70	0	0	70,0,0,0	0/1	.	28	18	9	33.33%	18,0,9,0
chr12	752719	752719	A	G	UTR5	WNK1	NM_014823:c.-847A>G;NM_018979:c.-847A>G									chr12	752719	.	A	G	.	PASS	DP=123	SOMATIC	SS=2	SSC=47	GPV=1E0	SPV=1.9904E-5	0/0	.	94	92	0	0	0,92,0,0	0/1	.	29	21	7	0.25	0,21,0,7
chr12	752727	752727	A	G	UTR5	WNK1	NM_014823:c.-839A>G;NM_018979:c.-839A>G									chr12	752727	.	A	G	.	PASS	DP=126	SOMATIC	SS=2	SSC=39	GPV=1E0	SPV=1.1179E-4	0/0	.	96	94	0	0	0,94,0,0	0/1	.	30	23	6	20.69%	0,23,0,6
chr12	753273	753273	A	G	UTR5	WNK1	NM_014823:c.-293A>G;NM_018979:c.-293A>G;NM_213655:c.-293A>G;NM_001184985:c.-293A>G									chr12	753273	.	A	G	.	PASS	DP=90	SOMATIC	SS=2	SSC=42	GPV=1E0	SPV=5.923E-5	0/0	.	65	63	0	0	1,62,0,0	0/1	.	25	17	7	29.17%	1,16,0,7
chr12	859462	859462	A	G	exonic	WNK1		nonsynonymous SNV	WNK1:NM_001184985:exon6:c.A1618G:p.M540V,WNK1:NM_014823:exon6:c.A1618G:p.M540V,WNK1:NM_018979:exon6:c.A1618G:p.M540V,WNK1:NM_213655:exon6:c.A1618G:p.M540V							chr12	859462	.	A	G	.	PASS	DP=161	SOMATIC	SS=2	SSC=80	GPV=1E0	SPV=8.2224E-9	0/0	.	121	120	0	0	4,116,0,0	0/1	.	40	26	12	31.58%	0,26,0,12
chr12	1494871	1494871	A	G	UTR3	ERC1	NM_178039:c.*4641A>G;NM_178040:c.*4641A>G;NM_001301248:c.*4787A>G									chr12	1494871	.	A	G	.	PASS	DP=82	SOMATIC	SS=2	SSC=37	GPV=1E0	SPV=1.7303E-4	0/0	.	56	56	0	0	0,56,0,0	0/1	.	26	19	7	26.92%	0,19,0,7
chr12	1495515	1495515	A	G	UTR3	ERC1	NM_178039:c.*5285A>G;NM_178040:c.*5285A>G;NM_001301248:c.*5431A>G									chr12	1495515	.	A	G	.	PASS	DP=97	SOMATIC	SS=2	SSC=35	GPV=1E0	SPV=2.6201E-4	0/0	.	65	65	0	0	0,65,0,0	0/1	.	32	25	7	21.88%	0,25,0,7
chr12	4274123	4274123	A	G	exonic	CCND2		nonsynonymous SNV	CCND2:NM_001759:exon1:c.A83G:p.Q28R							chr12	4274123	.	A	G	.	PASS	DP=153	SOMATIC	SS=2	SSC=51	GPV=1E0	SPV=7.3438E-6	0/0	.	114	113	0	0	1,112,0,0	0/1	.	39	29	8	21.62%	0,29,0,8
chr12	4300532	4300532	A	G	UTR3	CCND2	NM_001759:c.*523A>G			rs916974708						chr12	4300532	.	A	G	.	PASS	DP=95	SOMATIC	SS=2	SSC=47	GPV=1E0	SPV=1.9467E-5	0/0	.	72	70	0	0	3,67,0,0	0/1	.	23	15	7	31.82%	1,14,0,7
chr12	4302969	4302969	A	G	UTR3	CCND2	NM_001759:c.*2960A>G									chr12	4302969	.	A	G	.	PASS	DP=170	SOMATIC	SS=2	SSC=78	GPV=1E0	SPV=1.5847E-8	0/0	.	132	131	0	0	2,129,0,0	0/1	.	38	26	11	29.73%	0,26,0,11
chr12	4303969	4303969	A	G	UTR3	CCND2	NM_001759:c.*3960A>G									chr12	4303969	.	A	G	.	PASS	DP=119	SOMATIC	SS=2	SSC=37	GPV=1E0	SPV=1.8985E-4	0/0	.	88	87	0	0	0,87,0,0	0/1	.	31	24	6	0.2	0,24,0,6
chr12	6390219	6390219	A	G	exonic	LTBR		synonymous SNV	LTBR:NM_001270987:exon9:c.A852G:p.P284P,LTBR:NM_002342:exon9:c.A909G:p.P303P	rs147770937	702464	not_provided	MedGen:CN517202	criteria_provided,_single_submitter	Benign	chr12	6390219	.	A	G	.	PASS	DP=208	SOMATIC	SS=2	SSC=73	GPV=1E0	SPV=4.903E-8	0/0	.	177	161	0	0	0,161,0,0	0/1	.	31	18	8	30.77%	0,18,0,8
chr12	6688711	6688711	T	C	intronic	ZNF384										chr12	6688711	.	T	C	.	PASS	DP=105	SOMATIC	SS=2	SSC=54	GPV=1E0	SPV=3.3572E-6	0/0	.	77	43	0	0	43,0,0,0	0/1	.	28	7	8	53.33%	7,0,8,0
chr12	6941878	6941878	A	G	UTR3	ATN1	NM_001007026:c.*98A>G;NM_001940:c.*98A>G									chr12	6941878	.	A	G	.	PASS	DP=243	SOMATIC	SS=2	SSC=92	GPV=1E0	SPV=5.8445E-10	0/0	.	188	181	0	0	0,181,0,0	0/1	.	55	37	13	0.26	0,37,0,13
chr12	10213084	10213084	A	G	UTR5	GABARAPL1	NM_031412:c.-46A>G;NM_001363598:c.-46A>G									chr12	10213084	.	A	G	.	PASS	DP=138	SOMATIC	SS=2	SSC=61	GPV=1E0	SPV=6.4545E-7	0/0	.	102	99	0	0	1,98,0,0	0/1	.	36	26	10	27.78%	0,26,0,10
chr12	12476375	12476375	T	C	UTR3	DUSP16	NM_030640:c.*458A>G									chr12	12476375	.	T	C	.	PASS	DP=108	SOMATIC	SS=2	SSC=44	GPV=1E0	SPV=3.1848E-5	0/0	.	81	81	0	0	76,5,0,0	0/1	.	27	20	7	25.93%	19,1,6,1
chr12	14498985	14498985	A	G	UTR3	ATF7IP	NM_018179:c.*912A>G;NM_001286514:c.*912A>G;NM_181352:c.*912A>G									chr12	14498985	.	A	G	.	PASS	DP=103	SOMATIC	SS=2	SSC=40	GPV=1E0	SPV=8.455E-5	0/0	.	80	79	1	1.25%	0,79,0,1	0/1	.	23	16	7	30.43%	0,16,0,7
chr12	14499696	14499696	A	G	UTR3	ATF7IP	NM_018179:c.*1623A>G;NM_001286514:c.*1623A>G;NM_181352:c.*1623A>G									chr12	14499696	.	A	G	.	PASS	DP=98	SOMATIC	SS=2	SSC=41	GPV=1E0	SPV=6.419E-5	0/0	.	71	71	0	0	0,71,0,0	0/1	.	27	20	7	25.93%	0,20,0,7
chr12	21501271	21501271	T	C	UTR5	RECQL	NM_002907:c.-1701A>G									chr12	21501271	.	T	C	.	PASS	DP=151	SOMATIC	SS=2	SSC=36	GPV=1E0	SPV=2.008E-4	0/0	.	120	85	0	0	85,0,0,0	0/1	.	31	16	5	23.81%	16,0,5,0
chr12	27780787	27780787	A	G	exonic	KLHL42		nonsynonymous SNV	KLHL42:NM_020782:exon1:c.A457G:p.M153V							chr12	27780787	.	A	G	.	PASS	DP=100	SOMATIC	SS=2	SSC=35	GPV=1E0	SPV=2.8696E-4	0/0	.	67	66	0	0	0,66,0,0	0/1	.	33	26	7	21.21%	1,25,0,7
chr12	27780818	27780818	A	G	exonic	KLHL42		nonsynonymous SNV	KLHL42:NM_020782:exon1:c.A488G:p.K163R							chr12	27780818	.	A	G	.	PASS	DP=83	SOMATIC	SS=2	SSC=35	GPV=1E0	SPV=2.8829E-4	0/0	.	60	59	0	0	2,57,0,0	0/1	.	23	17	6	26.09%	1,16,0,6
chr12	46186342	46186342	T	C	UTR3	SLC38A1	NM_001278387:c.*2628A>G;NM_001077484:c.*2628A>G;NM_001278389:c.*2628A>G;NM_001278388:c.*2628A>G;NM_030674:c.*2628A>G			rs967378769						chr12	46186342	.	T	C	.	PASS	DP=191	SOMATIC	SS=2	SSC=52	GPV=1E0	SPV=5.4047E-6	0/0	.	163	160	0	0	152,8,0,0	0/1	.	28	21	6	22.22%	21,0,5,1
chr12	46187423	46187423	T	C	UTR3	SLC38A1	NM_001278387:c.*1547A>G;NM_001077484:c.*1547A>G;NM_001278389:c.*1547A>G;NM_001278388:c.*1547A>G;NM_030674:c.*1547A>G									chr12	46187423	.	T	C	.	PASS	DP=201	SOMATIC	SS=2	SSC=82	GPV=1E0	SPV=6.148E-9	0/0	.	166	165	0	0	165,0,0,0	0/1	.	35	24	10	29.41%	24,0,10,0
chr12	46268711	46268711	T	C	UTR5	SLC38A1	NM_001278387:c.-28911A>G;NM_001278388:c.-28911A>G;NM_030674:c.-28911A>G									chr12	46268711	.	T	C	.	PASS	DP=194	SOMATIC	SS=2	SSC=32	GPV=1E0	SPV=5.6769E-4	0/0	.	149	53	0	0	53,0,0,0	0/1	.	45	18	6	0.25	18,0,6,0
chr12	48937309	48937309	T	C	UTR3	ARF3	NM_001659:c.*1638A>G									chr12	48937309	.	T	C	.	PASS	DP=208	SOMATIC	SS=2	SSC=83	GPV=1E0	SPV=4.9577E-9	0/0	.	156	135	0	0	135,0,0,0	0/1	.	52	23	11	32.35%	23,0,11,0
chr12	48937442	48937442	T	C	UTR3	ARF3	NM_001659:c.*1505A>G									chr12	48937442	.	T	C	.	PASS	DP=360	SOMATIC	SS=2	SSC=95	GPV=1E0	SPV=3.0509E-10	0/0	.	302	281	0	0	281,0,0,0	0/1	.	58	30	10	0.25	30,0,10,0
chr12	49020820	49020820	T	C	UTR3	KMT2D	NM_003482:c.*960A>G									chr12	49020820	.	T	C	.	PASS	DP=144	SOMATIC	SS=2	SSC=35	GPV=1E0	SPV=3.0709E-4	0/0	.	123	121	0	0	121,0,0,0	0/1	.	21	16	4	0.2	16,0,4,0
chr12	49020868	49020868	T	C	UTR3	KMT2D	NM_003482:c.*912A>G									chr12	49020868	.	T	C	.	PASS	DP=99	SOMATIC	SS=2	SSC=54	GPV=1E0	SPV=3.6977E-6	0/0	.	75	73	0	0	73,0,0,0	0/1	.	24	15	8	34.78%	14,1,8,0
chr12	49020877	49020877	T	C	UTR3	KMT2D	NM_003482:c.*903A>G									chr12	49020877	.	T	C	.	PASS	DP=105	SOMATIC	SS=2	SSC=115	GPV=1E0	SPV=2.8005E-12	0/0	.	78	76	0	0	76,0,0,0	0/1	.	27	10	16	61.54%	10,0,16,0
chr12	49020909	49020909	T	C	UTR3	KMT2D	NM_003482:c.*871A>G									chr12	49020909	.	T	C	.	PASS	DP=144	SOMATIC	SS=2	SSC=75	GPV=1E0	SPV=2.632E-8	0/0	.	110	108	0	0	104,4,0,0	0/1	.	34	22	11	33.33%	21,1,11,0
chr12	49020982	49020982	T	C	UTR3	KMT2D	NM_003482:c.*798A>G									chr12	49020982	.	T	C	.	PASS	DP=123	SOMATIC	SS=2	SSC=44	GPV=1E0	SPV=3.6848E-5	0/0	.	98	96	0	0	94,2,0,0	0/1	.	25	18	6	0.25	18,0,6,0
chr12	49021104	49021104	T	C	UTR3	KMT2D	NM_003482:c.*676A>G									chr12	49021104	.	T	C	.	PASS	DP=84	SOMATIC	SS=2	SSC=42	GPV=1E0	SPV=5.484E-5	0/0	.	53	51	0	0	51,0,0,0	0/1	.	31	21	9	0.3	21,0,9,0
chr12	49037780	49037780	T	C	exonic	KMT2D		synonymous SNV	KMT2D:NM_003482:exon34:c.A9576G:p.P3192P							chr12	49037780	.	T	C	.	PASS	DP=92	SOMATIC	SS=2	SSC=37	GPV=1E0	SPV=1.587E-4	0/0	.	67	64	0	0	64,0,0,0	0/1	.	25	16	6	27.27%	16,0,6,0
chr12	49037811	49037811	T	C	exonic	KMT2D		nonsynonymous SNV	KMT2D:NM_003482:exon34:c.A9545G:p.K3182R							chr12	49037811	.	T	C	.	PASS	DP=82	SOMATIC	SS=2	SSC=37	GPV=1E0	SPV=1.7729E-4	0/0	.	59	56	0	0	56,0,0,0	0/1	.	23	14	6	0.3	14,0,6,0
chr12	49037860	49037860	T	C	exonic	KMT2D		nonsynonymous SNV	KMT2D:NM_003482:exon34:c.A9496G:p.T3166A							chr12	49037860	.	T	C	.	PASS	DP=98	SOMATIC	SS=2	SSC=34	GPV=1E0	SPV=3.2287E-4	0/0	.	69	66	0	0	66,0,0,0	0/1	.	29	20	6	23.08%	20,0,6,0
chr12	49037933	49037933	T	C	exonic	KMT2D		synonymous SNV	KMT2D:NM_003482:exon34:c.A9423G:p.V3141V							chr12	49037933	.	T	C	.	PASS	DP=110	SOMATIC	SS=2	SSC=54	GPV=1E0	SPV=3.5463E-6	0/0	.	74	71	0	0	71,0,0,0	0/1	.	36	23	10	30.3%	23,0,10,0
chr12	49037944	49037944	T	C	exonic	KMT2D		nonsynonymous SNV	KMT2D:NM_003482:exon34:c.A9412G:p.T3138A							chr12	49037944	.	T	C	.	PASS	DP=110	SOMATIC	SS=2	SSC=64	GPV=1E0	SPV=3.7962E-7	0/0	.	76	73	0	0	73,0,0,0	0/1	.	34	20	11	35.48%	20,0,11,0
chr12	49038663	49038663	T	C	exonic	KMT2D		nonsynonymous SNV	KMT2D:NM_003482:exon34:c.A8693G:p.Q2898R							chr12	49038663	.	T	C	.	PASS	DP=83	SOMATIC	SS=2	SSC=35	GPV=1E0	SPV=3.147E-4	0/0	.	58	55	0	0	55,0,0,0	0/1	.	25	16	6	27.27%	16,0,6,0
chr12	49792364	49792364	T	C	intronic	NCKAP5L										chr12	49792364	.	T	C	.	PASS	DP=77	SOMATIC	SS=2	SSC=33	GPV=1E0	SPV=4.7431E-4	0/0	.	51	16	0	0	16,0,0,0	0/1	.	26	3	6	66.67%	3,0,6,0
chr12	53412777	53412777	A	G	UTR3	SP1	NM_001251825:c.*1537A>G;NM_138473:c.*1537A>G;NM_003109:c.*1537A>G									chr12	53412777	.	A	G	.	PASS	DP=204	SOMATIC	SS=2	SSC=55	GPV=1E0	SPV=2.8994E-6	0/0	.	170	157	1	0.63%	0,157,0,1	0/1	.	34	25	8	24.24%	0,25,0,8
chr12	54239408	54239408	T	C	UTR3	CBX5	NM_012117:c.*2347A>G;NM_001127321:c.*2347A>G;NM_001127322:c.*2347A>G									chr12	54239408	.	T	C	.	PASS	DP=164	SOMATIC	SS=2	SSC=51	GPV=1E0	SPV=7.8969E-6	0/0	.	131	126	0	0	126,0,0,0	0/1	.	33	25	7	21.88%	25,0,6,1
chr12	54240458	54240458	T	C	UTR3	CBX5	NM_012117:c.*1297A>G;NM_001127321:c.*1297A>G;NM_001127322:c.*1297A>G									chr12	54240458	.	T	C	.	PASS	DP=129	SOMATIC	SS=2	SSC=37	GPV=1E0	SPV=1.8183E-4	0/0	.	103	96	2	2.04%	96,0,2,0	0/1	.	26	18	7	0.28	18,0,7,0
chr12	54240473	54240473	T	C	UTR3	CBX5	NM_012117:c.*1282A>G;NM_001127321:c.*1282A>G;NM_001127322:c.*1282A>G			rs1052887365						chr12	54240473	.	T	C	.	PASS	DP=128	SOMATIC	SS=2	SSC=47	GPV=1E0	SPV=1.7677E-5	0/0	.	99	94	0	0	94,0,0,0	0/1	.	29	21	7	0.25	21,0,7,0
chr12	55827572	55827572	T	C	exonic	DNAJC14		nonsynonymous SNV	DNAJC14:NM_032364:exon2:c.A1087G:p.T363A							chr12	55827572	.	T	C	.	PASS	DP=120	SOMATIC	SS=2	SSC=40	GPV=1E0	SPV=9.1124E-5	0/0	.	89	87	0	0	85,2,0,0	0/1	.	31	20	6	23.08%	20,0,6,0
chr12	56239764	56239764	T	C	UTR3	ANKRD52	NM_173595:c.*3378A>G			rs929290293						chr12	56239764	.	T	C	.	PASS	DP=115	SOMATIC	SS=2	SSC=35	GPV=1E0	SPV=2.6348E-4	0/0	.	81	75	0	0	75,0,0,0	0/1	.	34	22	6	21.43%	22,0,6,0
chr12	56240975	56240975	T	C	UTR3	ANKRD52	NM_173595:c.*2167A>G									chr12	56240975	.	T	C	.	PASS	DP=78	SOMATIC	SS=2	SSC=57	GPV=1E0	SPV=1.831E-6	0/0	.	44	38	0	0	38,0,0,0	0/1	.	34	15	13	46.43%	15,0,13,0
chr12	56598518	56598518	T	C	UTR3	BAZ2A	NM_013449:c.*100A>G;NM_001300905:c.*100A>G;NM_001351156:c.*100A>G									chr12	56598518	.	T	C	.	PASS	DP=321	SOMATIC	SS=2	SSC=95	GPV=1E0	SPV=2.6425E-10	0/0	.	271	269	0	0	268,1,0,0	0/1	.	50	36	11	23.4%	36,0,11,0
chr12	56599275	56599275	T	C	exonic	BAZ2A		synonymous SNV	BAZ2A:NM_001300905:exon27:c.A5256G:p.S1752S,BAZ2A:NM_013449:exon27:c.A5262G:p.S1754S,BAZ2A:NM_001351156:exon29:c.A5166G:p.S1722S							chr12	56599275	.	T	C	.	PASS	DP=185	SOMATIC	SS=2	SSC=62	GPV=1E0	SPV=6.2247E-7	0/0	.	149	146	0	0	146,0,0,0	0/1	.	36	25	8	24.24%	25,0,8,0
chr12	56605136	56605136	T	C	exonic	BAZ2A		synonymous SNV	BAZ2A:NM_001300905:exon14:c.A2685G:p.Q895Q,BAZ2A:NM_013449:exon14:c.A2691G:p.Q897Q,BAZ2A:NM_001351156:exon16:c.A2595G:p.Q865Q							chr12	56605136	.	T	C	.	PASS	DP=199	SOMATIC	SS=2	SSC=68	GPV=1E0	SPV=1.5401E-7	0/0	.	159	155	0	0	154,1,0,0	0/1	.	40	28	9	24.32%	28,0,8,1
chr12	57056514	57056514	T	C	UTR3	NEMP1	NM_015257:c.*3365A>G;NM_001130963:c.*3365A>G			rs983374239						chr12	57056514	.	T	C	.	PASS	DP=203	SOMATIC	SS=2	SSC=107	GPV=1E0	SPV=1.6715E-11	0/0	.	167	165	0	0	157,8,0,0	0/1	.	36	22	13	37.14%	20,2,13,0
chr12	57515326	57515326	A	G	exonic	MARS		nonsynonymous SNV	MARS:NM_004990:exon18:c.A2381G:p.Q794R							chr12	57515326	.	A	G	.	PASS	DP=558	SOMATIC	SS=2	SSC=129	GPV=1E0	SPV=1.1464E-13	0/0	.	495	488	0	0	0,488,0,0	0/1	.	63	48	13	21.31%	0,48,0,13
chr12	57526625	57526625	A	G	exonic	MBD6		nonsynonymous SNV	MBD6:NM_052897:exon7:c.A1480G:p.S494G							chr12	57526625	.	A	G	.	PASS	DP=133	SOMATIC	SS=2	SSC=49	GPV=1E0	SPV=1.0497E-5	0/0	.	108	106	0	0	0,106,0,0	0/1	.	25	15	6	28.57%	0,15,0,6
chr12	57526738	57526738	A	G	exonic	MBD6		synonymous SNV	MBD6:NM_052897:exon7:c.A1593G:p.G531G							chr12	57526738	.	A	G	.	PASS	DP=121	SOMATIC	SS=2	SSC=81	GPV=1E0	SPV=6.4549E-9	0/0	.	79	77	0	0	1,76,0,0	0/1	.	42	23	15	39.47%	0,23,0,15
chr12	57528200	57528200	A	G	exonic	MBD6		synonymous SNV	MBD6:NM_052897:exon10:c.A2460G:p.S820S							chr12	57528200	.	A	G	.	PASS	DP=110	SOMATIC	SS=2	SSC=56	GPV=1E0	SPV=2.0253E-6	0/0	.	76	74	0	0	0,74,0,0	0/1	.	34	22	10	31.25%	0,22,0,10
chr12	57528242	57528242	A	G	exonic	MBD6		synonymous SNV	MBD6:NM_052897:exon10:c.A2502G:p.L834L							chr12	57528242	.	A	G	.	PASS	DP=139	SOMATIC	SS=2	SSC=46	GPV=1E0	SPV=2.4314E-5	0/0	.	105	103	0	0	0,103,0,0	0/1	.	34	25	7	21.88%	0,25,0,7
chr12	57821625	57821625	T	C	UTR3	CTDSP2	NM_005730:c.*1977A>G									chr12	57821625	.	T	C	.	PASS	DP=105	SOMATIC	SS=2	SSC=40	GPV=1E0	SPV=8.4683E-5	0/0	.	80	77	0	0	77,0,0,0	0/1	.	25	17	6	26.09%	17,0,6,0
chr12	57821669	57821669	T	C	UTR3	CTDSP2	NM_005730:c.*1933A>G									chr12	57821669	.	T	C	.	PASS	DP=176	SOMATIC	SS=2	SSC=52	GPV=1E0	SPV=5.573E-6	0/0	.	149	146	0	0	146,0,0,0	0/1	.	27	19	6	0.24	19,0,6,0
chr12	62381631	62381631	A	G	exonic	USP15		nonsynonymous SNV	USP15:NM_001351160:exon7:c.A310G:p.K104E,USP15:NM_006313:exon8:c.A970G:p.K324E,USP15:NM_001252078:exon9:c.A1057G:p.K353E,USP15:NM_001351163:exon9:c.A58G:p.K20E,USP15:NM_001351164:exon9:c.A58G:p.K20E,USP15:NM_001351159:exon10:c.A694G:p.K232E,USP15:NM_001351166:exon10:c.A58G:p.K20E,USP15:NM_001351165:exon11:c.A58G:p.K20E							chr12	62381631	.	A	G	.	PASS	DP=144	SOMATIC	SS=2	SSC=108	GPV=1E0	SPV=1.3049E-11	0/0	.	121	121	0	0	0,121,0,0	0/1	.	23	11	12	52.17%	0,11,0,12
chr12	67269543	67269543	A	G	UTR5	CAND1	NM_001329675:c.-12371A>G;NM_001329674:c.-12371A>G;NM_001329676:c.-12508A>G;NM_018448:c.-175A>G									chr12	67269543	.	A	G	.	PASS	DP=112	SOMATIC	SS=2	SSC=35	GPV=1E0	SPV=2.6224E-4	0/0	.	82	81	0	0	2,79,0,0	0/1	.	30	24	6	0.2	0,24,0,6
chr12	67269575	67269575	A	G	UTR5	CAND1	NM_001329675:c.-12339A>G;NM_001329674:c.-12339A>G;NM_001329676:c.-12476A>G;NM_018448:c.-143A>G									chr12	67269575	.	A	G	.	PASS	DP=128	SOMATIC	SS=2	SSC=43	GPV=1E0	SPV=4.5195E-5	0/0	.	95	95	0	0	3,92,0,0	0/1	.	33	26	7	21.21%	0,26,0,7
chr12	68843212	68843212	A	G	UTR3	MDM2	NM_001145339:c.*3363A>G;NM_002392:c.*3363A>G;NM_001367990:c.*3363A>G;NM_001278462:c.*3363A>G;NM_001145340:c.*3363A>G;NM_001145337:c.*3363A>G									chr12	68843212	.	A	G	.	PASS	DP=307	SOMATIC	SS=2	SSC=68	GPV=1E0	SPV=1.4986E-7	0/0	.	260	257	1	0.39%	4,253,0,1	0/1	.	47	36	9	0.2	2,34,1,8
chr12	68843948	68843948	A	G	UTR3	MDM2	NM_001145339:c.*4099A>G;NM_002392:c.*4099A>G;NM_001367990:c.*4099A>G;NM_001278462:c.*4099A>G;NM_001145340:c.*4099A>G;NM_001145337:c.*4099A>G									chr12	68843948	.	A	G	.	PASS	DP=469	SOMATIC	SS=2	SSC=98	GPV=1E0	SPV=1.4481E-10	0/0	.	413	408	2	0.49%	0,408,0,2	0/1	.	56	42	12	22.22%	0,42,0,12
chr12	69257808	69257808	A	G	exonic	CPSF6		synonymous SNV	CPSF6:NM_001300947:exon5:c.A597G:p.Q199Q,CPSF6:NM_007007:exon5:c.A597G:p.Q199Q	rs201680895						chr12	69257808	.	A	G	.	PASS	DP=149	SOMATIC	SS=2	SSC=47	GPV=1E0	SPV=1.6933E-5	0/0	.	116	110	0	0	0,110,0,0	0/1	.	33	25	7	21.88%	0,25,0,7
chr12	69257815	69257815	A	G	exonic	CPSF6		nonsynonymous SNV	CPSF6:NM_001300947:exon5:c.A604G:p.R202G,CPSF6:NM_007007:exon5:c.A604G:p.R202G							chr12	69257815	.	A	G	.	PASS	DP=206	SOMATIC	SS=2	SSC=73	GPV=1E0	SPV=4.1846E-8	0/0	.	165	158	0	0	0,158,0,0	0/1	.	41	30	10	0.25	0,30,0,10
chr12	98549027	98549027	A	G	UTR3	TMPO	NM_001032283:c.*1169A>G;NM_001307975:c.*1169A>G;NM_001032284:c.*1169A>G									chr12	98549027	.	A	G	.	PASS	DP=356	SOMATIC	SS=2	SSC=50	GPV=1E0	SPV=8.8943E-6	0/0	.	312	299	12	3.86%	0,299,0,12	0/1	.	44	31	11	26.19%	0,31,0,11
chr12	98549071	98549071	A	G	UTR3	TMPO	NM_001032283:c.*1213A>G;NM_001307975:c.*1213A>G;NM_001032284:c.*1213A>G									chr12	98549071	.	A	G	.	PASS	DP=166	SOMATIC	SS=2	SSC=69	GPV=1E0	SPV=1.042E-7	0/0	.	139	138	0	0	0,138,0,0	0/1	.	27	17	8	0.32	0,17,0,8
chr12	98549280	98549280	A	G	UTR3	TMPO	NM_001032283:c.*1422A>G;NM_001307975:c.*1422A>G;NM_001032284:c.*1422A>G									chr12	98549280	.	A	G	.	PASS	DP=229	SOMATIC	SS=2	SSC=126	GPV=1E0	SPV=2.0183E-13	0/0	.	193	192	0	0	2,190,0,0	0/1	.	36	20	14	41.18%	0,20,0,14
chr12	98549371	98549371	A	G	UTR3	TMPO	NM_001032283:c.*1513A>G;NM_001307975:c.*1513A>G;NM_001032284:c.*1513A>G									chr12	98549371	.	A	G	.	PASS	DP=281	SOMATIC	SS=2	SSC=139	GPV=1E0	SPV=1.0903E-14	0/0	.	236	233	2	0.85%	0,233,0,2	0/1	.	45	25	18	41.86%	0,25,0,18
chr12	98549436	98549436	A	G	UTR3	TMPO	NM_001032283:c.*1578A>G;NM_001307975:c.*1578A>G;NM_001032284:c.*1578A>G									chr12	98549436	.	A	G	.	PASS	DP=384	SOMATIC	SS=2	SSC=102	GPV=1E0	SPV=5.376E-11	0/0	.	342	341	0	0	0,341,0,0	0/1	.	42	30	10	0.25	0,30,0,10
chr12	98593952	98593952	A	G	UTR5	SLC25A3	NM_213611:c.-27A>G									chr12	98593952	.	A	G	.	PASS	DP=435	SOMATIC	SS=2	SSC=48	GPV=1E0	SPV=1.3222E-5	0/0	.	369	115	0	0	0,115,0,0	0/1	.	66	25	7	21.88%	0,25,0,7
chr12	98735052	98735052	A	G	UTR3	ANKS1B;APAF1	NM_001352214:c.*508T>C;NM_001352213:c.*508T>C;NM_001352223:c.*508T>C;NM_001352197:c.*508T>C;NM_020140:c.*508T>C;NM_001352216:c.*508T>C;NM_001352196:c.*508T>C;NM_152788:c.*508T>C;NM_001204081:c.*508T>C;NM_013229:c.*2486A>G;NM_181861:c.*2486A>G;NM_001160:c.*2486A>G;NM_181868:c.*2486A>G;NM_181869:c.*2571A>G									chr12	98735052	.	A	G	.	PASS	DP=80	SOMATIC	SS=2	SSC=30	GPV=1E0	SPV=8.2828E-4	0/0	.	53	53	0	0	1,52,0,0	0/1	.	27	20	6	23.08%	0,20,0,6
chr12	108523324	108523324	T	C	UTR3	SART3	NM_014706:c.*133A>G									chr12	108523324	.	T	C	.	PASS	DP=129	SOMATIC	SS=2	SSC=33	GPV=1E0	SPV=4.1316E-4	0/0	.	109	105	0	0	105,0,0,0	0/1	.	20	15	4	21.05%	15,0,4,0
chr12	109451057	109451057	T	C	UTR3	KCTD10	NM_001317399:c.*538A>G;NM_031954:c.*538A>G;NM_001317395:c.*538A>G									chr12	109451057	.	T	C	.	PASS	DP=162	SOMATIC	SS=2	SSC=54	GPV=1E0	SPV=3.5721E-6	0/0	.	126	123	0	0	123,0,0,0	0/1	.	36	28	8	22.22%	28,0,8,0
chr12	109477870	109477870	A	G	UTR5	UBE3B	NM_001270449:c.-5682A>G;NM_130466:c.-5682A>G									chr12	109477870	.	A	G	.	PASS	DP=77	SOMATIC	SS=2	SSC=36	GPV=1E0	SPV=2.3852E-4	0/0	.	54	27	0	0	0,27,0,0	0/1	.	23	8	7	46.67%	0,8,0,7
chr12	110497835	110497835	T	C	intronic	VPS29										chr12	110497835	.	T	C	.	PASS	DP=230	SOMATIC	SS=2	SSC=48	GPV=1E0	SPV=1.4495E-5	0/0	.	179	31	0	0	31,0,0,0	0/1	.	51	8	9	52.94%	8,0,9,0
chr12	111598911	111598911	T	C	exonic	ATXN2		nonsynonymous SNV	ATXN2:NM_002973:exon1:c.A124G:p.S42G							chr12	111598911	.	T	C	.	PASS	DP=80	SOMATIC	SS=2	SSC=31	GPV=1E0	SPV=7.344E-4	0/0	.	58	58	0	0	57,1,0,0	0/1	.	22	15	5	0.25	14,1,5,0
chr12	111842470	111842470	A	G	ncRNA_exonic	MAPKAPK5-AS1										chr12	111842470	.	A	G	.	PASS	DP=106	SOMATIC	SS=2	SSC=48	GPV=1E0	SPV=1.4254E-5	0/0	.	80	78	0	0	0,78,0,0	0/1	.	26	16	7	30.43%	0,16,0,7
chr12	111842498	111842498	A	G	ncRNA_exonic	MAPKAPK5-AS1										chr12	111842498	.	A	G	.	PASS	DP=114	SOMATIC	SS=2	SSC=71	GPV=1E0	SPV=6.8942E-8	0/0	.	90	88	0	0	2,86,0,0	0/1	.	24	12	9	42.86%	0,12,0,9
chr12	111842499	111842499	A	G	ncRNA_exonic	MAPKAPK5-AS1										chr12	111842499	.	A	G	.	PASS	DP=91	SOMATIC	SS=2	SSC=64	GPV=1E0	SPV=3.6524E-7	0/0	.	68	66	0	0	2,64,0,0	0/1	.	23	11	9	0.45	0,11,0,9
chr12	111842628	111842628	A	G	ncRNA_exonic	MAPKAPK5-AS1										chr12	111842628	.	A	G	.	PASS	DP=104	SOMATIC	SS=2	SSC=43	GPV=1E0	SPV=4.4186E-5	0/0	.	75	73	0	0	0,73,0,0	0/1	.	29	19	7	26.92%	0,19,0,7
chr12	112028434	112028434	T	C	UTR3	NAA25	NM_024953:c.*1097A>G									chr12	112028434	.	T	C	.	PASS	DP=118	SOMATIC	SS=2	SSC=38	GPV=1E0	SPV=1.2687E-4	0/0	.	97	95	0	0	94,1,0,0	0/1	.	21	16	5	23.81%	16,0,5,0
chr12	112126011	112126011	A	G	UTR5	TRAFD1	NM_001143906:c.-4512A>G									chr12	112126011	.	A	G	.	PASS	DP=60	SOMATIC	SS=2	SSC=40	GPV=1E0	SPV=8.1754E-5	0/0	.	37	29	0	0	0,29,0,0	0/1	.	23	11	9	0.45	0,11,0,9
chr12	113185968	113185968	A	G	UTR5	RITA1	NM_001286215:c.-46A>G;NM_032848:c.-779A>G									chr12	113185968	.	A	G	.	PASS	DP=57	SOMATIC	SS=2	SSC=54	GPV=1E0	SPV=3.7603E-6	0/0	.	37	35	0	0	1,34,0,0	0/1	.	20	7	9	56.25%	0,7,0,9
chr12	113822867	113822867	T	C	UTR3	RBM19	NM_016196:c.*357A>G									chr12	113822867	.	T	C	.	PASS	DP=71	SOMATIC	SS=2	SSC=31	GPV=1E0	SPV=7.7807E-4	0/0	.	47	19	0	0	19,0,0,0	0/1	.	24	5	6	54.55%	5,0,6,0
chr12	118137540	118137540	A	G	intronic	PEBP1										chr12	118137540	.	A	G	.	PASS	DP=443	SOMATIC	SS=2	SSC=44	GPV=1E0	SPV=3.1852E-5	0/0	.	389	16	0	0	0,16,0,0	1/1	.	54	3	9	0.75	0,3,0,9
chr12	119179352	119179352	A	G	exonic	HSPB8		nonsynonymous SNV	HSPB8:NM_014365:exon1:c.A40G:p.S14G							chr12	119179352	.	A	G	.	PASS	DP=156	SOMATIC	SS=2	SSC=47	GPV=1E0	SPV=1.6244E-5	0/0	.	122	120	1	0.83%	0,120,0,1	0/1	.	34	25	8	24.24%	0,25,0,8
chr12	119668330	119668330	A	G	exonic	PRKAB1		nonsynonymous SNV	PRKAB1:NM_006253:exon1:c.A86G:p.K29R							chr12	119668330	.	A	G	.	PASS	DP=101	SOMATIC	SS=2	SSC=34	GPV=1E0	SPV=3.5791E-4	0/0	.	73	70	0	0	2,68,0,0	0/1	.	28	22	6	21.43%	1,21,0,6
chr12	120116631	120116631	T	C	exonic	RAB35		nonsynonymous SNV	RAB35:NM_001167606:exon1:c.A20G:p.H7R,RAB35:NM_006861:exon1:c.A20G:p.H7R							chr12	120116631	.	T	C	.	PASS	DP=134	SOMATIC	SS=2	SSC=48	GPV=1E0	SPV=1.2781E-5	0/0	.	99	97	0	0	96,1,0,0	0/1	.	35	27	8	22.86%	27,0,8,0
chr12	120342312	120342312	T	C	UTR3	MSI1	NM_002442:c.*815A>G									chr12	120342312	.	T	C	.	PASS	DP=101	SOMATIC	SS=2	SSC=32	GPV=1E0	SPV=5.6627E-4	0/0	.	76	69	0	0	69,0,0,0	0/1	.	25	17	5	22.73%	17,0,5,0
chr12	120460789	120460789	A	G	UTR3	GATC	NM_176818:c.*830A>G									chr12	120460789	.	A	G	.	PASS	DP=130	SOMATIC	SS=2	SSC=41	GPV=1E0	SPV=6.6289E-5	0/0	.	101	97	0	0	4,93,0,0	0/1	.	29	21	6	22.22%	1,20,0,6
chr12	120461371	120461371	A	G	UTR3	GATC	NM_176818:c.*1412A>G									chr12	120461371	.	A	G	.	PASS	DP=231	SOMATIC	SS=2	SSC=61	GPV=1E0	SPV=6.3484E-7	0/0	.	189	186	1	0.53%	1,185,0,1	0/1	.	42	31	9	22.5%	3,28,0,9
chr12	121781360	121781360	A	G	UTR3	TMEM120B	NM_001080825:c.*5638A>G									chr12	121781360	.	A	G	.	PASS	DP=54	SOMATIC	SS=2	SSC=38	GPV=1E0	SPV=1.5614E-4	0/0	.	34	24	0	0	0,24,0,0	0/1	.	20	4	6	0.6	0,4,0,6
chr12	121830949	121830949	A	G	UTR3	SETD1B	NM_001353345:c.*710A>G									chr12	121830949	.	A	G	.	PASS	DP=64	SOMATIC	SS=2	SSC=37	GPV=1E0	SPV=1.6758E-4	0/0	.	42	39	0	0	0,39,0,0	0/1	.	22	12	7	36.84%	0,12,0,7
chr12	121832290	121832290	A	G	UTR3	SETD1B	NM_001353345:c.*2051A>G			rs896589040						chr12	121832290	.	A	G	.	PASS	DP=80	SOMATIC	SS=2	SSC=34	GPV=1E0	SPV=3.7055E-4	0/0	.	55	53	0	0	0,53,0,0	0/1	.	25	16	6	27.27%	0,16,0,6
chr12	122594136	122594136	A	G	intronic	KNTC1										chr12	122594136	.	A	G	.	PASS	DP=135	SOMATIC	SS=2	SSC=37	GPV=1E0	SPV=1.7366E-4	0/0	.	104	53	0	0	0,53,0,0	0/1	.	31	13	6	31.58%	0,13,0,6
chr12	122861886	122861886	A	G	UTR3	HIP1R	NM_003959:c.*133A>G									chr12	122861886	.	A	G	.	PASS	DP=70	SOMATIC	SS=2	SSC=30	GPV=1E0	SPV=8.8037E-4	0/0	.	50	46	0	0	0,46,0,0	0/1	.	20	12	5	29.41%	1,11,0,5
chr12	122865857	122865857	T	C	UTR3	VPS37B	NM_024667:c.*1259A>G									chr12	122865857	.	T	C	.	PASS	DP=107	SOMATIC	SS=2	SSC=45	GPV=1E0	SPV=2.669E-5	0/0	.	75	72	0	0	72,0,0,0	0/1	.	32	22	8	26.67%	21,1,8,0
chr12	122981663	122981663	A	G	exonic	ARL6IP4		nonsynonymous SNV	ARL6IP4:NM_001002251:exon3:c.A781G:p.S261G,ARL6IP4:NM_001002252:exon3:c.A748G:p.S250G,ARL6IP4:NM_001278378:exon3:c.A781G:p.S261G,ARL6IP4:NM_001278379:exon3:c.A388G:p.S130G,ARL6IP4:NM_001278380:exon3:c.A220G:p.S74G,ARL6IP4:NM_016638:exon3:c.A748G:p.S250G,ARL6IP4:NM_018694:exon3:c.A805G:p.S269G							chr12	122981663	.	A	G	.	PASS	DP=631	SOMATIC	SS=2	SSC=137	GPV=1E0	SPV=1.8648E-14	0/0	.	567	559	0	0	1,558,0,0	0/1	.	64	47	13	21.67%	0,47,0,13
chr12	122981718	122981718	A	G	exonic	ARL6IP4		nonsynonymous SNV	ARL6IP4:NM_001002251:exon3:c.A836G:p.K279R,ARL6IP4:NM_001002252:exon3:c.A803G:p.K268R,ARL6IP4:NM_001278378:exon3:c.A836G:p.K279R,ARL6IP4:NM_001278379:exon3:c.A443G:p.K148R,ARL6IP4:NM_001278380:exon3:c.A275G:p.K92R,ARL6IP4:NM_016638:exon3:c.A803G:p.K268R,ARL6IP4:NM_018694:exon3:c.A860G:p.K287R							chr12	122981718	.	A	G	.	PASS	DP=153	SOMATIC	SS=2	SSC=61	GPV=1E0	SPV=6.363E-7	0/0	.	116	112	0	0	9,103,0,0	0/1	.	37	24	9	27.27%	1,23,0,9
chr12	123604074	123604074	A	G	intronic	DDX55										chr12	123604074	.	A	G	.	PASS	DP=114	SOMATIC	SS=2	SSC=32	GPV=1E0	SPV=5.2596E-4	0/0	.	82	26	0	0	0,26,0,0	0/1	.	32	7	6	46.15%	0,7,0,6
chr12	123661530	123661530	A	G	UTR3	GTF2H3	NM_001271868:c.*1295A>G;NM_001516:c.*1295A>G;NM_001271867:c.*1295A>G;NM_001271866:c.*1295A>G									chr12	123661530	.	A	G	.	PASS	DP=131	SOMATIC	SS=2	SSC=39	GPV=1E0	SPV=1.0694E-4	0/0	.	106	101	2	1.94%	0,101,0,2	0/1	.	25	17	7	29.17%	1,16,0,7
chr12	123661825	123661825	A	G	UTR3	GTF2H3	NM_001271868:c.*1590A>G;NM_001516:c.*1590A>G;NM_001271867:c.*1590A>G;NM_001271866:c.*1590A>G									chr12	123661825	.	A	G	.	PASS	DP=196	SOMATIC	SS=2	SSC=75	GPV=1E0	SPV=2.5684E-8	0/0	.	162	153	6	3.77%	0,153,0,6	0/1	.	34	19	14	42.42%	0,19,0,14
chr12	123661870	123661870	A	G	UTR3	GTF2H3	NM_001271868:c.*1635A>G;NM_001516:c.*1635A>G;NM_001271867:c.*1635A>G;NM_001271866:c.*1635A>G			rs11057325						chr12	123661870	.	A	G	.	PASS	DP=164	SOMATIC	SS=2	SSC=33	GPV=1E0	SPV=4.5535E-4	0/0	.	124	117	4	3.31%	0,117,0,4	0/1	.	40	30	9	23.08%	0,30,0,9
chr12	130872361	130872361	A	G	intronic	RAN				rs967008281						chr12	130872361	.	A	G	.	PASS	DP=252	SOMATIC	SS=2	SSC=32	GPV=1E0	SPV=5.3089E-4	0/0	.	207	24	0	0	0,24,0,0	0/1	.	45	4	5	55.56%	0,4,0,5
chr12	131918517	131918517	A	G	exonic	ULK1		nonsynonymous SNV	ULK1:NM_003565:exon23:c.A2347G:p.S783G							chr12	131918517	.	A	G	.	PASS	DP=112	SOMATIC	SS=2	SSC=41	GPV=1E0	SPV=7.0338E-5	0/0	.	88	84	0	0	0,84,0,0	0/1	.	24	18	6	0.25	0,18,0,6
chr12	131921624	131921624	A	G	UTR3	ULK1	NM_003565:c.*263A>G									chr12	131921624	.	A	G	.	PASS	DP=163	SOMATIC	SS=2	SSC=67	GPV=1E0	SPV=1.6607E-7	0/0	.	131	130	0	0	0,130,0,0	0/1	.	32	23	9	28.12%	0,23,0,9
chr12	131922592	131922592	A	G	UTR3	ULK1	NM_003565:c.*1231A>G									chr12	131922592	.	A	G	.	PASS	DP=198	SOMATIC	SS=2	SSC=63	GPV=1E0	SPV=4.9736E-7	0/0	.	172	169	3	1.74%	0,169,0,3	0/1	.	26	17	9	34.62%	0,17,0,9
chr12	131931598	131931598	A	G	intronic	PUS1										chr12	131931598	.	A	G	.	PASS	DP=118	SOMATIC	SS=2	SSC=46	GPV=1E0	SPV=2.3114E-5	0/0	.	90	16	0	0	0,16,0,0	1/1	.	28	1	7	87.5%	0,1,0,7
chr12	131982133	131982133	A	G	exonic	EP400		synonymous SNV	EP400:NM_015409:exon5:c.A1584G:p.G528G							chr12	131982133	.	A	G	.	PASS	DP=93	SOMATIC	SS=2	SSC=34	GPV=1E0	SPV=3.9576E-4	0/0	.	70	68	0	0	0,68,0,0	0/1	.	23	15	5	0.25	0,15,0,5
chr12	131982156	131982156	A	G	exonic	EP400		nonsynonymous SNV	EP400:NM_015409:exon5:c.A1607G:p.Y536C							chr12	131982156	.	A	G	.	PASS	DP=112	SOMATIC	SS=2	SSC=33	GPV=1E0	SPV=3.9982E-4	0/0	.	85	83	0	0	0,83,0,0	0/1	.	27	19	5	20.83%	0,19,0,5
chr12	132624644	132624644	T	C	UTR3	POLE	NM_006231:c.*53A>G									chr12	132624644	.	T	C	.	PASS	DP=316	SOMATIC	SS=2	SSC=87	GPV=1E0	SPV=1.7994E-9	0/0	.	260	256	0	0	256,0,0,0	0/1	.	56	43	11	20.37%	43,0,11,0
chr12	132681115	132681115	T	C	intronic	POLE										chr12	132681115	.	T	C	.	PASS	DP=237	SOMATIC	SS=2	SSC=31	GPV=1E0	SPV=7.1446E-4	0/0	.	193	10	0	0	10,0,0,0	1/1	.	44	2	7	77.78%	2,0,7,0
chr12	132721356	132721356	A	G	UTR3	PGAM5	NM_001170543:c.*528A>G;NM_001170544:c.*528A>G									chr12	132721356	.	A	G	.	PASS	DP=198	SOMATIC	SS=2	SSC=30	GPV=1E0	SPV=9.5321E-4	0/0	.	172	162	3	1.82%	0,162,0,3	0/1	.	26	19	5	20.83%	0,19,0,5
chr12	132721471	132721471	A	G	UTR3	PGAM5	NM_001170543:c.*643A>G;NM_001170544:c.*643A>G									chr12	132721471	.	A	G	.	PASS	DP=204	SOMATIC	SS=2	SSC=81	GPV=1E0	SPV=6.8641E-9	0/0	.	161	148	5	3.27%	0,148,0,5	0/1	.	43	24	16	0.4	0,24,0,16
chr12	132721483	132721483	A	G	UTR3	PGAM5	NM_001170543:c.*655A>G;NM_001170544:c.*655A>G									chr12	132721483	.	A	G	.	PASS	DP=151	SOMATIC	SS=2	SSC=110	GPV=1E0	SPV=8.2806E-12	0/0	.	119	107	4	3.6%	0,107,0,4	0/1	.	32	11	18	62.07%	0,11,0,18
chr12	132721706	132721706	A	G	UTR3	PGAM5	NM_001170543:c.*878A>G;NM_001170544:c.*878A>G									chr12	132721706	.	A	G	.	PASS	DP=146	SOMATIC	SS=2	SSC=54	GPV=1E0	SPV=3.6119E-6	0/0	.	124	116	0	0	1,115,0,0	0/1	.	22	13	6	31.58%	0,13,0,6
chr12	132721769	132721769	A	G	UTR3	PGAM5	NM_001170543:c.*941A>G;NM_001170544:c.*941A>G									chr12	132721769	.	A	G	.	PASS	DP=143	SOMATIC	SS=2	SSC=34	GPV=1E0	SPV=3.9399E-4	0/0	.	115	105	3	2.78%	2,103,0,3	0/1	.	28	19	7	26.92%	1,18,0,7
chr12	132771437	132771437	T	C	UTR3	GOLGA3	NM_005895:c.*1668A>G									chr12	132771437	.	T	C	.	PASS	DP=101	SOMATIC	SS=2	SSC=45	GPV=1E0	SPV=2.5878E-5	0/0	.	77	70	0	0	69,1,0,0	0/1	.	24	16	7	30.43%	16,0,7,0
chr12	132773292	132773292	T	C	exonic	GOLGA3		nonsynonymous SNV	GOLGA3:NM_005895:exon24:c.A4310G:p.Q1437R							chr12	132773292	.	T	C	.	PASS	DP=98	SOMATIC	SS=2	SSC=43	GPV=1E0	SPV=4.2761E-5	0/0	.	73	67	0	0	67,0,0,0	0/1	.	25	17	7	29.17%	17,0,6,1
chr12	132840806	132840806	T	C	UTR3	CHFR	NM_001161347:c.*748A>G;NM_001161345:c.*748A>G;NM_001161344:c.*748A>G;NM_001161346:c.*748A>G;NM_018223:c.*748A>G									chr12	132840806	.	T	C	.	PASS	DP=84	SOMATIC	SS=2	SSC=36	GPV=1E0	SPV=2.2633E-4	0/0	.	60	50	0	0	50,0,0,0	0/1	.	24	13	6	31.58%	13,0,6,0
chr13	19672898	19672898	A	G	UTR3	MPHOSPH8	NM_017520:c.*1023A>G									chr13	19672898	.	A	G	.	PASS	DP=118	SOMATIC	SS=2	SSC=34	GPV=1E0	SPV=3.9645E-4	0/0	.	89	80	1	1.23%	5,75,0,1	0/1	.	29	17	6	26.09%	0,17,0,6
chr13	19672903	19672903	A	G	UTR3	MPHOSPH8	NM_017520:c.*1028A>G									chr13	19672903	.	A	G	.	PASS	DP=117	SOMATIC	SS=2	SSC=34	GPV=1E0	SPV=3.8438E-4	0/0	.	88	80	0	0	5,75,0,0	0/1	.	29	18	5	21.74%	0,18,0,5
chr13	21374428	21374428	T	C	ncRNA_intronic	MIPEPP3										chr13	21374428	.	T	C	.	PASS	DP=111	SOMATIC	SS=2	SSC=31	GPV=1E0	SPV=7.0569E-4	0/0	.	85	75	0	0	75,0,0,0	0/1	.	26	20	5	0.2	20,0,5,0
chr13	21374431	21374431	T	C	ncRNA_intronic	MIPEPP3										chr13	21374431	.	T	C	.	PASS	DP=114	SOMATIC	SS=2	SSC=39	GPV=1E0	SPV=1.1671E-4	0/0	.	88	79	0	0	79,0,0,0	0/1	.	26	19	6	0.24	19,0,6,0
chr13	21374502	21374502	T	C	ncRNA_intronic	MIPEPP3										chr13	21374502	.	T	C	.	PASS	DP=85	SOMATIC	SS=2	SSC=31	GPV=1E0	SPV=6.7372E-4	0/0	.	65	56	0	0	56,0,0,0	0/1	.	20	14	5	26.32%	14,0,5,0
chr13	21374942	21374942	T	C	ncRNA_intronic	MIPEPP3										chr13	21374942	.	T	C	.	PASS	DP=144	SOMATIC	SS=2	SSC=79	GPV=1E0	SPV=1.0076E-8	0/0	.	122	113	0	0	113,0,0,0	0/1	.	22	12	9	42.86%	12,0,9,0
chr13	21374954	21374954	T	C	ncRNA_intronic	MIPEPP3				rs755582559						chr13	21374954	.	T	C	.	PASS	DP=160	SOMATIC	SS=2	SSC=33	GPV=1E0	SPV=4.4877E-4	0/0	.	133	120	4	3.23%	120,0,4,0	0/1	.	27	19	7	26.92%	19,0,7,0
chr13	21375058	21375058	T	C	ncRNA_intronic	MIPEPP3										chr13	21375058	.	T	C	.	PASS	DP=95	SOMATIC	SS=2	SSC=50	GPV=1E0	SPV=9.9416E-6	0/0	.	72	61	2	3.17%	61,0,2,0	0/1	.	23	12	10	45.45%	12,0,10,0
chr13	21375071	21375071	T	C	ncRNA_intronic	MIPEPP3				rs754633126						chr13	21375071	.	T	C	.	PASS	DP=86	SOMATIC	SS=2	SSC=44	GPV=1E0	SPV=3.5459E-5	0/0	.	65	56	0	0	56,0,0,0	0/1	.	21	13	7	0.35	13,0,7,0
chr13	21375072	21375072	T	C	ncRNA_intronic	MIPEPP3										chr13	21375072	.	T	C	.	PASS	DP=86	SOMATIC	SS=2	SSC=52	GPV=1E0	SPV=6.2202E-6	0/0	.	63	53	1	1.85%	53,0,1,0	0/1	.	23	12	10	45.45%	12,0,10,0
chr13	21375104	21375104	T	C	ncRNA_intronic	MIPEPP3										chr13	21375104	.	T	C	.	PASS	DP=76	SOMATIC	SS=2	SSC=56	GPV=1E0	SPV=2.324E-6	0/0	.	51	42	0	0	42,0,0,0	0/1	.	25	13	11	45.83%	13,0,11,0
chr13	25341731	25341731	A	G	UTR3	NUP58	NM_001008564:c.*1597A>G;NM_014089:c.*1597A>G									chr13	25341731	.	A	G	.	PASS	DP=127	SOMATIC	SS=2	SSC=55	GPV=1E0	SPV=2.7436E-6	0/0	.	104	104	0	0	13,91,0,0	0/1	.	23	16	7	30.43%	4,12,1,6
chr13	27621541	27621541	A	G	intronic	POLR1D										chr13	27621541	.	A	G	.	PASS	DP=122	SOMATIC	SS=2	SSC=31	GPV=1E0	SPV=6.7138E-4	0/0	.	102	91	0	0	0,91,0,0	0/1	.	20	15	4	21.05%	0,15,0,4
chr13	39037813	39037813	T	C	UTR5	PROSER1	NM_025138:c.-571A>G;NM_170719:c.-571A>G									chr13	39037813	.	T	C	.	PASS	DP=79	SOMATIC	SS=2	SSC=30	GPV=1E0	SPV=9.0289E-4	0/0	.	58	58	0	0	58,0,0,0	0/1	.	21	16	5	23.81%	15,1,5,0
chr13	52031738	52031738	A	G	UTR3	ALG11;UTP14C	NM_001004127:c.*3148A>G;NM_021645:c.*633A>G									chr13	52031738	.	A	G	.	PASS	DP=95	SOMATIC	SS=2	SSC=35	GPV=1E0	SPV=2.9832E-4	0/0	.	74	73	0	0	0,73,0,0	0/1	.	21	15	5	0.25	0,15,0,5
chr13	52032898	52032898	A	G	UTR3	ALG11;UTP14C	NM_001004127:c.*4308A>G;NM_021645:c.*1793A>G									chr13	52032898	.	A	G	.	PASS	DP=104	SOMATIC	SS=2	SSC=37	GPV=1E0	SPV=1.8614E-4	0/0	.	83	82	0	0	0,82,0,0	0/1	.	21	15	5	0.25	0,15,0,5
chr13	60163741	60163741	T	C	exonic	DIAPH3		nonsynonymous SNV	DIAPH3:NM_001042517:exon1:c.A26G:p.H9R,DIAPH3:NM_001258366:exon1:c.A26G:p.H9R,DIAPH3:NM_001258367:exon1:c.A26G:p.H9R,DIAPH3:NM_001258368:exon1:c.A26G:p.H9R,DIAPH3:NM_001258369:exon1:c.A26G:p.H9R							chr13	60163741	.	T	C	.	PASS	DP=212	SOMATIC	SS=2	SSC=73	GPV=1E0	SPV=4.8992E-8	0/0	.	176	175	0	0	175,0,0,0	0/1	.	36	27	9	0.25	27,0,9,0
chr13	73694710	73694710	T	C	UTR3	KLF12	NM_007249:c.*780A>G									chr13	73694710	.	T	C	.	PASS	DP=81	SOMATIC	SS=2	SSC=31	GPV=1E0	SPV=7.094E-4	0/0	.	55	55	0	0	55,0,0,0	0/1	.	26	20	6	23.08%	19,1,6,0
chr13	99964170	99964170	T	C	UTR3	ZIC5	NM_033132:c.*1207A>G									chr13	99964170	.	T	C	.	PASS	DP=66	SOMATIC	SS=2	SSC=30	GPV=1E0	SPV=8.212E-4	0/0	.	44	44	0	0	44,0,0,0	0/1	.	22	16	6	27.27%	16,0,6,0
chr13	106558196	106558196	T	C	intronic	ARGLU1										chr13	106558196	.	T	C	.	PASS	DP=529	SOMATIC	SS=2	SSC=38	GPV=1E0	SPV=1.4908E-4	0/0	.	486	72	0	0	72,0,0,0	0/1	.	43	12	5	29.41%	12,0,5,0
chr13	106558671	106558671	T	C	intronic	ARGLU1										chr13	106558671	.	T	C	.	PASS	DP=516	SOMATIC	SS=2	SSC=40	GPV=1E0	SPV=8.4915E-5	0/0	.	472	58	0	0	58,0,0,0	0/1	.	44	12	6	33.33%	12,0,6,0
chr13	109782254	109782254	T	C	exonic	IRS2		nonsynonymous SNV	IRS2:NM_003749:exon1:c.A3800G:p.Q1267R							chr13	109782254	.	T	C	.	PASS	DP=97	SOMATIC	SS=2	SSC=33	GPV=1E0	SPV=4.7975E-4	0/0	.	75	72	0	0	71,1,0,0	0/1	.	22	17	5	22.73%	17,0,5,0
chr13	109783340	109783340	T	C	exonic	IRS2		nonsynonymous SNV	IRS2:NM_003749:exon1:c.A2714G:p.H905R							chr13	109783340	.	T	C	.	PASS	DP=93	SOMATIC	SS=2	SSC=41	GPV=1E0	SPV=7.6099E-5	0/0	.	72	71	0	0	71,0,0,0	0/1	.	21	15	6	28.57%	15,0,6,0
chr13	109783688	109783688	T	C	exonic	IRS2		nonsynonymous SNV	IRS2:NM_003749:exon1:c.A2366G:p.H789R							chr13	109783688	.	T	C	.	PASS	DP=93	SOMATIC	SS=2	SSC=46	GPV=1E0	SPV=2.3851E-5	0/0	.	66	65	0	0	65,0,0,0	0/1	.	27	19	8	29.63%	19,0,8,0
chr13	109784055	109784055	T	C	exonic	IRS2		nonsynonymous SNV	IRS2:NM_003749:exon1:c.A1999G:p.S667G							chr13	109784055	.	T	C	.	PASS	DP=108	SOMATIC	SS=2	SSC=42	GPV=1E0	SPV=5.9855E-5	0/0	.	79	78	0	0	78,0,0,0	0/1	.	29	22	7	24.14%	21,1,7,0
chr13	109784061	109784061	T	C	exonic	IRS2		nonsynonymous SNV	IRS2:NM_003749:exon1:c.A1993G:p.S665G							chr13	109784061	.	T	C	.	PASS	DP=100	SOMATIC	SS=2	SSC=31	GPV=1E0	SPV=7.4284E-4	0/0	.	75	74	0	0	74,0,0,0	0/1	.	25	20	5	0.2	20,0,5,0
chr13	109784167	109784167	T	C	exonic	IRS2		synonymous SNV	IRS2:NM_003749:exon1:c.A1887G:p.P629P	rs200921529						chr13	109784167	.	T	C	.	PASS	DP=87	SOMATIC	SS=2	SSC=43	GPV=1E0	SPV=4.1841E-5	0/0	.	60	59	0	0	59,0,0,0	0/1	.	27	19	8	29.63%	19,0,8,0
chr13	110638133	110638133	A	G	intronic	NAXD										chr13	110638133	.	A	G	.	PASS	DP=90	SOMATIC	SS=2	SSC=31	GPV=1E0	SPV=6.9122E-4	0/0	.	64	33	0	0	0,33,0,0	0/1	.	26	4	4	0.5	0,4,0,4
chr13	110639415	110639415	A	G	UTR3	NAXD	NM_001242883:c.*887A>G;NM_001242882:c.*887A>G;NM_001242881:c.*887A>G;NM_018210:c.*894A>G									chr13	110639415	.	A	G	.	PASS	DP=110	SOMATIC	SS=2	SSC=46	GPV=1E0	SPV=2.1447E-5	0/0	.	87	87	0	0	0,87,0,0	0/1	.	23	14	6	0.3	0,14,0,6
chr13	110895378	110895378	T	C	intronic	ANKRD10										chr13	110895378	.	T	C	.	PASS	DP=115	SOMATIC	SS=2	SSC=31	GPV=1E0	SPV=6.6845E-4	0/0	.	93	26	0	0	26,0,0,0	0/1	.	22	5	5	0.5	5,0,5,0
chr13	110899995	110899995	T	C	intronic	ANKRD10										chr13	110899995	.	T	C	.	PASS	DP=137	SOMATIC	SS=2	SSC=35	GPV=1E0	SPV=2.8131E-4	0/0	.	112	43	2	4.44%	43,0,2,0	0/1	.	25	7	7	0.5	7,0,7,0
chr13	110900008	110900008	T	C	intronic	ANKRD10										chr13	110900008	.	T	C	.	PASS	DP=139	SOMATIC	SS=2	SSC=48	GPV=1E0	SPV=1.4859E-5	0/0	.	110	43	0	0	43,0,0,0	0/1	.	29	10	8	44.44%	10,0,8,0
chr13	113585324	113585324	A	G	intronic	TFDP1										chr13	113585324	.	A	G	.	PASS	DP=167	SOMATIC	SS=2	SSC=67	GPV=1E0	SPV=1.9741E-7	0/0	.	125	20	0	0	0,20,0,0	1/1	.	42	5	16	76.19%	0,5,0,16
chr13	114283280	114283280	A	G	intronic	UPF3A										chr13	114283280	.	A	G	.	PASS	DP=95	SOMATIC	SS=2	SSC=40	GPV=1E0	SPV=9.0331E-5	0/0	.	67	27	0	0	0,27,0,0	0/1	.	28	4	6	0.6	0,4,0,6
chr14	21386005	21386005	T	C	exonic	CHD8		nonsynonymous SNV	CHD8:NM_001170629:exon38:c.A7354G:p.S2452G,CHD8:NM_020920:exon38:c.A6517G:p.S2173G							chr14	21386005	.	T	C	.	PASS	DP=105	SOMATIC	SS=2	SSC=33	GPV=1E0	SPV=4.2481E-4	0/0	.	81	78	0	0	76,2,0,0	0/1	.	24	18	5	21.74%	18,0,5,0
chr14	21400923	21400923	T	C	exonic	CHD8		nonsynonymous SNV	CHD8:NM_001170629:exon22:c.A4322G:p.Y1441C,CHD8:NM_020920:exon22:c.A3485G:p.Y1162C							chr14	21400923	.	T	C	.	PASS	DP=167	SOMATIC	SS=2	SSC=63	GPV=1E0	SPV=4.9772E-7	0/0	.	130	128	0	0	128,0,0,0	0/1	.	37	27	9	0.25	27,0,9,0
chr14	22972152	22972152	T	C	UTR3	AJUBA	NM_032876:c.*1291A>G;NM_198086:c.*1291A>G									chr14	22972152	.	T	C	.	PASS	DP=225	SOMATIC	SS=2	SSC=72	GPV=1E0	SPV=5.2366E-8	0/0	.	186	181	0	0	180,1,0,0	0/1	.	39	21	8	27.59%	21,0,8,0
chr14	22972217	22972217	T	C	UTR3	AJUBA	NM_032876:c.*1226A>G;NM_198086:c.*1226A>G									chr14	22972217	.	T	C	.	PASS	DP=123	SOMATIC	SS=2	SSC=39	GPV=1E0	SPV=1.2511E-4	0/0	.	93	87	1	1.14%	86,1,1,0	0/1	.	30	14	6	0.3	14,0,6,0
chr14	22972256	22972256	T	C	UTR3	AJUBA	NM_032876:c.*1187A>G;NM_198086:c.*1187A>G									chr14	22972256	.	T	C	.	PASS	DP=230	SOMATIC	SS=2	SSC=136	GPV=1E0	SPV=2.4786E-14	0/0	.	187	181	0	0	181,0,0,0	0/1	.	43	18	15	45.45%	18,0,15,0
chr14	22972288	22972288	T	C	UTR3	AJUBA	NM_032876:c.*1155A>G;NM_198086:c.*1155A>G									chr14	22972288	.	T	C	.	PASS	DP=340	SOMATIC	SS=2	SSC=67	GPV=1E0	SPV=1.7863E-7	0/0	.	291	285	1	0.35%	285,0,1,0	0/1	.	49	31	8	20.51%	31,0,8,0
chr14	22972865	22972865	T	C	UTR3	AJUBA	NM_032876:c.*578A>G;NM_198086:c.*578A>G									chr14	22972865	.	T	C	.	PASS	DP=122	SOMATIC	SS=2	SSC=34	GPV=1E0	SPV=3.5267E-4	0/0	.	96	91	0	0	91,0,0,0	0/1	.	26	12	4	0.25	12,0,4,0
chr14	22981617	22981617	T	C	exonic	AJUBA		nonsynonymous SNV	AJUBA:NM_001289097:exon1:c.A650G:p.Q217R,AJUBA:NM_032876:exon1:c.A650G:p.Q217R							chr14	22981617	.	T	C	.	PASS	DP=81	SOMATIC	SS=2	SSC=31	GPV=1E0	SPV=7.9067E-4	0/0	.	52	49	0	0	49,0,0,0	0/1	.	29	18	6	0.25	18,0,6,0
chr14	23058896	23058896	T	C	UTR3	ACIN1	NM_001164815:c.*252A>G;NM_001164814:c.*252A>G;NM_014977:c.*252A>G;NM_001164817:c.*252A>G;NM_001164816:c.*252A>G									chr14	23058896	.	T	C	.	PASS	DP=297	SOMATIC	SS=2	SSC=83	GPV=1E0	SPV=4.7367E-9	0/0	.	249	240	0	0	237,3,0,0	0/1	.	48	36	10	21.74%	36,0,10,0
chr14	23058901	23058901	T	C	UTR3	ACIN1	NM_001164815:c.*247A>G;NM_001164814:c.*247A>G;NM_014977:c.*247A>G;NM_001164817:c.*247A>G;NM_001164816:c.*247A>G									chr14	23058901	.	T	C	.	PASS	DP=327	SOMATIC	SS=2	SSC=98	GPV=1E0	SPV=1.54E-10	0/0	.	280	271	0	0	268,3,0,0	0/1	.	47	34	11	24.44%	34,0,11,0
chr14	23066723	23066723	T	C	intronic	ACIN1										chr14	23066723	.	T	C	.	PASS	DP=428	SOMATIC	SS=2	SSC=47	GPV=1E0	SPV=1.724E-5	0/0	.	361	83	0	0	83,0,0,0	0/1	.	67	18	7	0.28	18,0,7,0
chr14	23067065	23067065	T	C	intronic	ACIN1										chr14	23067065	.	T	C	.	PASS	DP=373	SOMATIC	SS=2	SSC=31	GPV=1E0	SPV=7.7031E-4	0/0	.	318	38	0	0	38,0,0,0	0/1	.	55	9	5	35.71%	9,0,5,0
chr14	23309893	23309893	A	G	UTR3	BCL2L2	NM_004050:c.*928A>G;NM_001199839:c.*928A>G									chr14	23309893	.	A	G	.	PASS	DP=126	SOMATIC	SS=2	SSC=31	GPV=1E0	SPV=6.4014E-4	0/0	.	100	87	0	0	0,87,0,0	0/1	.	26	14	4	22.22%	0,14,0,4
chr14	23310130	23310130	A	G	UTR3	BCL2L2	NM_004050:c.*1165A>G;NM_001199839:c.*1165A>G									chr14	23310130	.	A	G	.	PASS	DP=109	SOMATIC	SS=2	SSC=41	GPV=1E0	SPV=7.5721E-5	0/0	.	76	63	0	0	3,60,0,0	0/1	.	33	18	7	0.28	0,18,1,6
chr14	31173646	31173646	T	C	exonic	HECTD1		nonsynonymous SNV	HECTD1:NM_015382:exon5:c.A764G:p.K255R							chr14	31173646	.	T	C	.	PASS	DP=78	SOMATIC	SS=2	SSC=30	GPV=1E0	SPV=8.9309E-4	0/0	.	56	52	0	0	52,0,0,0	0/1	.	22	14	5	26.32%	14,0,5,0
chr14	57391104	57391104	A	G	exonic	NAA30		synonymous SNV	NAA30:NM_001011713:exon2:c.A147G:p.E49E							chr14	57391104	.	A	G	.	PASS	DP=99	SOMATIC	SS=2	SSC=34	GPV=1E0	SPV=3.193E-4	0/0	.	70	69	0	0	1,68,0,0	0/1	.	29	21	6	22.22%	1,20,0,6
chr14	63542901	63542901	T	C	ncRNA_exonic	LOC112268140										chr14	63542901	.	T	C	.	PASS	DP=100	SOMATIC	SS=2	SSC=53	GPV=1E0	SPV=4.3891E-6	0/0	.	70	70	0	0	70,0,0,0	0/1	.	30	19	9	32.14%	19,0,9,0
chr14	63543067	63543067	T	C	ncRNA_exonic	LOC112268140										chr14	63543067	.	T	C	.	PASS	DP=89	SOMATIC	SS=2	SSC=36	GPV=1E0	SPV=1.999E-4	0/0	.	64	64	0	0	63,1,0,0	0/1	.	25	17	6	26.09%	17,0,6,0
chr14	68790242	68790242	T	C	exonic	ZFP36L1		nonsynonymous SNV	ZFP36L1:NM_001244698:exon2:c.A308G:p.K103R,ZFP36L1:NM_004926:exon2:c.A308G:p.K103R,ZFP36L1:NM_001244701:exon3:c.A515G:p.K172R							chr14	68790242	.	T	C	.	PASS	DP=72	SOMATIC	SS=2	SSC=38	GPV=1E0	SPV=1.2824E-4	0/0	.	49	49	0	0	49,0,0,0	0/1	.	23	15	7	31.82%	15,0,7,0
chr14	69054531	69054531	T	C	exonic	DCAF5		nonsynonymous SNV	DCAF5:NM_001284206:exon9:c.A2152G:p.R718G,DCAF5:NM_001284207:exon9:c.A1909G:p.R637G,DCAF5:NM_003861:exon9:c.A2155G:p.R719G							chr14	69054531	.	T	C	.	PASS	DP=104	SOMATIC	SS=2	SSC=33	GPV=1E0	SPV=4.6219E-4	0/0	.	80	80	0	0	80,0,0,0	0/1	.	24	19	5	20.83%	19,0,5,0
chr14	74673130	74673130	T	C	exonic	AREL1		nonsynonymous SNV	AREL1:NM_001039479:exon10:c.A1247G:p.K416R							chr14	74673130	.	T	C	.	PASS	DP=74	SOMATIC	SS=2	SSC=36	GPV=1E0	SPV=2.2769E-4	0/0	.	53	53	0	0	53,0,0,0	0/1	.	21	14	6	0.3	14,0,6,0
chr14	74735612	74735612	A	G	UTR3	FCF1	NM_001318508:c.*682A>G;NM_015962:c.*682A>G									chr14	74735612	.	A	G	.	PASS	DP=148	SOMATIC	SS=2	SSC=109	GPV=1E0	SPV=1.2065E-11	0/0	.	117	116	0	0	0,116,0,0	0/1	.	31	16	14	46.67%	0,16,0,14
chr14	74736031	74736031	A	G	UTR3	FCF1	NM_001318508:c.*1101A>G;NM_015962:c.*1101A>G									chr14	74736031	.	A	G	.	PASS	DP=166	SOMATIC	SS=2	SSC=38	GPV=1E0	SPV=1.3215E-4	0/0	.	132	128	3	2.29%	0,128,0,3	0/1	.	34	25	8	24.24%	0,25,0,8
chr14	74902887	74902887	A	G	UTR3	DLST	NM_001933:c.*557A>G									chr14	74902887	.	A	G	.	PASS	DP=213	SOMATIC	SS=2	SSC=89	GPV=1E0	SPV=1.116E-9	0/0	.	171	166	0	0	0,166,0,0	0/1	.	42	30	12	28.57%	0,30,0,12
chr14	92118887	92118887	T	C	intronic	NDUFB1										chr14	92118887	.	T	C	.	PASS	DP=127	SOMATIC	SS=2	SSC=30	GPV=1E0	SPV=8.2097E-4	0/0	.	100	28	0	0	28,0,0,0	0/1	.	27	9	6	0.4	9,0,6,0
chr14	94099540	94099540	A	G	intronic	IFI27L1										chr14	94099540	.	A	G	.	PASS	DP=125	SOMATIC	SS=2	SSC=31	GPV=1E0	SPV=7.5162E-4	0/0	.	86	35	0	0	0,35,0,0	0/1	.	39	8	5	38.46%	0,8,0,5
chr14	100239015	100239015	A	G	upstream	YY1	dist=129									chr14	100239015	.	A	G	.	PASS	DP=64	SOMATIC	SS=2	SSC=45	GPV=1E0	SPV=2.5666E-5	0/0	.	44	42	0	0	16,26,0,0	0/1	.	20	11	8	42.11%	4,7,1,7
chr14	101926779	101926779	A	G	UTR3	PPP2R5C	NM_001352914:c.*1507A>G;NM_001352913:c.*1507A>G;NM_001161726:c.*1507A>G;NM_001161725:c.*1507A>G;NM_001352915:c.*1507A>G;NM_001352916:c.*1507A>G;NM_002719:c.*1507A>G;NM_178586:c.*1507A>G;NM_001352912:c.*1507A>G									chr14	101926779	.	A	G	.	PASS	DP=67	SOMATIC	SS=2	SSC=31	GPV=1E0	SPV=6.5696E-4	0/0	.	46	44	0	0	0,44,0,0	0/1	.	21	15	6	28.57%	0,15,0,6
chr14	102944289	102944289	T	C	exonic	CDC42BPB		nonsynonymous SNV	CDC42BPB:NM_006035:exon30:c.A4010G:p.K1337R	rs768628164						chr14	102944289	.	T	C	.	PASS	DP=117	SOMATIC	SS=2	SSC=49	GPV=1E0	SPV=1.1683E-5	0/0	.	90	89	0	0	89,0,0,0	0/1	.	27	18	7	0.28	18,0,7,0
chr14	103385788	103385788	A	G	UTR5	MARK3	NM_001128919:c.-242A>G;NM_001128921:c.-242A>G;NM_002376:c.-242A>G;NM_001128920:c.-242A>G;NM_001128918:c.-242A>G									chr14	103385788	.	A	G	.	PASS	DP=90	SOMATIC	SS=2	SSC=48	GPV=1E0	SPV=1.3266E-5	0/0	.	70	67	0	0	0,67,0,0	0/1	.	20	13	7	0.35	0,13,0,7
chr14	103714537	103714537	T	C	intronic	XRCC3										chr14	103714537	.	T	C	.	PASS	DP=83	SOMATIC	SS=2	SSC=35	GPV=1E0	SPV=3.0737E-4	0/0	.	62	44	0	0	44,0,0,0	0/1	.	21	8	5	38.46%	8,0,5,0
chr14	103714561	103714561	T	C	intronic	XRCC3										chr14	103714561	.	T	C	.	PASS	DP=113	SOMATIC	SS=2	SSC=48	GPV=1E0	SPV=1.3499E-5	0/0	.	82	62	2	3.12%	62,0,2,0	0/1	.	31	13	10	43.48%	13,0,10,0
chr14	103714823	103714823	T	C	intronic	XRCC3										chr14	103714823	.	T	C	.	PASS	DP=102	SOMATIC	SS=2	SSC=36	GPV=1E0	SPV=2.3643E-4	0/0	.	78	60	0	0	60,0,0,0	0/1	.	24	11	5	31.25%	11,0,5,0
chr14	104895212	104895212	A	G	UTR3	CEP170B	NM_015005:c.*254A>G;NM_001112726:c.*254A>G									chr14	104895212	.	A	G	.	PASS	DP=89	SOMATIC	SS=2	SSC=35	GPV=1E0	SPV=3.0775E-4	0/0	.	64	61	0	0	0,61,0,0	0/1	.	25	18	6	0.25	0,18,0,6
chr14	104895689	104895689	A	G	UTR3	CEP170B	NM_015005:c.*731A>G;NM_001112726:c.*731A>G									chr14	104895689	.	A	G	.	PASS	DP=84	SOMATIC	SS=2	SSC=34	GPV=1E0	SPV=3.8017E-4	0/0	.	64	61	0	0	0,61,0,0	0/1	.	20	13	5	27.78%	0,13,0,5
chr15	25338510	25338510	T	C	ncRNA_intronic	SNHG14										chr15	25338510	.	T	C	.	PASS	DP=121	SOMATIC	SS=2	SSC=39	GPV=1E0	SPV=1.0236E-4	0/0	.	100	100	0	0	100,0,0,0	0/1	.	21	16	5	23.81%	16,0,5,0
chr15	34978823	34978823	T	C	UTR3	ZNF770	NM_014106:c.*2536A>G									chr15	34978823	.	T	C	.	PASS	DP=99	SOMATIC	SS=2	SSC=31	GPV=1E0	SPV=6.9537E-4	0/0	.	73	72	0	0	69,3,0,0	0/1	.	26	19	5	20.83%	19,0,5,0
chr15	40467521	40467521	A	G	UTR3	BAHD1	NM_001301132:c.*1391A>G;NM_014952:c.*1391A>G									chr15	40467521	.	A	G	.	PASS	DP=95	SOMATIC	SS=2	SSC=38	GPV=1E0	SPV=1.5144E-4	0/0	.	71	68	0	0	0,68,0,0	0/1	.	24	17	6	26.09%	0,17,0,6
chr15	40467538	40467538	A	G	UTR3	BAHD1	NM_001301132:c.*1408A>G;NM_014952:c.*1408A>G									chr15	40467538	.	A	G	.	PASS	DP=86	SOMATIC	SS=2	SSC=32	GPV=1E0	SPV=5.6822E-4	0/0	.	65	62	0	0	0,62,0,0	0/1	.	21	15	5	0.25	0,15,0,5
chr15	40467736	40467736	A	G	UTR3	BAHD1	NM_001301132:c.*1606A>G;NM_014952:c.*1606A>G									chr15	40467736	.	A	G	.	PASS	DP=95	SOMATIC	SS=2	SSC=61	GPV=1E0	SPV=6.3465E-7	0/0	.	72	69	0	0	0,69,0,0	0/1	.	23	13	9	40.91%	0,13,0,9
chr15	41298801	41298801	A	G	ncRNA_exonic	OIP5-AS1										chr15	41298801	.	A	G	.	PASS	DP=108	SOMATIC	SS=2	SSC=38	GPV=1E0	SPV=1.3768E-4	0/0	.	77	66	0	0	2,64,0,0	0/1	.	31	16	6	27.27%	0,16,0,6
chr15	65132981	65132981	T	C	exonic	PDCD7		synonymous SNV	PDCD7:NM_005707:exon1:c.A801G:p.A267A							chr15	65132981	.	T	C	.	PASS	DP=90	SOMATIC	SS=2	SSC=37	GPV=1E0	SPV=1.8356E-4	0/0	.	66	62	0	0	62,0,0,0	0/1	.	24	16	6	27.27%	16,0,6,0
chr15	65132996	65132996	T	C	exonic	PDCD7		synonymous SNV	PDCD7:NM_005707:exon1:c.A786G:p.A262A							chr15	65132996	.	T	C	.	PASS	DP=89	SOMATIC	SS=2	SSC=38	GPV=1E0	SPV=1.3599E-4	0/0	.	63	58	1	1.69%	58,0,1,0	0/1	.	26	16	8	33.33%	16,0,8,0
chr15	66702612	66702612	A	G	UTR5	SMAD6	NM_005585:c.-647A>G									chr15	66702612	.	A	G	.	PASS	DP=114	SOMATIC	SS=2	SSC=36	GPV=1E0	SPV=2.4819E-4	0/0	.	83	82	0	0	0,82,0,0	0/1	.	31	24	6	0.2	0,24,0,6
chr15	66703911	66703911	A	G	exonic	SMAD6		nonsynonymous SNV	SMAD6:NM_005585:exon1:c.A653G:p.Q218R							chr15	66703911	.	A	G	.	PASS	DP=61	SOMATIC	SS=2	SSC=33	GPV=1E0	SPV=4.5865E-4	0/0	.	41	40	0	0	0,40,0,0	0/1	.	20	12	6	33.33%	0,12,0,6
chr15	66706629	66706629	A	G	intronic	SMAD6										chr15	66706629	.	A	G	.	PASS	DP=88	SOMATIC	SS=2	SSC=37	GPV=1E0	SPV=1.7491E-4	0/0	.	55	25	0	0	0,25,0,0	0/1	.	33	13	10	43.48%	0,13,0,10
chr15	66706789	66706789	A	G	intronic	SMAD6										chr15	66706789	.	A	G	.	PASS	DP=112	SOMATIC	SS=2	SSC=47	GPV=1E0	SPV=1.8075E-5	0/0	.	72	42	0	0	0,42,0,0	0/1	.	40	19	11	36.67%	0,19,0,11
chr15	66707050	66707050	A	G	intronic	SMAD6										chr15	66707050	.	A	G	.	PASS	DP=93	SOMATIC	SS=2	SSC=74	GPV=1E0	SPV=3.2247E-8	0/0	.	64	34	0	0	0,34,0,0	0/1	.	29	6	13	68.42%	0,6,0,13
chr15	66707069	66707069	A	G	intronic	SMAD6										chr15	66707069	.	A	G	.	PASS	DP=99	SOMATIC	SS=2	SSC=59	GPV=1E0	SPV=1.2078E-6	0/0	.	66	36	0	0	0,36,0,0	0/1	.	33	11	12	52.17%	0,11,0,12
chr15	68278093	68278093	A	G	UTR5	FEM1B	NM_015322:c.-325A>G									chr15	68278093	.	A	G	.	PASS	DP=100	SOMATIC	SS=2	SSC=32	GPV=1E0	SPV=5.6456E-4	0/0	.	76	76	0	0	0,76,0,0	0/1	.	24	19	5	20.83%	0,19,0,5
chr15	68290905	68290905	A	G	exonic	FEM1B		nonsynonymous SNV	FEM1B:NM_015322:exon2:c.A1547G:p.K516R							chr15	68290905	.	A	G	.	PASS	DP=136	SOMATIC	SS=2	SSC=56	GPV=1E0	SPV=2.1096E-6	0/0	.	101	101	0	0	0,101,0,0	0/1	.	35	26	9	25.71%	1,25,0,9
chr15	72203342	72203342	T	C	intronic	PKM										chr15	72203342	.	T	C	.	PASS	DP=1836	SOMATIC	SS=2	SSC=31	GPV=1E0	SPV=7.0944E-4	0/0	.	1735	17	0	0	17,0,0,0	0/1	.	101	4	6	0.6	4,0,6,0
chr15	72267537	72267537	T	C	UTR5	PARP6	NM_001323519:c.-60A>G;NM_001323531:c.-60A>G;NM_001323530:c.-60A>G;NM_001323532:c.-60A>G;NM_001323516:c.-60A>G;NM_001323515:c.-60A>G;NM_001323523:c.-60A>G;NM_001323522:c.-60A>G;NM_001323525:c.-60A>G;NM_001323528:c.-60A>G;NM_001323521:c.-60A>G;NM_001323526:c.-60A>G;NM_020214:c.-60A>G;NM_001323524:c.-60A>G									chr15	72267537	.	T	C	.	PASS	DP=150	SOMATIC	SS=2	SSC=70	GPV=1E0	SPV=9.4278E-8	0/0	.	120	120	0	0	120,0,0,0	0/1	.	30	19	9	32.14%	19,0,9,0
chr15	74591377	74591377	A	G	exonic	ARID3B		nonsynonymous SNV	ARID3B:NM_001307939:exon6:c.A1108G:p.S370G,ARID3B:NM_006465:exon6:c.A1108G:p.S370G							chr15	74591377	.	A	G	.	PASS	DP=77	SOMATIC	SS=2	SSC=30	GPV=1E0	SPV=9.6246E-4	0/0	.	56	54	0	0	0,54,0,0	0/1	.	21	15	5	0.25	0,15,0,5
chr15	75340096	75340096	A	G	UTR3	COMMD4	NM_017828:c.*91A>G;NM_001284378:c.*91A>G;NM_001284379:c.*91A>G;NM_001321844:c.*91A>G;NM_001321845:c.*91A>G;NM_001321846:c.*91A>G;NM_001321847:c.*91A>G;NM_001321848:c.*91A>G;NM_001284377:c.*91A>G									chr15	75340096	.	A	G	.	PASS	DP=331	SOMATIC	SS=2	SSC=136	GPV=1E0	SPV=2.0919E-14	0/0	.	287	282	0	0	1,281,0,0	0/1	.	44	26	14	0.35	0,26,0,14
chr15	77483480	77483480	A	G	UTR3	HMG20A	NM_018200:c.*517A>G;NM_001304505:c.*517A>G;NM_001304504:c.*517A>G									chr15	77483480	.	A	G	.	PASS	DP=125	SOMATIC	SS=2	SSC=42	GPV=1E0	SPV=5.1558E-5	0/0	.	99	98	0	0	0,98,0,0	0/1	.	26	20	6	23.08%	0,20,0,6
chr15	88626301	88626301	A	G	exonic	AEN		nonsynonymous SNV	AEN:NM_022767:exon2:c.A92G:p.K31R							chr15	88626301	.	A	G	.	PASS	DP=271	SOMATIC	SS=2	SSC=70	GPV=1E0	SPV=8.749E-8	0/0	.	231	228	0	0	0,228,0,0	0/1	.	40	30	8	21.05%	0,30,0,8
chr15	88626340	88626340	A	G	exonic	AEN		nonsynonymous SNV	AEN:NM_022767:exon2:c.A131G:p.K44R							chr15	88626340	.	A	G	.	PASS	DP=388	SOMATIC	SS=2	SSC=111	GPV=1E0	SPV=7.1648E-12	0/0	.	344	343	0	0	0,343,0,0	0/1	.	44	31	11	26.19%	0,31,0,11
chr15	88626518	88626518	A	G	exonic	AEN		synonymous SNV	AEN:NM_022767:exon2:c.A309G:p.S103S							chr15	88626518	.	A	G	.	PASS	DP=388	SOMATIC	SS=2	SSC=232	GPV=1E0	SPV=6.0928E-24	0/0	.	342	340	0	0	0,340,0,0	0/1	.	46	22	22	0.5	0,22,0,22
chr15	88626619	88626619	A	G	exonic	AEN		nonsynonymous SNV	AEN:NM_022767:exon2:c.A410G:p.Y137C							chr15	88626619	.	A	G	.	PASS	DP=385	SOMATIC	SS=2	SSC=96	GPV=1E0	SPV=2.1852E-10	0/0	.	328	327	0	0	2,325,0,0	0/1	.	57	44	11	0.2	1,43,0,11
chr15	88630569	88630569	A	G	UTR3	AEN	NM_022767:c.*275A>G									chr15	88630569	.	A	G	.	PASS	DP=436	SOMATIC	SS=2	SSC=117	GPV=1E0	SPV=1.8398E-12	0/0	.	381	377	1	0.26%	0,377,0,1	0/1	.	55	29	12	29.27%	0,29,0,12
chr15	88630585	88630585	A	G	UTR3	AEN	NM_022767:c.*291A>G									chr15	88630585	.	A	G	.	PASS	DP=385	SOMATIC	SS=2	SSC=86	GPV=1E0	SPV=2.2378E-9	0/0	.	327	325	0	0	1,324,0,0	0/1	.	58	35	9	20.45%	0,35,0,9
chr15	88631069	88631069	A	G	UTR3	AEN	NM_022767:c.*775A>G									chr15	88631069	.	A	G	.	PASS	DP=329	SOMATIC	SS=2	SSC=79	GPV=1E0	SPV=1.002E-8	0/0	.	271	269	0	0	2,267,0,0	0/1	.	58	35	9	20.45%	1,34,1,8
chr15	89333695	89333695	T	C	exonic	POLG		synonymous SNV	POLG:NM_001126131:exon2:c.A60G:p.P20P,POLG:NM_002693:exon2:c.A60G:p.P20P	rs944054671	505496	not_specified	MedGen:CN169374	criteria_provided,_single_submitter	Likely_benign	chr15	89333695	.	T	C	.	PASS	DP=119	SOMATIC	SS=2	SSC=37	GPV=1E0	SPV=1.7812E-4	0/0	.	86	85	0	0	85,0,0,0	0/1	.	33	23	6	20.69%	23,0,6,0
chr15	89627167	89627167	A	G	UTR3	TICRR	NM_152259:c.*81A>G;NM_001308025:c.*81A>G									chr15	89627167	.	A	G	.	PASS	DP=115	SOMATIC	SS=2	SSC=35	GPV=1E0	SPV=2.7272E-4	0/0	.	89	83	0	0	0,83,0,0	0/1	.	26	17	5	22.73%	0,17,0,5
chr15	89833798	89833798	T	C	UTR3	AP3S2;ARPIN-AP3S2	NM_005829:c.*1717A>G;NM_001199058:c.*1717A>G									chr15	89833798	.	T	C	.	PASS	DP=65	SOMATIC	SS=2	SSC=46	GPV=1E0	SPV=2.452E-5	0/0	.	41	40	0	0	40,0,0,0	0/1	.	24	13	9	40.91%	13,0,9,0
chr15	90920024	90920024	A	G	UTR3	MAN2A2	NM_001320977:c.*237A>G;NM_006122:c.*237A>G									chr15	90920024	.	A	G	.	PASS	DP=109	SOMATIC	SS=2	SSC=36	GPV=1E0	SPV=2.4771E-4	0/0	.	85	85	0	0	0,85,0,0	0/1	.	24	17	5	22.73%	0,17,0,5
chr15	92949041	92949041	A	G	exonic	CHD2		synonymous SNV	CHD2:NM_001042572:exon13:c.A1467G:p.L489L,CHD2:NM_001271:exon13:c.A1467G:p.L489L							chr15	92949041	.	A	G	.	PASS	DP=159	SOMATIC	SS=2	SSC=54	GPV=1E0	SPV=3.4536E-6	0/0	.	120	116	0	0	11,105,0,0	0/1	.	39	26	8	23.53%	1,25,1,7
chr15	93025113	93025113	A	G	UTR3	CHD2	NM_001271:c.*408A>G									chr15	93025113	.	A	G	.	PASS	DP=273	SOMATIC	SS=2	SSC=182	GPV=1E0	SPV=5.3872E-19	0/0	.	218	211	0	0	1,210,0,0	0/1	.	55	29	23	44.23%	0,29,0,23
chr15	93025402	93025402	A	G	UTR3	CHD2	NM_001271:c.*697A>G									chr15	93025402	.	A	G	.	PASS	DP=94	SOMATIC	SS=2	SSC=30	GPV=1E0	SPV=8.6141E-4	0/0	.	63	57	0	0	0,57,0,0	0/1	.	31	22	6	21.43%	0,22,0,6
chr15	93026252	93026252	A	G	UTR3	CHD2	NM_001271:c.*1547A>G									chr15	93026252	.	A	G	.	PASS	DP=144	SOMATIC	SS=2	SSC=74	GPV=1E0	SPV=3.6558E-8	0/0	.	108	104	0	0	0,104,0,0	0/1	.	36	22	11	33.33%	0,22,0,11
chr15	93026428	93026428	A	G	UTR3	CHD2	NM_001271:c.*1723A>G									chr15	93026428	.	A	G	.	PASS	DP=173	SOMATIC	SS=2	SSC=53	GPV=1E0	SPV=4.3374E-6	0/0	.	139	135	0	0	0,135,0,0	0/1	.	34	24	7	22.58%	0,24,0,7
chr15	93026455	93026455	A	G	UTR3	CHD2	NM_001271:c.*1750A>G									chr15	93026455	.	A	G	.	PASS	DP=94	SOMATIC	SS=2	SSC=103	GPV=1E0	SPV=4.9673E-11	0/0	.	67	63	0	0	0,63,0,0	0/1	.	27	9	15	62.5%	0,9,0,15
chr15	93026556	93026556	A	G	UTR3	CHD2	NM_001271:c.*1851A>G									chr15	93026556	.	A	G	.	PASS	DP=190	SOMATIC	SS=2	SSC=66	GPV=1E0	SPV=2.1215E-7	0/0	.	144	140	0	0	0,140,0,0	0/1	.	46	33	10	23.26%	0,33,0,10
chr15	93026577	93026577	A	G	UTR3	CHD2	NM_001271:c.*1872A>G									chr15	93026577	.	A	G	.	PASS	DP=177	SOMATIC	SS=2	SSC=63	GPV=1E0	SPV=4.52E-7	0/0	.	131	127	0	0	0,127,0,0	0/1	.	46	33	10	23.26%	0,33,0,10
chr15	93026730	93026730	A	G	UTR3	CHD2	NM_001271:c.*2025A>G									chr15	93026730	.	A	G	.	PASS	DP=231	SOMATIC	SS=2	SSC=152	GPV=1E0	SPV=5.627E-16	0/0	.	181	177	0	0	1,176,0,0	0/1	.	50	27	20	42.55%	0,27,0,20
chr15	93027252	93027252	A	G	UTR3	CHD2	NM_001271:c.*2547A>G									chr15	93027252	.	A	G	.	PASS	DP=142	SOMATIC	SS=2	SSC=77	GPV=1E0	SPV=1.739E-8	0/0	.	108	105	0	0	0,105,0,0	0/1	.	34	20	11	35.48%	0,20,0,11
chr15	93027280	93027280	A	G	UTR3	CHD2	NM_001271:c.*2575A>G									chr15	93027280	.	A	G	.	PASS	DP=152	SOMATIC	SS=2	SSC=143	GPV=1E0	SPV=4.3338E-15	0/0	.	118	115	0	0	1,114,0,0	0/1	.	34	13	18	58.06%	0,13,0,18
chr15	93027649	93027649	A	G	UTR3	CHD2	NM_001271:c.*2944A>G									chr15	93027649	.	A	G	.	PASS	DP=207	SOMATIC	SS=2	SSC=124	GPV=1E0	SPV=3.5755E-13	0/0	.	156	153	0	0	0,153,0,0	0/1	.	51	30	18	37.5%	0,30,0,18
chr15	93027656	93027656	A	G	UTR3	CHD2	NM_001271:c.*2951A>G									chr15	93027656	.	A	G	.	PASS	DP=206	SOMATIC	SS=2	SSC=62	GPV=1E0	SPV=6.0312E-7	0/0	.	159	156	0	0	0,156,0,0	0/1	.	47	35	9	20.45%	0,35,0,9
chr15	97961121	97961121	A	G	exonic	ARRDC4		nonsynonymous SNV	ARRDC4:NM_183376:exon1:c.A260G:p.E87G							chr15	97961121	.	A	G	.	PASS	DP=65	SOMATIC	SS=2	SSC=30	GPV=1E0	SPV=9.0332E-4	0/0	.	43	43	0	0	0,43,0,0	0/1	.	22	16	6	27.27%	0,16,1,5
chr15	99715293	99715293	A	G	UTR3	MEF2A	NM_001352617:c.*2522A>G;NM_001130926:c.*2522A>G;NM_005587:c.*2522A>G;NM_001352618:c.*2522A>G;NM_001130927:c.*2522A>G;NM_001365208:c.*2522A>G;NM_001365209:c.*2522A>G;NM_001365207:c.*2522A>G;NM_001365206:c.*2522A>G;NM_001365204:c.*2522A>G;NM_001365203:c.*2522A>G;NM_001171894:c.*2522A>G;NM_001365202:c.*2522A>G;NM_001365201:c.*2522A>G;NM_001365205:c.*2522A>G;NM_001319206:c.*2522A>G;NM_001352614:c.*25…									chr15	99715293	.	A	G	.	PASS	DP=138	SOMATIC	SS=2	SSC=40	GPV=1E0	SPV=9.9151E-5	0/0	.	108	104	1	0.95%	2,102,0,1	0/1	.	30	23	7	23.33%	0,23,0,7
chr15	99715605	99715605	A	G	UTR3	MEF2A	NM_001352617:c.*2834A>G;NM_001130926:c.*2834A>G;NM_005587:c.*2834A>G;NM_001352618:c.*2834A>G;NM_001130927:c.*2834A>G;NM_001365208:c.*2834A>G;NM_001365209:c.*2834A>G;NM_001365207:c.*2834A>G;NM_001365206:c.*2834A>G;NM_001365204:c.*2834A>G;NM_001365203:c.*2834A>G;NM_001171894:c.*2834A>G;NM_001365202:c.*2834A>G;NM_001365201:c.*2834A>G;NM_001365205:c.*2834A>G;NM_001319206:c.*2834A>G;NM_001352614:c.*28…									chr15	99715605	.	A	G	.	PASS	DP=109	SOMATIC	SS=2	SSC=34	GPV=1E0	SPV=3.6382E-4	0/0	.	85	85	0	0	0,85,0,0	0/1	.	24	19	5	20.83%	0,19,0,5
chr15	101966219	101966219	A	G	ncRNA_exonic	WASH3P										chr15	101966219	.	A	G	.	PASS	DP=88	SOMATIC	SS=2	SSC=31	GPV=1E0	SPV=7.127E-4	0/0	.	66	65	0	0	0,65,0,0	0/1	.	22	17	5	22.73%	0,17,0,5
chr16	371823	371823	T	C	UTR3	TMEM8A	NM_021259:c.*164A>G									chr16	371823	.	T	C	.	PASS	DP=128	SOMATIC	SS=2	SSC=57	GPV=1E0	SPV=1.9921E-6	0/0	.	98	93	0	0	93,0,0,0	0/1	.	30	18	8	30.77%	18,0,8,0
chr16	372578	372578	T	C	intronic	TMEM8A				rs759934087						chr16	372578	.	T	C	.	PASS	DP=274	SOMATIC	SS=2	SSC=30	GPV=1E0	SPV=8.6324E-4	0/0	.	212	40	0	0	40,0,0,0	0/1	.	62	10	5	33.33%	10,0,5,0
chr16	425827	425827	A	G	UTR5	RAB11FIP3	NM_001370401:c.-180A>G;NM_014700:c.-180A>G									chr16	425827	.	A	G	.	PASS	DP=64	SOMATIC	SS=2	SSC=32	GPV=1E0	SPV=5.7176E-4	0/0	.	44	38	0	0	0,38,0,0	0/1	.	20	12	6	33.33%	0,12,0,6
chr16	537389	537389	A	G	intronic	CAPN15										chr16	537389	.	A	G	.	PASS	DP=112	SOMATIC	SS=2	SSC=89	GPV=1E0	SPV=1.1052E-9	0/0	.	75	45	0	0	0,45,0,0	0/1	.	37	8	15	65.22%	0,8,0,15
chr16	538037	538037	A	G	intronic	CAPN15										chr16	538037	.	A	G	.	PASS	DP=127	SOMATIC	SS=2	SSC=35	GPV=1E0	SPV=2.8829E-4	0/0	.	90	59	0	0	0,59,0,0	0/1	.	37	17	6	26.09%	0,17,0,6
chr16	542355	542355	A	G	intronic	CAPN15										chr16	542355	.	A	G	.	PASS	DP=141	SOMATIC	SS=2	SSC=34	GPV=1E0	SPV=3.8777E-4	0/0	.	105	76	0	0	2,74,0,0	0/1	.	36	17	5	22.73%	0,17,0,5
chr16	662169	662169	A	G	intronic	WDR90										chr16	662169	.	A	G	.	PASS	DP=166	SOMATIC	SS=2	SSC=37	GPV=1E0	SPV=1.9379E-4	0/0	.	120	39	0	0	1,38,0,0	0/1	.	46	9	6	0.4	0,9,0,6
chr16	662182	662182	A	G	intronic	WDR90										chr16	662182	.	A	G	.	PASS	DP=170	SOMATIC	SS=2	SSC=31	GPV=1E0	SPV=6.5537E-4	0/0	.	124	43	0	0	1,42,0,0	0/1	.	46	10	5	33.33%	0,10,0,5
chr16	663879	663879	A	G	intronic	WDR90										chr16	663879	.	A	G	.	PASS	DP=204	SOMATIC	SS=2	SSC=46	GPV=1E0	SPV=2.107E-5	0/0	.	160	69	0	0	0,69,0,0	0/1	.	44	15	7	31.82%	0,15,0,7
chr16	664926	664926	A	G	intronic	WDR90										chr16	664926	.	A	G	.	PASS	DP=157	SOMATIC	SS=2	SSC=30	GPV=1E0	SPV=9.2817E-4	0/0	.	126	35	0	0	0,35,0,0	0/1	.	31	5	4	44.44%	0,5,0,4
chr16	672654	672654	A	G	intronic	RHOT2										chr16	672654	.	A	G	.	PASS	DP=424	SOMATIC	SS=2	SSC=57	GPV=1E0	SPV=1.7297E-6	0/0	.	346	109	0	0	0,109,0,0	0/1	.	78	34	10	22.73%	0,34,0,10
chr16	672684	672684	A	G	intronic	RHOT2										chr16	672684	.	A	G	.	PASS	DP=396	SOMATIC	SS=2	SSC=55	GPV=1E0	SPV=3.1065E-6	0/0	.	326	88	1	1.12%	0,88,0,1	0/1	.	70	25	11	30.56%	0,25,0,11
chr16	673149	673149	A	G	intronic	RHOT2										chr16	673149	.	A	G	.	PASS	DP=565	SOMATIC	SS=2	SSC=34	GPV=1E0	SPV=3.3141E-4	0/0	.	489	49	0	0	1,48,0,0	0/1	.	76	19	7	26.92%	0,19,0,7
chr16	677872	677872	A	G	exonic	RHBDL1		synonymous SNV	RHBDL1:NM_001278721:exon7:c.A717G:p.A239A,RHBDL1:NM_001318733:exon7:c.A1137G:p.A379A,RHBDL1:NM_001278720:exon8:c.A942G:p.A314A							chr16	677872	.	A	G	.	PASS	DP=57	SOMATIC	SS=2	SSC=38	GPV=1E0	SPV=1.4078E-4	0/0	.	35	31	0	0	0,31,0,0	0/1	.	22	11	8	42.11%	1,10,0,8
chr16	788774	788774	A	G	exonic	CHTF18		synonymous SNV	CHTF18:NM_022092:exon1:c.A90G:p.E30E							chr16	788774	.	A	G	.	PASS	DP=175	SOMATIC	SS=2	SSC=52	GPV=1E0	SPV=5.756E-6	0/0	.	133	114	0	0	1,113,0,0	0/1	.	42	28	8	22.22%	0,28,0,8
chr16	1311013	1311013	A	G	intronic	UBE2I										chr16	1311013	.	A	G	.	PASS	DP=561	SOMATIC	SS=2	SSC=60	GPV=1E0	SPV=8.5507E-7	0/0	.	485	77	0	0	0,77,0,0	0/1	.	76	20	10	33.33%	0,20,0,10
chr16	1312039	1312039	A	G	intronic	UBE2I										chr16	1312039	.	A	G	.	PASS	DP=503	SOMATIC	SS=2	SSC=31	GPV=1E0	SPV=6.7492E-4	0/0	.	444	36	0	0	0,36,0,0	0/1	.	59	8	5	38.46%	0,8,0,5
chr16	1314817	1314817	A	G	intronic	UBE2I										chr16	1314817	.	A	G	.	PASS	DP=629	SOMATIC	SS=2	SSC=41	GPV=1E0	SPV=7.4891E-5	0/0	.	578	16	0	0	0,16,0,0	1/1	.	51	2	7	77.78%	0,2,0,7
chr16	1319224	1319224	A	G	intronic	UBE2I										chr16	1319224	.	A	G	.	PASS	DP=686	SOMATIC	SS=2	SSC=31	GPV=1E0	SPV=7.9103E-4	0/0	.	615	22	0	0	0,22,0,0	0/1	.	71	11	8	42.11%	0,11,0,8
chr16	1319761	1319761	A	G	intronic	UBE2I										chr16	1319761	.	A	G	.	PASS	DP=679	SOMATIC	SS=2	SSC=42	GPV=1E0	SPV=6.1321E-5	0/0	.	607	22	0	0	0,22,0,0	0/1	.	72	10	11	52.38%	0,10,0,11
chr16	1319786	1319786	A	G	intronic	UBE2I										chr16	1319786	.	A	G	.	PASS	DP=724	SOMATIC	SS=2	SSC=75	GPV=1E0	SPV=3.1185E-8	0/0	.	645	60	0	0	0,60,0,0	0/1	.	79	15	13	46.43%	0,15,0,13
chr16	1360404	1360404	A	G	intronic	GNPTG										chr16	1360404	.	A	G	.	PASS	DP=97	SOMATIC	SS=2	SSC=31	GPV=1E0	SPV=7.0212E-4	0/0	.	69	29	0	0	0,29,0,0	0/1	.	28	6	5	45.45%	0,6,0,5
chr16	1361215	1361215	A	G	intronic	GNPTG										chr16	1361215	.	A	G	.	PASS	DP=92	SOMATIC	SS=2	SSC=49	GPV=1E0	SPV=1.0126E-5	0/0	.	62	22	0	0	0,22,0,0	0/1	.	30	4	9	69.23%	0,4,0,9
chr16	1369772	1369772	T	C	intronic	UNKL										chr16	1369772	.	T	C	.	PASS	DP=115	SOMATIC	SS=2	SSC=42	GPV=1E0	SPV=5.4683E-5	0/0	.	83	22	0	0	22,0,0,0	0/1	.	32	5	8	61.54%	5,0,7,1
chr16	1674148	1674148	A	G	UTR3	CRAMP1	NM_020825:c.*103A>G									chr16	1674148	.	A	G	.	PASS	DP=142	SOMATIC	SS=2	SSC=57	GPV=1E0	SPV=1.5864E-6	0/0	.	112	105	0	0	0,105,0,0	0/1	.	30	20	8	28.57%	0,20,0,8
chr16	1674178	1674178	A	G	UTR3	CRAMP1	NM_020825:c.*133A>G									chr16	1674178	.	A	G	.	PASS	DP=113	SOMATIC	SS=2	SSC=50	GPV=1E0	SPV=8.6191E-6	0/0	.	84	77	0	0	0,77,0,0	0/1	.	29	19	8	29.63%	0,19,0,8
chr16	1674426	1674426	A	G	UTR3	CRAMP1	NM_020825:c.*381A>G									chr16	1674426	.	A	G	.	PASS	DP=76	SOMATIC	SS=2	SSC=35	GPV=1E0	SPV=2.7188E-4	0/0	.	55	48	0	0	0,48,0,0	0/1	.	21	13	6	31.58%	0,13,0,6
chr16	1675330	1675330	A	G	UTR3	CRAMP1	NM_020825:c.*1285A>G									chr16	1675330	.	A	G	.	PASS	DP=96	SOMATIC	SS=2	SSC=32	GPV=1E0	SPV=5.5072E-4	0/0	.	73	66	0	0	0,66,0,0	0/1	.	23	16	5	23.81%	0,16,0,5
chr16	1675345	1675345	A	G	UTR3	CRAMP1	NM_020825:c.*1300A>G									chr16	1675345	.	A	G	.	PASS	DP=100	SOMATIC	SS=2	SSC=34	GPV=1E0	SPV=3.454E-4	0/0	.	72	65	0	0	0,65,0,0	0/1	.	28	20	6	23.08%	0,20,0,6
chr16	1675498	1675498	A	G	UTR3	CRAMP1	NM_020825:c.*1453A>G			rs1026616331						chr16	1675498	.	A	G	.	PASS	DP=128	SOMATIC	SS=2	SSC=38	GPV=1E0	SPV=1.3689E-4	0/0	.	97	90	0	0	0,90,0,0	0/1	.	31	23	6	20.69%	0,23,0,6
chr16	1675584	1675584	A	G	UTR3	CRAMP1	NM_020825:c.*1539A>G									chr16	1675584	.	A	G	.	PASS	DP=88	SOMATIC	SS=2	SSC=33	GPV=1E0	SPV=4.8422E-4	0/0	.	62	55	0	0	0,55,0,0	0/1	.	26	18	6	0.25	0,18,0,6
chr16	1675657	1675657	A	G	UTR3	CRAMP1	NM_020825:c.*1612A>G									chr16	1675657	.	A	G	.	PASS	DP=145	SOMATIC	SS=2	SSC=49	GPV=1E0	SPV=1.0694E-5	0/0	.	114	107	0	0	0,107,0,0	0/1	.	31	22	7	24.14%	0,22,0,7
chr16	1784489	1784489	A	G	intronic	NUBP2										chr16	1784489	.	A	G	.	PASS	DP=133	SOMATIC	SS=2	SSC=31	GPV=1E0	SPV=7.2928E-4	0/0	.	97	32	0	0	0,32,0,0	0/1	.	36	7	5	41.67%	0,7,0,5
chr16	1986248	1986248	A	G	UTR3	GFER	NM_005262:c.*220A>G									chr16	1986248	.	A	G	.	PASS	DP=110	SOMATIC	SS=2	SSC=43	GPV=1E0	SPV=4.669E-5	0/0	.	82	70	0	0	2,68,0,0	0/1	.	28	13	6	31.58%	0,13,0,6
chr16	2004122	2004122	T	C	intronic	ZNF598										chr16	2004122	.	T	C	.	PASS	DP=349	SOMATIC	SS=2	SSC=35	GPV=1E0	SPV=2.9853E-4	0/0	.	287	28	0	0	28,0,0,0	0/1	.	62	9	7	43.75%	9,0,7,0
chr16	2004877	2004877	T	C	intronic	ZNF598										chr16	2004877	.	T	C	.	PASS	DP=358	SOMATIC	SS=2	SSC=38	GPV=1E0	SPV=1.4918E-4	0/0	.	287	30	0	0	30,0,0,0	0/1	.	71	16	10	38.46%	16,0,10,0
chr16	2006248	2006248	T	C	intronic	ZNF598										chr16	2006248	.	T	C	.	PASS	DP=344	SOMATIC	SS=2	SSC=30	GPV=1E0	SPV=9.3103E-4	0/0	.	287	30	0	0	30,0,0,0	0/1	.	57	7	5	41.67%	7,0,5,0
chr16	2007009	2007009	T	C	intronic	ZNF598										chr16	2007009	.	T	C	.	PASS	DP=342	SOMATIC	SS=2	SSC=52	GPV=1E0	SPV=5.3534E-6	0/0	.	280	23	0	0	23,0,0,0	0/1	.	62	6	11	64.71%	6,0,11,0
chr16	2009525	2009525	T	C	exonic	ZNF598		nonsynonymous SNV	ZNF598:NM_178167:exon3:c.A221G:p.Q74R							chr16	2009525	.	T	C	.	PASS	DP=335	SOMATIC	SS=2	SSC=90	GPV=1E0	SPV=9.3733E-10	0/0	.	276	256	1	0.39%	256,0,1,0	0/1	.	59	37	12	24.49%	37,0,12,0
chr16	2079387	2079387	A	G	exonic	TSC2		synonymous SNV	TSC2:NM_001318831:exon24:c.A2511G:p.L837L,TSC2:NM_001318827:exon26:c.A3003G:p.L1001L,TSC2:NM_001318829:exon26:c.A2967G:p.L989L,TSC2:NM_001077183:exon27:c.A3111G:p.L1037L,TSC2:NM_001318832:exon27:c.A3144G:p.L1048L,TSC2:NM_001363528:exon27:c.A3114G:p.L1038L,TSC2:NM_001370404:exon27:c.A3111G:p.L1037L,TSC2:NM_001370405:exon27:c.A3114G:p.L1038L,TSC2:NM_021055:exon27:c.A3114G:p.L1038L,TSC2:NM_000548:ex…		693815	not_provided	MedGen:CN517202	criteria_provided,_single_submitter	Likely_benign	chr16	2079387	.	A	G	.	PASS	DP=201	SOMATIC	SS=2	SSC=50	GPV=1E0	SPV=8.6781E-6	0/0	.	168	146	0	0	1,145,0,0	0/1	.	33	21	6	22.22%	0,21,0,6
chr16	2253883	2253883	T	C	UTR3	RNPS1	NM_001286625:c.*81A>G;NM_006711:c.*81A>G;NM_080594:c.*81A>G;NM_001286627:c.*14A>G;NM_001286626:c.*81A>G									chr16	2253883	.	T	C	.	PASS	DP=994	SOMATIC	SS=2	SSC=172	GPV=1E0	SPV=5.8208E-18	0/0	.	926	919	0	0	917,2,0,0	0/1	.	68	50	14	21.88%	50,0,14,0
chr16	2517387	2517387	A	G	intronic	ATP6V0C				rs762628464						chr16	2517387	.	A	G	.	PASS	DP=785	SOMATIC	SS=2	SSC=46	GPV=1E0	SPV=2.1794E-5	0/0	.	712	15	0	0	0,15,0,0	1/1	.	73	3	10	76.92%	0,3,0,10
chr16	2527799	2527799	A	G	exonic	AMDHD2		nonsynonymous SNV	AMDHD2:NM_001145815:exon5:c.A442G:p.S148G,AMDHD2:NM_001330449:exon5:c.A442G:p.S148G,AMDHD2:NM_015944:exon5:c.A442G:p.S148G							chr16	2527799	.	A	G	.	PASS	DP=153	SOMATIC	SS=2	SSC=55	GPV=1E0	SPV=3.0021E-6	0/0	.	107	99	0	0	0,99,0,0	0/1	.	46	21	8	27.59%	0,21,0,8
chr16	2598079	2598079	A	G	UTR3	PDPK1	NM_031268:c.*312A>G;NM_002613:c.*312A>G;NM_001261816:c.*407A>G									chr16	2598079	.	A	G	.	PASS	DP=129	SOMATIC	SS=2	SSC=41	GPV=1E0	SPV=6.766E-5	0/0	.	92	88	0	0	0,88,0,0	0/1	.	37	26	7	21.21%	0,26,0,7
chr16	2598111	2598111	A	G	UTR3	PDPK1	NM_031268:c.*344A>G;NM_002613:c.*344A>G;NM_001261816:c.*439A>G									chr16	2598111	.	A	G	.	PASS	DP=139	SOMATIC	SS=2	SSC=72	GPV=1E0	SPV=6.0672E-8	0/0	.	94	90	0	0	0,90,0,0	0/1	.	45	28	13	31.71%	0,28,0,13
chr16	2598403	2598403	A	G	UTR3	PDPK1	NM_031268:c.*636A>G;NM_002613:c.*636A>G;NM_001261816:c.*731A>G									chr16	2598403	.	A	G	.	PASS	DP=135	SOMATIC	SS=2	SSC=67	GPV=1E0	SPV=1.8757E-7	0/0	.	96	92	0	0	0,92,0,0	0/1	.	39	24	11	31.43%	0,24,0,11
chr16	2598407	2598407	A	G	UTR3	PDPK1	NM_031268:c.*640A>G;NM_002613:c.*640A>G;NM_001261816:c.*735A>G									chr16	2598407	.	A	G	.	PASS	DP=123	SOMATIC	SS=2	SSC=53	GPV=1E0	SPV=3.9887E-6	0/0	.	87	83	0	0	0,83,0,0	0/1	.	36	23	9	28.12%	0,23,0,9
chr16	2598622	2598622	A	G	UTR3	PDPK1	NM_031268:c.*855A>G;NM_002613:c.*855A>G;NM_001261816:c.*950A>G			rs925699521						chr16	2598622	.	A	G	.	PASS	DP=157	SOMATIC	SS=2	SSC=100	GPV=1E0	SPV=8.4211E-11	0/0	.	112	108	0	0	1,107,0,0	0/1	.	45	25	16	39.02%	0,25,0,16
chr16	2598649	2598649	A	G	UTR3	PDPK1	NM_031268:c.*882A>G;NM_002613:c.*882A>G;NM_001261816:c.*977A>G									chr16	2598649	.	A	G	.	PASS	DP=135	SOMATIC	SS=2	SSC=55	GPV=1E0	SPV=2.9596E-6	0/0	.	97	93	0	0	1,92,0,0	0/1	.	38	25	9	26.47%	0,25,0,9
chr16	2599007	2599007	A	G	UTR3	PDPK1	NM_031268:c.*1240A>G;NM_002613:c.*1240A>G;NM_001261816:c.*1335A>G									chr16	2599007	.	A	G	.	PASS	DP=105	SOMATIC	SS=2	SSC=42	GPV=1E0	SPV=5.4913E-5	0/0	.	80	76	0	0	0,76,0,0	0/1	.	25	15	6	28.57%	0,15,0,6
chr16	2600018	2600018	A	G	UTR3	PDPK1	NM_031268:c.*2251A>G;NM_002613:c.*2251A>G;NM_001261816:c.*2346A>G									chr16	2600018	.	A	G	.	PASS	DP=151	SOMATIC	SS=2	SSC=49	GPV=1E0	SPV=1.151E-5	0/0	.	110	105	0	0	0,105,0,0	0/1	.	41	29	8	21.62%	0,29,0,8
chr16	2600074	2600074	A	G	UTR3	PDPK1	NM_031268:c.*2307A>G;NM_002613:c.*2307A>G;NM_001261816:c.*2402A>G									chr16	2600074	.	A	G	.	PASS	DP=103	SOMATIC	SS=2	SSC=48	GPV=1E0	SPV=1.3451E-5	0/0	.	69	64	0	0	0,64,0,0	0/1	.	34	21	9	0.3	0,21,0,9
chr16	2600251	2600251	A	G	UTR3	PDPK1	NM_031268:c.*2484A>G;NM_002613:c.*2484A>G;NM_001261816:c.*2579A>G									chr16	2600251	.	A	G	.	PASS	DP=97	SOMATIC	SS=2	SSC=35	GPV=1E0	SPV=2.9047E-4	0/0	.	64	57	0	0	4,53,0,0	0/1	.	33	22	7	24.14%	0,22,1,6
chr16	2600403	2600403	A	G	UTR3	PDPK1	NM_031268:c.*2636A>G;NM_002613:c.*2636A>G;NM_001261816:c.*2731A>G									chr16	2600403	.	A	G	.	PASS	DP=106	SOMATIC	SS=2	SSC=33	GPV=1E0	SPV=4.545E-4	0/0	.	80	73	0	0	0,73,0,0	0/1	.	26	17	5	22.73%	0,17,0,5
chr16	2752795	2752795	A	G	UTR5	SRRM2	NM_016333:c.-3570A>G									chr16	2752795	.	A	G	.	PASS	DP=434	SOMATIC	SS=2	SSC=104	GPV=1E0	SPV=3.8226E-11	0/0	.	380	376	0	0	8,368,0,0	0/1	.	54	42	11	20.75%	0,42,0,11
chr16	2753355	2753355	A	G	intronic	SRRM2				rs954294072						chr16	2753355	.	A	G	.	PASS	DP=324	SOMATIC	SS=2	SSC=43	GPV=1E0	SPV=4.1606E-5	0/0	.	270	8	0	0	0,8,0,0	1/1	.	54	2	15	88.24%	0,2,0,15
chr16	2766340	2766340	A	G	exonic	SRRM2		nonsynonymous SNV	SRRM2:NM_016333:exon11:c.A5812G:p.R1938G	rs998402934						chr16	2766340	.	A	G	.	PASS	DP=270	SOMATIC	SS=2	SSC=74	GPV=1E0	SPV=3.6426E-8	0/0	.	226	222	0	0	0,222,0,0	0/1	.	44	34	9	20.93%	0,34,0,9
chr16	2767449	2767449	A	G	exonic	SRRM2		synonymous SNV	SRRM2:NM_016333:exon11:c.A6921G:p.A2307A							chr16	2767449	.	A	G	.	PASS	DP=834	SOMATIC	SS=2	SSC=149	GPV=1E0	SPV=1.0459E-15	0/0	.	768	764	0	0	0,764,0,0	0/1	.	66	51	13	20.31%	0,51,0,13
chr16	3119688	3119688	A	G	exonic	ZNF205		nonsynonymous SNV	ZNF205:NM_001042428:exon7:c.A1028G:p.K343R,ZNF205:NM_001278158:exon7:c.A1028G:p.K343R,ZNF205:NM_003456:exon7:c.A1028G:p.K343R							chr16	3119688	.	A	G	.	PASS	DP=124	SOMATIC	SS=2	SSC=41	GPV=1E0	SPV=6.9869E-5	0/0	.	97	92	0	0	0,92,0,0	0/1	.	27	20	6	23.08%	0,20,0,6
chr16	3222826	3222826	T	C	UTR3	ZNF200	NM_001145446:c.*1066A>G;NM_001145447:c.*1066A>G;NM_001145448:c.*1066A>G;NM_003454:c.*1066A>G;NM_198087:c.*1066A>G;NM_198088:c.*1066A>G									chr16	3222826	.	T	C	.	PASS	DP=101	SOMATIC	SS=2	SSC=48	GPV=1E0	SPV=1.4308E-5	0/0	.	77	74	0	0	74,0,0,0	0/1	.	24	15	7	31.82%	15,0,7,0
chr16	3233808	3233808	T	C	UTR5	ZNF200	NM_001145446:c.-53A>G;NM_001145447:c.-53A>G;NM_001145448:c.-53A>G;NM_003454:c.-53A>G;NM_198087:c.-53A>G;NM_198088:c.-53A>G									chr16	3233808	.	T	C	.	PASS	DP=98	SOMATIC	SS=2	SSC=46	GPV=1E0	SPV=2.4751E-5	0/0	.	70	67	0	0	67,0,0,0	0/1	.	28	15	7	31.82%	15,0,7,0
chr16	3233822	3233822	T	C	UTR5	ZNF200	NM_001145446:c.-67A>G;NM_001145447:c.-67A>G;NM_001145448:c.-67A>G;NM_003454:c.-67A>G;NM_198087:c.-67A>G;NM_198088:c.-67A>G									chr16	3233822	.	T	C	.	PASS	DP=87	SOMATIC	SS=2	SSC=42	GPV=1E0	SPV=5.2199E-5	0/0	.	63	60	0	0	59,1,0,0	0/1	.	24	11	6	35.29%	11,0,6,0
chr16	3234737	3234737	T	C	UTR5	ZNF200	NM_001145447:c.-982A>G;NM_003454:c.-982A>G									chr16	3234737	.	T	C	.	PASS	DP=109	SOMATIC	SS=2	SSC=31	GPV=1E0	SPV=7.3537E-4	0/0	.	78	34	0	0	34,0,0,0	0/1	.	31	15	7	31.82%	15,0,7,0
chr16	3283841	3283841	A	G	exonic	ZNF263		nonsynonymous SNV	ZNF263:NM_005741:exon1:c.A23G:p.Q8R	rs752811374						chr16	3283841	.	A	G	.	PASS	DP=91	SOMATIC	SS=2	SSC=36	GPV=1E0	SPV=1.999E-4	0/0	.	66	64	0	0	0,64,0,0	0/1	.	25	17	6	26.09%	0,17,0,6
chr16	3486149	3486149	A	G	UTR3	NAA60	NM_001317093:c.*889A>G;NM_001083601:c.*889A>G;NM_001317094:c.*1294A>G;NM_001317095:c.*911A>G;NM_001317097:c.*802A>G;NM_024845:c.*911A>G;NM_001317098:c.*780A>G;NM_001083600:c.*889A>G;NM_001317096:c.*840A>G									chr16	3486149	.	A	G	.	PASS	DP=78	SOMATIC	SS=2	SSC=31	GPV=1E0	SPV=7.0792E-4	0/0	.	57	52	0	0	0,52,0,0	0/1	.	21	13	5	27.78%	0,13,0,5
chr16	3658753	3658753	A	G	intronic	TRAP1										chr16	3658753	.	A	G	.	PASS	DP=457	SOMATIC	SS=2	SSC=39	GPV=1E0	SPV=1.1778E-4	0/0	.	404	23	0	0	1,22,0,0	0/1	.	53	5	7	58.33%	0,5,0,7
chr16	3679080	3679080	T	C	intronic	TRAP1										chr16	3679080	.	T	C	.	PASS	DP=565	SOMATIC	SS=2	SSC=38	GPV=1E0	SPV=1.2625E-4	0/0	.	509	11	0	0	11,0,0,0	0/1	.	56	5	13	72.22%	5,0,13,0
chr16	3679227	3679227	T	C	intronic	TRAP1										chr16	3679227	.	T	C	.	PASS	DP=573	SOMATIC	SS=2	SSC=34	GPV=1E0	SPV=3.4907E-4	0/0	.	510	12	0	0	12,0,0,0	0/1	.	63	10	15	0.6	10,0,15,0
chr16	4354913	4354913	T	C	UTR3	CORO7	NM_001201472:c.*245A>G;NM_001201473:c.*245A>G;NM_024535:c.*245A>G;NM_001351729:c.*245A>G									chr16	4354913	.	T	C	.	PASS	DP=112	SOMATIC	SS=2	SSC=33	GPV=1E0	SPV=3.9982E-4	0/0	.	85	83	0	0	83,0,0,0	0/1	.	27	19	5	20.83%	19,0,5,0
chr16	4510902	4510902	T	C	UTR3	CDIP1	NM_013399:c.*1670A>G;NM_001199054:c.*1670A>G;NM_001199056:c.*1670A>G;NM_001199055:c.*1670A>G									chr16	4510902	.	T	C	.	PASS	DP=157	SOMATIC	SS=2	SSC=59	GPV=1E0	SPV=1.1759E-6	0/0	.	118	117	0	0	115,2,0,0	0/1	.	39	28	9	24.32%	28,0,9,0
chr16	4612708	4612708	T	C	intronic	UBALD1										chr16	4612708	.	T	C	.	PASS	DP=293	SOMATIC	SS=2	SSC=41	GPV=1E0	SPV=6.7288E-5	0/0	.	247	87	0	0	87,0,0,0	0/1	.	46	12	5	29.41%	12,0,5,0
chr16	4695359	4695359	A	G	UTR3	NUDT16L1	NM_032349:c.*180A>G;NM_001193452:c.*307A>G;NM_001370585:c.*180A>G;NM_001370586:c.*307A>G;NM_001370587:c.*180A>G;NM_001370588:c.*180A>G									chr16	4695359	.	A	G	.	PASS	DP=144	SOMATIC	SS=2	SSC=39	GPV=1E0	SPV=1.0571E-4	0/0	.	115	115	0	0	1,114,0,0	0/1	.	29	19	5	20.83%	0,19,0,5
chr16	4750909	4750909	T	C	UTR3	ZNF500	NM_021646:c.*1467A>G;NM_001303450:c.*721A>G									chr16	4750909	.	T	C	.	PASS	DP=82	SOMATIC	SS=2	SSC=41	GPV=1E0	SPV=6.5215E-5	0/0	.	58	56	1	1.75%	56,0,1,0	0/1	.	24	13	8	38.1%	13,0,8,0
chr16	4804613	4804613	T	C	UTR3	GLYR1	NM_032569:c.*623A>G;NM_001308096:c.*623A>G;NM_001324096:c.*623A>G;NM_001324097:c.*623A>G;NM_001324098:c.*623A>G									chr16	4804613	.	T	C	.	PASS	DP=293	SOMATIC	SS=2	SSC=79	GPV=1E0	SPV=1.2252E-8	0/0	.	250	249	0	0	249,0,0,0	0/1	.	43	33	9	21.43%	33,0,9,0
chr16	4876934	4876934	A	G	exonic	UBN1		nonsynonymous SNV	UBN1:NM_001079514:exon16:c.A3088G:p.S1030G,UBN1:NM_001288656:exon16:c.A3088G:p.S1030G							chr16	4876934	.	A	G	.	PASS	DP=141	SOMATIC	SS=2	SSC=40	GPV=1E0	SPV=9.5009E-5	0/0	.	104	101	0	0	0,101,0,0	0/1	.	37	24	6	0.2	0,24,0,6
chr16	4880552	4880552	A	G	UTR3	UBN1	NM_001079514:c.*420A>G;NM_001288656:c.*420A>G									chr16	4880552	.	A	G	.	PASS	DP=197	SOMATIC	SS=2	SSC=54	GPV=1E0	SPV=3.793E-6	0/0	.	160	158	0	0	0,158,0,0	0/1	.	37	28	7	0.2	0,28,0,7
chr16	4880611	4880611	A	G	UTR3	UBN1	NM_001079514:c.*479A>G;NM_001288656:c.*479A>G									chr16	4880611	.	A	G	.	PASS	DP=154	SOMATIC	SS=2	SSC=44	GPV=1E0	SPV=3.461E-5	0/0	.	123	120	0	0	0,120,0,0	0/1	.	31	23	6	20.69%	0,23,0,6
chr16	4881458	4881458	A	G	UTR3	UBN1	NM_001079514:c.*1326A>G;NM_001288656:c.*1326A>G									chr16	4881458	.	A	G	.	PASS	DP=196	SOMATIC	SS=2	SSC=74	GPV=1E0	SPV=3.6426E-8	0/0	.	157	154	1	0.65%	1,153,0,1	0/1	.	39	26	11	29.73%	0,26,0,11
chr16	8848850	8848850	A	G	UTR3	PMM2	NM_000303:c.*1025A>G			rs939295472						chr16	8848850	.	A	G	.	PASS	DP=128	SOMATIC	SS=2	SSC=55	GPV=1E0	SPV=3.1621E-6	0/0	.	92	89	0	0	3,86,0,0	0/1	.	36	24	9	27.27%	2,22,0,9
chr16	9104801	9104801	A	G	intronic	C16orf72										chr16	9104801	.	A	G	.	PASS	DP=363	SOMATIC	SS=2	SSC=52	GPV=1E0	SPV=5.3068E-6	0/0	.	282	121	0	0	0,121,0,0	0/1	.	81	22	7	24.14%	0,22,0,7
chr16	9106189	9106189	A	G	intronic	C16orf72										chr16	9106189	.	A	G	.	PASS	DP=280	SOMATIC	SS=2	SSC=30	GPV=1E0	SPV=8.8717E-4	0/0	.	210	49	0	0	0,49,0,0	0/1	.	70	13	5	27.78%	0,13,0,5
chr16	9106199	9106199	A	G	intronic	C16orf72										chr16	9106199	.	A	G	.	PASS	DP=292	SOMATIC	SS=2	SSC=77	GPV=1E0	SPV=1.8586E-8	0/0	.	220	59	0	0	0,59,0,0	0/1	.	72	9	11	0.55	0,9,0,11
chr16	9106223	9106223	A	G	intronic	C16orf72										chr16	9106223	.	A	G	.	PASS	DP=278	SOMATIC	SS=2	SSC=31	GPV=1E0	SPV=6.5696E-4	0/0	.	205	44	0	0	0,44,0,0	0/1	.	73	15	6	28.57%	0,15,0,6
chr16	9106489	9106489	A	G	intronic	C16orf72										chr16	9106489	.	A	G	.	PASS	DP=288	SOMATIC	SS=2	SSC=42	GPV=1E0	SPV=6.2142E-5	0/0	.	220	58	1	1.69%	0,58,0,1	0/1	.	68	10	7	41.18%	0,10,0,7
chr16	15701143	15701143	A	G	intronic	NDE1										chr16	15701143	.	A	G	.	PASS	DP=89	SOMATIC	SS=2	SSC=31	GPV=1E0	SPV=7.2928E-4	0/0	.	65	32	0	0	0,32,0,0	0/1	.	24	7	5	41.67%	0,7,0,5
chr16	21502149	21502149	T	C	ncRNA_exonic	RRN3P3;SMG1P3										chr16	21502149	.	T	C	.	PASS	DP=73	SOMATIC	SS=2	SSC=34	GPV=1E0	SPV=3.5367E-4	0/0	.	48	20	0	0	20,0,0,0	0/1	.	25	4	6	0.6	4,0,6,0
chr16	27460883	27460883	T	C	UTR3	GTF3C1	NM_001286242:c.*467A>G;NM_001520:c.*467A>G									chr16	27460883	.	T	C	.	PASS	DP=190	SOMATIC	SS=2	SSC=99	GPV=1E0	SPV=1.017E-10	0/0	.	147	147	0	0	147,0,0,0	0/1	.	43	28	14	33.33%	28,0,14,0
chr16	27469487	27469487	T	C	exonic	GTF3C1		synonymous SNV	GTF3C1:NM_001286242:exon32:c.A4878G:p.V1626V,GTF3C1:NM_001520:exon32:c.A4878G:p.V1626V							chr16	27469487	.	T	C	.	PASS	DP=242	SOMATIC	SS=2	SSC=85	GPV=1E0	SPV=3.1361E-9	0/0	.	203	203	0	0	201,2,0,0	0/1	.	39	28	10	26.32%	26,2,10,0
chr16	28836502	28836502	A	G	UTR3	ATXN2L	NM_007245:c.*237A>G									chr16	28836502	.	A	G	.	PASS	DP=212	SOMATIC	SS=2	SSC=56	GPV=1E0	SPV=2.3944E-6	0/0	.	168	70	0	0	0,70,0,0	0/1	.	44	13	8	38.1%	0,13,0,8
chr16	28836506	28836506	A	G	UTR3	ATXN2L	NM_007245:c.*241A>G									chr16	28836506	.	A	G	.	PASS	DP=212	SOMATIC	SS=2	SSC=54	GPV=1E0	SPV=3.7626E-6	0/0	.	167	69	0	0	0,69,0,0	0/1	.	45	14	8	36.36%	0,14,0,8
chr16	28955321	28955321	A	G	intronic	NFATC2IP										chr16	28955321	.	A	G	.	PASS	DP=115	SOMATIC	SS=2	SSC=32	GPV=1E0	SPV=6.192E-4	0/0	.	87	26	1	3.7%	0,26,0,1	0/1	.	28	6	7	53.85%	0,6,0,7
chr16	28955863	28955863	A	G	intronic	NFATC2IP										chr16	28955863	.	A	G	.	PASS	DP=118	SOMATIC	SS=2	SSC=30	GPV=1E0	SPV=9.3103E-4	0/0	.	91	30	0	0	0,30,0,0	0/1	.	27	7	5	41.67%	0,7,0,5
chr16	28957127	28957127	A	G	intronic	NFATC2IP										chr16	28957127	.	A	G	.	PASS	DP=110	SOMATIC	SS=2	SSC=36	GPV=1E0	SPV=2.1068E-4	0/0	.	76	32	0	0	0,32,0,0	0/1	.	34	7	6	46.15%	0,7,0,6
chr16	28957550	28957550	A	G	intronic	NFATC2IP										chr16	28957550	.	A	G	.	PASS	DP=95	SOMATIC	SS=2	SSC=31	GPV=1E0	SPV=7.7807E-4	0/0	.	63	19	0	0	0,19,0,0	0/1	.	32	5	6	54.55%	0,5,0,6
chr16	29986863	29986863	A	G	exonic	TAOK2		nonsynonymous SNV	TAOK2:NM_016151:exon16:c.A2591G:p.Q864R,TAOK2:NM_001252043:exon17:c.A2252G:p.Q751R							chr16	29986863	.	A	G	.	PASS	DP=133	SOMATIC	SS=2	SSC=38	GPV=1E0	SPV=1.382E-4	0/0	.	99	83	0	0	0,83,0,0	0/1	.	34	21	6	22.22%	0,21,0,6
chr16	29991515	29991515	A	G	exonic	TAOK2		nonsynonymous SNV	TAOK2:NM_004783:exon19:c.A3097G:p.S1033G							chr16	29991515	.	A	G	.	PASS	DP=80	SOMATIC	SS=2	SSC=32	GPV=1E0	SPV=5.93E-4	0/0	.	57	50	0	0	0,50,0,0	0/1	.	23	17	6	26.09%	0,17,0,6
chr16	30353487	30353487	T	C	exonic	CD2BP2		nonsynonymous SNV	CD2BP2:NM_001243646:exon4:c.A689G:p.K230R,CD2BP2:NM_006110:exon5:c.A689G:p.K230R							chr16	30353487	.	T	C	.	PASS	DP=221	SOMATIC	SS=2	SSC=70	GPV=1E0	SPV=9.6883E-8	0/0	.	179	175	0	0	174,1,0,0	0/1	.	42	30	9	23.08%	30,0,9,0
chr16	30357878	30357878	T	C	UTR3	TBC1D10B	NM_015527:c.*66A>G									chr16	30357878	.	T	C	.	PASS	DP=159	SOMATIC	SS=2	SSC=42	GPV=1E0	SPV=5.1447E-5	0/0	.	135	130	0	0	127,3,0,0	0/1	.	24	18	5	21.74%	18,0,5,0
chr16	30357895	30357895	T	C	UTR3	TBC1D10B	NM_015527:c.*49A>G									chr16	30357895	.	T	C	.	PASS	DP=151	SOMATIC	SS=2	SSC=45	GPV=1E0	SPV=2.5465E-5	0/0	.	123	118	0	0	114,4,0,0	0/1	.	28	21	6	22.22%	21,0,6,0
chr16	30737954	30737954	A	G	exonic	SRCAP		synonymous SNV	SRCAP:NM_006662:exon34:c.A7914G:p.E2638E							chr16	30737954	.	A	G	.	PASS	DP=150	SOMATIC	SS=2	SSC=58	GPV=1E0	SPV=1.4575E-6	0/0	.	113	110	0	0	1,109,0,0	0/1	.	37	27	9	0.25	0,27,0,9
chr16	30739463	30739463	A	G	exonic	SRCAP		synonymous SNV	SRCAP:NM_006662:exon34:c.A9423G:p.A3141A							chr16	30739463	.	A	G	.	PASS	DP=140	SOMATIC	SS=2	SSC=45	GPV=1E0	SPV=2.6895E-5	0/0	.	107	103	1	0.96%	0,103,0,1	0/1	.	33	23	8	25.81%	0,23,0,8
chr16	30739726	30739726	A	G	exonic	SRCAP		nonsynonymous SNV	SRCAP:NM_006662:exon34:c.A9686G:p.K3229R							chr16	30739726	.	A	G	.	PASS	DP=170	SOMATIC	SS=2	SSC=49	GPV=1E0	SPV=1.158E-5	0/0	.	133	130	0	0	0,130,0,0	0/1	.	37	28	7	0.2	0,28,0,7
chr16	30739876	30739876	A	G	UTR3	SRCAP	NM_006662:c.*143A>G									chr16	30739876	.	A	G	.	PASS	DP=99	SOMATIC	SS=2	SSC=40	GPV=1E0	SPV=9.1638E-5	0/0	.	75	72	0	0	0,72,0,0	0/1	.	24	16	6	27.27%	0,16,0,6
chr16	30965201	30965201	A	G	exonic	SETD1A		nonsynonymous SNV	SETD1A:NM_014712:exon7:c.A1459G:p.S487G							chr16	30965201	.	A	G	.	PASS	DP=78	SOMATIC	SS=2	SSC=31	GPV=1E0	SPV=6.4611E-4	0/0	.	54	49	0	0	0,49,0,0	0/1	.	24	17	6	26.09%	0,17,0,6
chr16	30966038	30966038	A	G	exonic	SETD1A		synonymous SNV	SETD1A:NM_014712:exon8:c.A2157G:p.P719P							chr16	30966038	.	A	G	.	PASS	DP=154	SOMATIC	SS=2	SSC=68	GPV=1E0	SPV=1.2877E-7	0/0	.	119	114	0	0	0,114,0,0	0/1	.	35	24	10	29.41%	0,24,0,10
chr16	30969622	30969622	A	G	exonic	SETD1A		synonymous SNV	SETD1A:NM_014712:exon12:c.A2949G:p.E983E							chr16	30969622	.	A	G	.	PASS	DP=121	SOMATIC	SS=2	SSC=45	GPV=1E0	SPV=2.7024E-5	0/0	.	92	87	0	0	6,81,0,0	0/1	.	29	21	7	0.25	0,21,0,7
chr16	30979349	30979349	A	G	exonic	SETD1A		nonsynonymous SNV	SETD1A:NM_014712:exon14:c.A3563G:p.Q1188R							chr16	30979349	.	A	G	.	PASS	DP=96	SOMATIC	SS=2	SSC=33	GPV=1E0	SPV=4.7543E-4	0/0	.	68	63	0	0	0,63,0,0	0/1	.	28	21	6	22.22%	0,21,0,6
chr16	30979368	30979368	A	G	exonic	SETD1A		synonymous SNV	SETD1A:NM_014712:exon14:c.A3582G:p.P1194P							chr16	30979368	.	A	G	.	PASS	DP=87	SOMATIC	SS=2	SSC=40	GPV=1E0	SPV=9.9535E-5	0/0	.	62	57	0	0	0,57,0,0	0/1	.	25	17	7	29.17%	0,17,0,7
chr16	30979654	30979654	A	G	exonic	SETD1A		nonsynonymous SNV	SETD1A:NM_014712:exon14:c.A3868G:p.R1290G							chr16	30979654	.	A	G	.	PASS	DP=118	SOMATIC	SS=2	SSC=36	GPV=1E0	SPV=2.4819E-4	0/0	.	87	82	0	0	0,82,0,0	0/1	.	31	24	6	0.2	0,24,0,6
chr16	30979826	30979826	A	G	exonic	SETD1A		nonsynonymous SNV	SETD1A:NM_014712:exon14:c.A4040G:p.E1347G							chr16	30979826	.	A	G	.	PASS	DP=129	SOMATIC	SS=2	SSC=42	GPV=1E0	SPV=6.0148E-5	0/0	.	95	90	0	0	1,89,0,0	0/1	.	34	26	7	21.21%	0,26,0,7
chr16	31122625	31122625	A	G	intronic	KAT8										chr16	31122625	.	A	G	.	PASS	DP=120	SOMATIC	SS=2	SSC=38	GPV=1E0	SPV=1.581E-4	0/0	.	90	17	0	0	0,17,0,0	1/1	.	30	2	6	0.75	0,2,0,6
chr16	31182983	31182983	A	G	intronic	FUS										chr16	31182983	.	A	G	.	PASS	DP=1131	SOMATIC	SS=2	SSC=37	GPV=1E0	SPV=1.6675E-4	0/0	.	1061	37	0	0	0,37,0,0	0/1	.	70	8	6	42.86%	0,8,0,6
chr16	46696929	46696929	A	G	intronic	ORC6										chr16	46696929	.	A	G	.	PASS	DP=232	SOMATIC	SS=2	SSC=32	GPV=1E0	SPV=5.698E-4	0/0	.	183	20	0	0	0,20,0,0	0/1	.	49	3	5	62.5%	0,3,0,5
chr16	56362589	56362589	T	C	UTR3	AMFR	NM_001323511:c.*320A>G;NM_001323512:c.*320A>G;NM_001144:c.*320A>G									chr16	56362589	.	T	C	.	PASS	DP=136	SOMATIC	SS=2	SSC=55	GPV=1E0	SPV=2.6425E-6	0/0	.	105	105	0	0	105,0,0,0	0/1	.	31	22	8	26.67%	22,0,8,0
chr16	58161186	58161186	T	C	intronic	CSNK2A2										chr16	58161186	.	T	C	.	PASS	DP=174	SOMATIC	SS=2	SSC=37	GPV=1E0	SPV=1.7922E-4	0/0	.	129	72	0	0	72,0,0,0	0/1	.	45	19	6	0.24	19,0,6,0
chr16	58404963	58404963	A	G	UTR3	GINS3	NM_022770:c.*234A>G;NM_001126129:c.*234A>G;NM_001126130:c.*234A>G									chr16	58404963	.	A	G	.	PASS	DP=107	SOMATIC	SS=2	SSC=52	GPV=1E0	SPV=5.4737E-6	0/0	.	85	83	0	0	0,83,0,0	0/1	.	22	14	7	33.33%	0,14,0,7
chr16	66731599	66731599	T	C	intronic	DYNC1LI2				rs551784097						chr16	66731599	.	T	C	.	PASS	DP=163	SOMATIC	SS=2	SSC=30	GPV=1E0	SPV=9.6246E-4	0/0	.	119	54	0	0	54,0,0,0	0/1	.	44	15	5	0.25	15,0,5,0
chr16	67880177	67880177	A	G	exonic	EDC4		synonymous SNV	EDC4:NM_014329:exon17:c.A2058G:p.P686P							chr16	67880177	.	A	G	.	PASS	DP=166	SOMATIC	SS=2	SSC=73	GPV=1E0	SPV=4.3417E-8	0/0	.	129	126	0	0	0,126,0,0	0/1	.	37	23	10	30.3%	0,23,0,10
chr16	67884014	67884014	A	G	exonic	EDC4		nonsynonymous SNV	EDC4:NM_014329:exon29:c.A4072G:p.M1358V							chr16	67884014	.	A	G	.	PASS	DP=171	SOMATIC	SS=2	SSC=58	GPV=1E0	SPV=1.3103E-6	0/0	.	130	127	1	0.78%	0,127,0,1	0/1	.	41	28	10	26.32%	0,28,0,10
chr16	69119879	69119879	T	C	exonic	DERPC		nonsynonymous SNV	DERPC:NM_001366603:exon2:c.A550G:p.N184D,DERPC:NM_001002847:exon3:c.A550G:p.N184D,DERPC:NM_001040144:exon3:c.A550G:p.N184D,DERPC:NM_001366604:exon3:c.A550G:p.N184D							chr16	69119879	.	T	C	.	PASS	DP=146	SOMATIC	SS=2	SSC=50	GPV=1E0	SPV=8.7923E-6	0/0	.	114	85	0	0	85,0,0,0	0/1	.	32	16	7	30.43%	16,0,7,0
chr16	69323307	69323307	T	C	intronic	VPS4A										chr16	69323307	.	T	C	.	PASS	DP=228	SOMATIC	SS=2	SSC=30	GPV=1E0	SPV=8.8791E-4	0/0	.	186	36	1	2.7%	36,0,1,0	0/1	.	42	5	5	0.5	5,0,5,0
chr16	69696495	69696495	A	G	UTR3	NFAT5	NM_006599:c.*144A>G;NM_001367709:c.*144A>G;NM_173214:c.*144A>G;NM_001113178:c.*144A>G;NM_138713:c.*144A>G;NM_138714:c.*144A>G									chr16	69696495	.	A	G	.	PASS	DP=66	SOMATIC	SS=2	SSC=54	GPV=1E0	SPV=3.2339E-6	0/0	.	41	38	0	0	0,38,0,0	0/1	.	25	12	11	47.83%	0,12,0,11
chr16	70157478	70157478	A	G	ncRNA_intronic	LOC400541										chr16	70157478	.	A	G	.	PASS	DP=121	SOMATIC	SS=2	SSC=43	GPV=1E0	SPV=4.1803E-5	0/0	.	87	77	0	0	0,77,0,0	0/1	.	34	20	7	25.93%	0,20,0,7
chr16	70157500	70157500	A	G	ncRNA_intronic	LOC400541										chr16	70157500	.	A	G	.	PASS	DP=123	SOMATIC	SS=2	SSC=32	GPV=1E0	SPV=5.2427E-4	0/0	.	91	81	0	0	0,81,0,0	0/1	.	32	20	5	0.2	0,20,0,5
chr16	70299312	70299312	A	G	exonic	DDX19B		synonymous SNV	DDX19B:NM_001014451:exon1:c.A15G:p.S5S,DDX19B:NM_007242:exon1:c.A15G:p.S5S							chr16	70299312	.	A	G	.	PASS	DP=82	SOMATIC	SS=2	SSC=33	GPV=1E0	SPV=4.7756E-4	0/0	.	55	50	0	0	0,50,0,0	0/1	.	27	16	6	27.27%	0,16,0,6
chr16	70481817	70481817	T	C	exonic	COG4		nonsynonymous SNV	COG4:NM_001195139:exon16:c.A1978G:p.S660G,COG4:NM_015386:exon17:c.A2053G:p.S685G,COG4:NM_001365426:exon18:c.A1627G:p.S543G							chr16	70481817	.	T	C	.	PASS	DP=134	SOMATIC	SS=2	SSC=55	GPV=1E0	SPV=2.6427E-6	0/0	.	103	101	0	0	101,0,0,0	0/1	.	31	21	8	27.59%	21,0,8,0
chr16	70663215	70663215	T	C	UTR3	MTSS2	NM_138383:c.*462A>G									chr16	70663215	.	T	C	.	PASS	DP=101	SOMATIC	SS=2	SSC=43	GPV=1E0	SPV=4.033E-5	0/0	.	72	71	0	0	71,0,0,0	0/1	.	29	18	7	0.28	18,0,7,0
chr16	70663254	70663254	T	C	UTR3	MTSS2	NM_138383:c.*423A>G									chr16	70663254	.	T	C	.	PASS	DP=101	SOMATIC	SS=2	SSC=37	GPV=1E0	SPV=1.9104E-4	0/0	.	72	71	0	0	71,0,0,0	0/1	.	29	19	6	0.24	19,0,6,0
chr16	72085322	72085322	T	C	UTR3	TXNL4B	NM_001142317:c.*1315A>G;NM_001142318:c.*1315A>G;NM_001324355:c.*1315A>G;NM_017853:c.*1315A>G									chr16	72085322	.	T	C	.	PASS	DP=93	SOMATIC	SS=2	SSC=47	GPV=1E0	SPV=1.687E-5	0/0	.	67	60	0	0	60,0,0,0	0/1	.	26	16	8	33.33%	16,0,8,0
chr16	72107450	72107450	A	G	exonic	DHX38		nonsynonymous SNV	DHX38:NM_014003:exon20:c.A2711G:p.Q904R							chr16	72107450	.	A	G	.	PASS	DP=116	SOMATIC	SS=2	SSC=41	GPV=1E0	SPV=6.6406E-5	0/0	.	91	89	0	0	1,88,0,0	0/1	.	25	19	6	0.24	0,19,0,6
chr16	74621806	74621806	T	C	UTR3	RFWD3	NM_018124:c.*2122A>G;NM_001370539:c.*2122A>G;NM_001370534:c.*2122A>G;NM_001370535:c.*2122A>G;NM_001370536:c.*2122A>G;NM_001370537:c.*2122A>G;NM_001370540:c.*2122A>G;NM_001370542:c.*2122A>G;NM_001370543:c.*2122A>G									chr16	74621806	.	T	C	.	PASS	DP=143	SOMATIC	SS=2	SSC=112	GPV=1E0	SPV=5.7953E-12	0/0	.	119	115	0	0	115,0,0,0	0/1	.	24	9	12	57.14%	9,0,12,0
chr16	74664680	74664680	T	C	UTR5	RFWD3	NM_001370535:c.-3231A>G;NM_001370540:c.-19987A>G;NM_001370542:c.-19987A>G;NM_001370543:c.-19987A>G									chr16	74664680	.	T	C	.	PASS	DP=147	SOMATIC	SS=2	SSC=35	GPV=1E0	SPV=2.65E-4	0/0	.	116	92	0	0	92,0,0,0	0/1	.	31	19	5	20.83%	19,0,5,0
chr16	75229532	75229532	T	C	exonic	BCAR1		synonymous SNV	BCAR1:NM_001170721:exon6:c.A1962G:p.L654L,BCAR1:NM_001170715:exon7:c.A2646G:p.L882L,BCAR1:NM_001170716:exon7:c.A2646G:p.L882L,BCAR1:NM_001170717:exon7:c.A2646G:p.L882L,BCAR1:NM_001170718:exon7:c.A2592G:p.L864L,BCAR1:NM_001170719:exon7:c.A2586G:p.L862L,BCAR1:NM_014567:exon7:c.A2592G:p.L864L,BCAR1:NM_001170714:exon8:c.A2730G:p.L910L,BCAR1:NM_001170720:exon8:c.A2148G:p.L716L							chr16	75229532	.	T	C	.	PASS	DP=120	SOMATIC	SS=2	SSC=58	GPV=1E0	SPV=1.2872E-6	0/0	.	95	95	0	0	95,0,0,0	0/1	.	25	17	8	0.32	17,0,8,0
chr16	75229572	75229572	T	C	exonic	BCAR1		nonsynonymous SNV	BCAR1:NM_001170721:exon6:c.A1922G:p.K641R,BCAR1:NM_001170715:exon7:c.A2606G:p.K869R,BCAR1:NM_001170716:exon7:c.A2606G:p.K869R,BCAR1:NM_001170717:exon7:c.A2606G:p.K869R,BCAR1:NM_001170718:exon7:c.A2552G:p.K851R,BCAR1:NM_001170719:exon7:c.A2546G:p.K849R,BCAR1:NM_014567:exon7:c.A2552G:p.K851R,BCAR1:NM_001170714:exon8:c.A2690G:p.K897R,BCAR1:NM_001170720:exon8:c.A2108G:p.K703R							chr16	75229572	.	T	C	.	PASS	DP=145	SOMATIC	SS=2	SSC=69	GPV=1E0	SPV=1.1395E-7	0/0	.	117	117	0	0	117,0,0,0	0/1	.	28	19	9	32.14%	19,0,9,0
chr16	85656540	85656540	A	G	exonic	GSE1		nonsynonymous SNV	GSE1:NM_001134473:exon6:c.A875G:p.K292R,GSE1:NM_001278184:exon6:c.A968G:p.K323R,GSE1:NM_014615:exon7:c.A1187G:p.K396R							chr16	85656540	.	A	G	.	PASS	DP=199	SOMATIC	SS=2	SSC=61	GPV=1E0	SPV=7.6047E-7	0/0	.	162	161	0	0	1,160,0,0	0/1	.	37	29	8	21.62%	1,28,0,8
chr16	87832126	87832126	T	C	UTR3	SLC7A5	NM_003486:c.*844A>G									chr16	87832126	.	T	C	.	PASS	DP=150	SOMATIC	SS=2	SSC=65	GPV=1E0	SPV=2.7163E-7	0/0	.	124	120	0	0	118,2,0,0	0/1	.	26	17	8	0.32	17,0,8,0
chr16	88630580	88630580	A	G	exonic	ZC3H18		nonsynonymous SNV	ZC3H18:NM_144604:exon17:c.A2662G:p.R888G,ZC3H18:NM_001294340:exon18:c.A2734G:p.R912G							chr16	88630580	.	A	G	.	PASS	DP=122	SOMATIC	SS=2	SSC=37	GPV=1E0	SPV=1.8801E-4	0/0	.	87	84	0	0	0,84,0,0	0/1	.	35	23	6	20.69%	0,23,0,6
chr16	88717903	88717903	T	C	intronic	PIEZO1										chr16	88717903	.	T	C	.	PASS	DP=242	SOMATIC	SS=2	SSC=30	GPV=1E0	SPV=8.9829E-4	0/0	.	189	55	0	0	55,0,0,0	0/1	.	53	15	5	0.25	15,0,5,0
chr16	88718039	88718039	T	C	intronic	PIEZO1										chr16	88718039	.	T	C	.	PASS	DP=243	SOMATIC	SS=2	SSC=42	GPV=1E0	SPV=5.736E-5	0/0	.	185	51	0	0	51,0,0,0	0/1	.	58	17	8	0.32	17,0,8,0
chr16	88718423	88718423	T	C	intronic	PIEZO1										chr16	88718423	.	T	C	.	PASS	DP=223	SOMATIC	SS=2	SSC=36	GPV=1E0	SPV=2.4664E-4	0/0	.	174	40	0	0	40,0,0,0	0/1	.	49	10	6	37.5%	10,0,6,0
chr16	88718609	88718609	T	C	intronic	PIEZO1										chr16	88718609	.	T	C	.	PASS	DP=239	SOMATIC	SS=2	SSC=39	GPV=1E0	SPV=1.1882E-4	0/0	.	188	54	0	0	53,1,0,0	0/1	.	51	12	6	33.33%	12,0,6,0
chr16	88718985	88718985	T	C	intronic	PIEZO1										chr16	88718985	.	T	C	.	PASS	DP=222	SOMATIC	SS=2	SSC=49	GPV=1E0	SPV=1.2059E-5	0/0	.	168	34	0	0	34,0,0,0	0/1	.	54	11	10	47.62%	11,0,10,0
chr16	88719124	88719124	T	C	intronic	PIEZO1										chr16	88719124	.	T	C	.	PASS	DP=248	SOMATIC	SS=2	SSC=37	GPV=1E0	SPV=1.8917E-4	0/0	.	189	55	0	0	54,1,0,0	0/1	.	59	19	7	26.92%	18,1,7,0
chr16	88807655	88807655	A	G	intronic	CDT1										chr16	88807655	.	A	G	.	PASS	DP=475	SOMATIC	SS=2	SSC=32	GPV=1E0	SPV=6.1448E-4	0/0	.	419	30	0	0	0,30,0,0	0/1	.	56	9	6	0.4	0,9,0,6
chr16	88807759	88807759	A	G	intronic	CDT1										chr16	88807759	.	A	G	.	PASS	DP=474	SOMATIC	SS=2	SSC=36	GPV=1E0	SPV=2.4657E-4	0/0	.	408	19	0	0	0,19,0,0	0/1	.	66	13	12	0.48	0,13,0,12
chr16	89279115	89279115	T	C	exonic	ANKRD11		nonsynonymous SNV	ANKRD11:NM_001256183:exon9:c.A7427G:p.Y2476C,ANKRD11:NM_013275:exon9:c.A7427G:p.Y2476C,ANKRD11:NM_001256182:exon10:c.A7427G:p.Y2476C							chr16	89279115	.	T	C	.	PASS	DP=119	SOMATIC	SS=2	SSC=61	GPV=1E0	SPV=7.0472E-7	0/0	.	87	79	0	0	79,0,0,0	0/1	.	32	20	10	33.33%	20,0,10,0
chr16	89279988	89279988	T	C	exonic	ANKRD11		nonsynonymous SNV	ANKRD11:NM_001256183:exon9:c.A6554G:p.E2185G,ANKRD11:NM_013275:exon9:c.A6554G:p.E2185G,ANKRD11:NM_001256182:exon10:c.A6554G:p.E2185G	rs747612507						chr16	89279988	.	T	C	.	PASS	DP=169	SOMATIC	SS=2	SSC=77	GPV=1E0	SPV=1.9504E-8	0/0	.	136	129	0	0	129,0,0,0	0/1	.	33	21	10	32.26%	21,0,10,0
chr16	89280159	89280159	T	C	exonic	ANKRD11		nonsynonymous SNV	ANKRD11:NM_001256183:exon9:c.A6383G:p.E2128G,ANKRD11:NM_013275:exon9:c.A6383G:p.E2128G,ANKRD11:NM_001256182:exon10:c.A6383G:p.E2128G							chr16	89280159	.	T	C	.	PASS	DP=135	SOMATIC	SS=2	SSC=71	GPV=1E0	SPV=7.9404E-8	0/0	.	109	102	0	0	102,0,0,0	0/1	.	26	15	9	37.5%	15,0,9,0
chr16	89280389	89280389	T	C	exonic	ANKRD11		synonymous SNV	ANKRD11:NM_001256183:exon9:c.A6153G:p.S2051S,ANKRD11:NM_013275:exon9:c.A6153G:p.S2051S,ANKRD11:NM_001256182:exon10:c.A6153G:p.S2051S	rs553002021	580192	Autism_spectrum_disorder	MedGen:C1510586,Orphanet:ORPHA106	criteria_provided,_single_submitter	Likely_benign	chr16	89280389	.	T	C	.	PASS	DP=116	SOMATIC	SS=2	SSC=43	GPV=1E0	SPV=4.5407E-5	0/0	.	86	79	0	0	79,0,0,0	0/1	.	30	21	7	0.25	21,0,7,0
chr16	89280830	89280830	T	C	exonic	ANKRD11		synonymous SNV	ANKRD11:NM_001256183:exon9:c.A5712G:p.E1904E,ANKRD11:NM_013275:exon9:c.A5712G:p.E1904E,ANKRD11:NM_001256182:exon10:c.A5712G:p.E1904E							chr16	89280830	.	T	C	.	PASS	DP=87	SOMATIC	SS=2	SSC=35	GPV=1E0	SPV=2.9049E-4	0/0	.	63	56	0	0	56,0,0,0	0/1	.	24	16	6	27.27%	16,0,6,0
chr16	89283732	89283732	T	C	exonic	ANKRD11		nonsynonymous SNV	ANKRD11:NM_001256183:exon9:c.A2810G:p.K937R,ANKRD11:NM_013275:exon9:c.A2810G:p.K937R,ANKRD11:NM_001256182:exon10:c.A2810G:p.K937R							chr16	89283732	.	T	C	.	PASS	DP=180	SOMATIC	SS=2	SSC=73	GPV=1E0	SPV=4.3277E-8	0/0	.	142	135	0	0	135,0,0,0	0/1	.	38	25	10	28.57%	24,1,10,0
chr16	89283934	89283934	T	C	exonic	ANKRD11		nonsynonymous SNV	ANKRD11:NM_001256183:exon9:c.A2608G:p.S870G,ANKRD11:NM_013275:exon9:c.A2608G:p.S870G,ANKRD11:NM_001256182:exon10:c.A2608G:p.S870G							chr16	89283934	.	T	C	.	PASS	DP=88	SOMATIC	SS=2	SSC=31	GPV=1E0	SPV=6.7372E-4	0/0	.	66	56	0	0	56,0,0,0	0/1	.	22	14	5	26.32%	13,1,5,0
chr16	89284761	89284761	T	C	exonic	ANKRD11		nonsynonymous SNV	ANKRD11:NM_001256183:exon9:c.A1781G:p.K594R,ANKRD11:NM_013275:exon9:c.A1781G:p.K594R,ANKRD11:NM_001256182:exon10:c.A1781G:p.K594R							chr16	89284761	.	T	C	.	PASS	DP=144	SOMATIC	SS=2	SSC=64	GPV=1E0	SPV=3.3297E-7	0/0	.	108	101	0	0	101,0,0,0	0/1	.	36	24	10	29.41%	23,1,10,0
chr16	89284996	89284996	T	C	exonic	ANKRD11		nonsynonymous SNV	ANKRD11:NM_001256183:exon9:c.A1546G:p.S516G,ANKRD11:NM_013275:exon9:c.A1546G:p.S516G,ANKRD11:NM_001256182:exon10:c.A1546G:p.S516G							chr16	89284996	.	T	C	.	PASS	DP=189	SOMATIC	SS=2	SSC=54	GPV=1E0	SPV=3.2946E-6	0/0	.	147	140	0	0	140,0,0,0	0/1	.	42	32	8	0.2	32,0,8,0
chr16	89287934	89287934	T	C	intronic	ANKRD11										chr16	89287934	.	T	C	.	PASS	DP=155	SOMATIC	SS=2	SSC=30	GPV=1E0	SPV=8.3542E-4	0/0	.	115	46	0	0	46,0,0,0	0/1	.	40	7	4	36.36%	7,0,4,0
chr16	89542530	89542530	A	G	intronic	SPG7										chr16	89542530	.	A	G	.	PASS	DP=115	SOMATIC	SS=2	SSC=31	GPV=1E0	SPV=6.9367E-4	0/0	.	92	19	0	0	0,19,0,0	0/1	.	23	3	5	62.5%	0,3,0,5
chr16	89546161	89546161	A	G	intronic	SPG7										chr16	89546161	.	A	G	.	PASS	DP=156	SOMATIC	SS=2	SSC=30	GPV=1E0	SPV=8.8417E-4	0/0	.	118	21	0	0	0,21,0,0	0/1	.	38	4	5	55.56%	0,4,0,5
chr16	89549518	89549518	A	G	intronic	SPG7										chr16	89549518	.	A	G	.	PASS	DP=182	SOMATIC	SS=2	SSC=31	GPV=1E0	SPV=6.865E-4	0/0	.	138	14	0	0	0,14,0,0	0/1	.	44	4	7	63.64%	0,4,0,7
chr16	89988090	89988090	A	G	ncRNA_intronic	AFG3L1P										chr16	89988090	.	A	G	.	PASS	DP=100	SOMATIC	SS=2	SSC=32	GPV=1E0	SPV=5.7778E-4	0/0	.	74	34	0	0	0,34,0,0	0/1	.	26	7	5	41.67%	0,7,0,5
chr16	90044197	90044197	A	G	ncRNA_intronic	URAHP										chr16	90044197	.	A	G	.	PASS	DP=95	SOMATIC	SS=2	SSC=60	GPV=1E0	SPV=8.1609E-7	0/0	.	70	59	0	0	1,58,0,0	0/1	.	25	11	9	0.45	0,11,0,9
chr16	90044516	90044516	A	G	ncRNA_exonic	URAHP										chr16	90044516	.	A	G	.	PASS	DP=85	SOMATIC	SS=2	SSC=54	GPV=1E0	SPV=3.9433E-6	0/0	.	56	50	0	0	6,44,0,0	0/1	.	29	15	10	0.4	1,14,0,10
chr17	441466	441466	T	C	UTR3	RFLNB	NM_182705:c.*1698A>G									chr17	441466	.	T	C	.	PASS	DP=84	SOMATIC	SS=2	SSC=31	GPV=1E0	SPV=7.4579E-4	0/0	.	61	61	0	0	61,0,0,0	0/1	.	23	16	5	23.81%	16,0,5,0
chr17	747270	747270	T	C	exonic	GEMIN4		nonsynonymous SNV	GEMIN4:NM_015721:exon2:c.A773G:p.Q258R	rs61753060						chr17	747270	.	T	C	.	PASS	DP=126	SOMATIC	SS=2	SSC=43	GPV=1E0	SPV=4.221E-5	0/0	.	93	93	0	0	92,1,0,0	0/1	.	33	25	7	21.88%	24,1,7,0
chr17	979558	979558	T	C	exonic	NXN		nonsynonymous SNV	NXN:NM_022463:exon1:c.A121G:p.S41G	rs866690051						chr17	979558	.	T	C	.	PASS	DP=198	SOMATIC	SS=2	SSC=79	GPV=1E0	SPV=1.0234E-8	0/0	.	155	155	0	0	155,0,0,0	0/1	.	43	30	11	26.83%	30,0,11,0
chr17	1003720	1003720	T	C	UTR3	ABR	NM_001159746:c.*2360A>G;NM_001322841:c.*2360A>G;NM_001256847:c.*2360A>G;NM_001282149:c.*2360A>G;NM_001092:c.*2360A>G;NM_021962:c.*2360A>G;NM_001322840:c.*2360A>G									chr17	1003720	.	T	C	.	PASS	DP=157	SOMATIC	SS=2	SSC=42	GPV=1E0	SPV=6.0848E-5	0/0	.	131	131	0	0	131,0,0,0	0/1	.	26	19	5	20.83%	19,0,5,0
chr17	1456056	1456056	T	C	exonic	CRK		nonsynonymous SNV	CRK:NM_005206:exon1:c.A62G:p.Q21R,CRK:NM_016823:exon1:c.A62G:p.Q21R							chr17	1456056	.	T	C	.	PASS	DP=84	SOMATIC	SS=2	SSC=42	GPV=1E0	SPV=5.1229E-5	0/0	.	59	46	0	0	46,0,0,0	0/1	.	25	11	7	38.89%	11,0,7,0
chr17	1464295	1464295	T	C	UTR3	MYO1C	NM_001363855:c.*1431A>G;NM_001080950:c.*1431A>G;NM_033375:c.*1431A>G;NM_001080779:c.*1431A>G									chr17	1464295	.	T	C	.	PASS	DP=72	SOMATIC	SS=2	SSC=30	GPV=1E0	SPV=8.8037E-4	0/0	.	51	46	0	0	46,0,0,0	0/1	.	21	12	5	29.41%	12,0,5,0
chr17	1464413	1464413	T	C	UTR3	MYO1C	NM_001363855:c.*1313A>G;NM_001080950:c.*1313A>G;NM_033375:c.*1313A>G;NM_001080779:c.*1313A>G									chr17	1464413	.	T	C	.	PASS	DP=85	SOMATIC	SS=2	SSC=46	GPV=1E0	SPV=2.1932E-5	0/0	.	55	50	0	0	50,0,0,0	0/1	.	30	17	9	34.62%	17,0,9,0
chr17	2385459	2385459	T	C	UTR3	MNT	NM_020310:c.*1442A>G									chr17	2385459	.	T	C	.	PASS	DP=95	SOMATIC	SS=2	SSC=30	GPV=1E0	SPV=9.6712E-4	0/0	.	68	66	0	0	66,0,0,0	0/1	.	27	19	5	20.83%	19,0,5,0
chr17	2385473	2385473	T	C	UTR3	MNT	NM_020310:c.*1428A>G									chr17	2385473	.	T	C	.	PASS	DP=81	SOMATIC	SS=2	SSC=30	GPV=1E0	SPV=8.9829E-4	0/0	.	58	55	0	0	55,0,0,0	0/1	.	23	15	5	0.25	15,0,5,0
chr17	3808791	3808791	T	C	UTR3	NCBP3	NM_001114118:c.*4253A>G									chr17	3808791	.	T	C	.	PASS	DP=62	SOMATIC	SS=2	SSC=46	GPV=1E0	SPV=2.3972E-5	0/0	.	39	34	0	0	34,0,0,0	0/1	.	23	8	8	0.5	8,0,8,0
chr17	4980208	4980208	T	C	exonic	CAMTA2		nonsynonymous SNV	CAMTA2:NM_001171166:exon8:c.A1120G:p.S374G,CAMTA2:NM_001171168:exon8:c.A1111G:p.S371G,CAMTA2:NM_001171167:exon9:c.A1183G:p.S395G,CAMTA2:NM_015099:exon9:c.A1114G:p.S372G							chr17	4980208	.	T	C	.	PASS	DP=100	SOMATIC	SS=2	SSC=34	GPV=1E0	SPV=3.9154E-4	0/0	.	77	72	0	0	72,0,0,0	0/1	.	23	16	5	23.81%	16,0,5,0
chr17	4980242	4980242	T	C	exonic	CAMTA2		synonymous SNV	CAMTA2:NM_001171166:exon8:c.A1086G:p.V362V,CAMTA2:NM_001171168:exon8:c.A1077G:p.V359V,CAMTA2:NM_001171167:exon9:c.A1149G:p.V383V,CAMTA2:NM_015099:exon9:c.A1080G:p.V360V	rs574932958						chr17	4980242	.	T	C	.	PASS	DP=92	SOMATIC	SS=2	SSC=46	GPV=1E0	SPV=2.3558E-5	0/0	.	69	64	0	0	64,0,0,0	0/1	.	23	14	7	33.33%	14,0,7,0
chr17	5423255	5423255	A	G	intronic	RPAIN										chr17	5423255	.	A	G	.	PASS	DP=338	SOMATIC	SS=2	SSC=42	GPV=1E0	SPV=5.6954E-5	0/0	.	281	30	1	3.23%	0,30,0,1	1/1	.	57	2	6	0.75	0,2,0,6
chr17	7251414	7251414	T	C	UTR5	CTDNEP1	NM_015343:c.-118A>G;NM_001143775:c.-118A>G									chr17	7251414	.	T	C	.	PASS	DP=233	SOMATIC	SS=2	SSC=69	GPV=1E0	SPV=1.0985E-7	0/0	.	181	176	0	0	175,1,0,0	0/1	.	52	39	10	20.41%	39,0,10,0
chr17	7315078	7315078	T	C	UTR5	GPS2	NM_004489:c.-26A>G									chr17	7315078	.	T	C	.	PASS	DP=69	SOMATIC	SS=2	SSC=48	GPV=1E0	SPV=1.4489E-5	0/0	.	44	41	0	0	41,0,0,0	0/1	.	25	12	9	42.86%	12,0,9,0
chr17	7389863	7389863	T	C	ncRNA_exonic	TMEM256-PLSCR3										chr17	7389863	.	T	C	.	PASS	DP=66	SOMATIC	SS=2	SSC=37	GPV=1E0	SPV=1.9785E-4	0/0	.	45	42	0	0	42,0,0,0	0/1	.	21	10	6	37.5%	10,0,6,0
chr17	7460385	7460385	T	C	UTR3	ZBTB4	NM_020899:c.*1555A>G;NM_001128833:c.*1555A>G									chr17	7460385	.	T	C	.	PASS	DP=95	SOMATIC	SS=2	SSC=37	GPV=1E0	SPV=1.6527E-4	0/0	.	63	59	0	0	59,0,0,0	0/1	.	32	20	7	25.93%	20,0,7,0
chr17	7460391	7460391	T	C	UTR3	ZBTB4	NM_020899:c.*1549A>G;NM_001128833:c.*1549A>G									chr17	7460391	.	T	C	.	PASS	DP=90	SOMATIC	SS=2	SSC=33	GPV=1E0	SPV=4.1473E-4	0/0	.	61	57	0	0	57,0,0,0	0/1	.	29	18	6	0.25	18,0,6,0
chr17	7460408	7460408	T	C	UTR3	ZBTB4	NM_020899:c.*1532A>G;NM_001128833:c.*1532A>G									chr17	7460408	.	T	C	.	PASS	DP=72	SOMATIC	SS=2	SSC=32	GPV=1E0	SPV=6.2144E-4	0/0	.	51	47	0	0	47,0,0,0	0/1	.	21	11	5	31.25%	11,0,5,0
chr17	7461172	7461172	T	C	UTR3	ZBTB4	NM_020899:c.*768A>G;NM_001128833:c.*768A>G			rs963953622						chr17	7461172	.	T	C	.	PASS	DP=67	SOMATIC	SS=2	SSC=53	GPV=1E0	SPV=4.5657E-6	0/0	.	44	40	0	0	40,0,0,0	0/1	.	23	9	9	0.5	9,0,9,0
chr17	7563592	7563592	A	G	exonic	SENP3		synonymous SNV	SENP3:NM_015670:exon2:c.A516G:p.Q172Q							chr17	7563592	.	A	G	.	PASS	DP=93	SOMATIC	SS=2	SSC=46	GPV=1E0	SPV=2.2475E-5	0/0	.	64	60	0	0	0,60,0,0	0/1	.	29	17	8	0.32	0,17,0,8
chr17	7849218	7849218	A	G	exonic	KDM6B		nonsynonymous SNV	KDM6B:NM_001080424:exon11:c.A2930G:p.K977R,KDM6B:NM_001348716:exon11:c.A2930G:p.K977R							chr17	7849218	.	A	G	.	PASS	DP=87	SOMATIC	SS=2	SSC=33	GPV=1E0	SPV=4.0494E-4	0/0	.	61	60	0	0	0,60,0,0	0/1	.	26	19	6	0.24	0,19,0,6
chr17	7849230	7849230	A	G	exonic	KDM6B		nonsynonymous SNV	KDM6B:NM_001080424:exon11:c.A2942G:p.K981R,KDM6B:NM_001348716:exon11:c.A2942G:p.K981R							chr17	7849230	.	A	G	.	PASS	DP=70	SOMATIC	SS=2	SSC=42	GPV=1E0	SPV=5.1976E-5	0/0	.	50	49	0	0	0,49,0,0	0/1	.	20	12	7	36.84%	0,12,0,7
chr17	7849470	7849470	A	G	exonic	KDM6B		nonsynonymous SNV	KDM6B:NM_001080424:exon11:c.A3182G:p.Q1061R,KDM6B:NM_001348716:exon11:c.A3182G:p.Q1061R							chr17	7849470	.	A	G	.	PASS	DP=66	SOMATIC	SS=2	SSC=42	GPV=1E0	SPV=5.6184E-5	0/0	.	35	34	0	0	0,34,0,0	0/1	.	31	18	11	37.93%	0,18,0,11
chr17	7849486	7849486	A	G	exonic	KDM6B		synonymous SNV	KDM6B:NM_001080424:exon11:c.A3198G:p.S1066S,KDM6B:NM_001348716:exon11:c.A3198G:p.S1066S	rs767372098						chr17	7849486	.	A	G	.	PASS	DP=56	SOMATIC	SS=2	SSC=33	GPV=1E0	SPV=4.61E-4	0/0	.	29	28	0	0	0,28,0,0	0/1	.	27	16	9	0.36	0,16,0,9
chr17	7853305	7853305	A	G	exonic	KDM6B		synonymous SNV	KDM6B:NM_001080424:exon22:c.A4833G:p.A1611A,KDM6B:NM_001348716:exon22:c.A4833G:p.A1611A							chr17	7853305	.	A	G	.	PASS	DP=116	SOMATIC	SS=2	SSC=81	GPV=1E0	SPV=6.6114E-9	0/0	.	79	77	0	0	0,77,0,0	0/1	.	37	17	13	43.33%	0,17,0,13
chr17	7909282	7909282	A	G	exonic	CHD3		nonsynonymous SNV	CHD3:NM_005852:exon36:c.A5432G:p.H1811R,CHD3:NM_001005271:exon37:c.A5711G:p.H1904R,CHD3:NM_001005273:exon37:c.A5534G:p.H1845R							chr17	7909282	.	A	G	.	PASS	DP=99	SOMATIC	SS=2	SSC=36	GPV=1E0	SPV=2.3797E-4	0/0	.	66	64	0	0	0,64,0,0	0/1	.	33	24	7	22.58%	0,24,0,7
chr17	7911911	7911911	A	G	UTR3	CHD3	NM_001005271:c.*326A>G;NM_005852:c.*326A>G;NM_001005273:c.*326A>G									chr17	7911911	.	A	G	.	PASS	DP=137	SOMATIC	SS=2	SSC=58	GPV=1E0	SPV=1.2625E-6	0/0	.	104	100	2	1.96%	1,99,0,2	0/1	.	33	20	11	35.48%	1,19,0,11
chr17	8161094	8161094	T	C	intronic	VAMP2										chr17	8161094	.	T	C	.	PASS	DP=215	SOMATIC	SS=2	SSC=31	GPV=1E0	SPV=6.6622E-4	0/0	.	174	65	0	0	65,0,0,0	0/1	.	41	10	4	28.57%	10,0,4,0
chr17	12992633	12992633	T	C	UTR3	ELAC2	NM_018127:c.*185A>G;NM_173717:c.*185A>G;NM_001165962:c.*185A>G									chr17	12992633	.	T	C	.	PASS	DP=125	SOMATIC	SS=2	SSC=39	GPV=1E0	SPV=1.1752E-4	0/0	.	96	93	0	0	90,3,0,0	0/1	.	29	23	6	20.69%	22,1,5,1
chr17	17262041	17262041	T	C	exonic	COPS3		synonymous SNV	COPS3:NM_001316358:exon5:c.A372G:p.L124L,COPS3:NM_001316356:exon6:c.A486G:p.L162L,COPS3:NM_001316357:exon6:c.A372G:p.L124L,COPS3:NM_001199125:exon7:c.A627G:p.L209L,COPS3:NM_001316354:exon7:c.A297G:p.L99L,COPS3:NM_001316355:exon7:c.A687G:p.L229L,COPS3:NM_003653:exon7:c.A687G:p.L229L							chr17	17262041	.	T	C	.	PASS	DP=285	SOMATIC	SS=2	SSC=71	GPV=1E0	SPV=6.6149E-8	0/0	.	256	249	0	0	249,0,0,0	0/1	.	29	22	7	24.14%	22,0,7,0
chr17	28722449	28722449	A	G	intronic	RPL23A										chr17	28722449	.	A	G	.	PASS	DP=87	SOMATIC	SS=2	SSC=30	GPV=1E0	SPV=8.9309E-4	0/0	.	65	52	0	0	1,51,0,0	0/1	.	22	14	5	26.32%	1,13,0,5
chr17	28722451	28722451	A	G	intronic	RPL23A										chr17	28722451	.	A	G	.	PASS	DP=84	SOMATIC	SS=2	SSC=44	GPV=1E0	SPV=3.2827E-5	0/0	.	63	50	0	0	1,49,0,0	0/1	.	21	11	7	38.89%	1,10,0,7
chr17	29542723	29542723	A	G	exonic	TAOK1		nonsynonymous SNV	TAOK1:NM_025142:exon18:c.A2263G:p.S755G,TAOK1:NM_020791:exon20:c.A2707G:p.S903G							chr17	29542723	.	A	G	.	PASS	DP=116	SOMATIC	SS=2	SSC=36	GPV=1E0	SPV=2.1103E-4	0/0	.	86	85	0	0	0,85,0,0	0/1	.	30	24	6	0.2	0,24,0,6
chr17	29551048	29551048	A	G	UTR3	TAOK1	NM_020791:c.*8026A>G;NM_025142:c.*8026A>G									chr17	29551048	.	A	G	.	PASS	DP=91	SOMATIC	SS=2	SSC=53	GPV=1E0	SPV=4.4241E-6	0/0	.	65	64	0	0	0,64,0,0	0/1	.	26	17	9	34.62%	0,17,0,9
chr17	29571904	29571904	A	G	exonic	TP53I13		synonymous SNV	TP53I13:NM_001346079:exon4:c.A231G:p.V77V,TP53I13:NM_001346081:exon4:c.A12G:p.V4V,TP53I13:NM_001346077:exon5:c.A285G:p.V95V,TP53I13:NM_001346078:exon5:c.A285G:p.V95V,TP53I13:NM_001346082:exon5:c.A12G:p.V4V,TP53I13:NM_138349:exon5:c.A360G:p.V120V							chr17	29571904	.	A	G	.	PASS	DP=113	SOMATIC	SS=2	SSC=51	GPV=1E0	SPV=7.0191E-6	0/0	.	79	79	0	0	1,78,0,0	0/1	.	34	24	9	27.27%	0,24,0,9
chr17	30732112	30732112	A	G	ncRNA_intronic	SUZ12P1										chr17	30732112	.	A	G	.	PASS	DP=136	SOMATIC	SS=2	SSC=61	GPV=1E0	SPV=7.6285E-7	0/0	.	108	59	0	0	0,59,0,0	0/1	.	28	8	8	0.5	0,8,0,8
chr17	35827509	35827509	A	G	intronic	TAF15										chr17	35827509	.	A	G	.	PASS	DP=372	SOMATIC	SS=2	SSC=33	GPV=1E0	SPV=4.2724E-4	0/0	.	322	48	0	0	0,48,0,0	0/1	.	50	10	5	33.33%	1,9,0,5
chr17	37512987	37512987	A	G	UTR3	DUSP14	NM_007026:c.*118A>G									chr17	37512987	.	A	G	.	PASS	DP=151	SOMATIC	SS=2	SSC=57	GPV=1E0	SPV=1.8883E-6	0/0	.	122	122	0	0	0,122,0,0	0/1	.	29	18	7	0.28	1,17,0,7
chr17	37614015	37614015	T	C	UTR3	DDX52	NM_007010:c.*281A>G;NM_001291476:c.*281A>G									chr17	37614015	.	T	C	.	PASS	DP=162	SOMATIC	SS=2	SSC=34	GPV=1E0	SPV=3.2804E-4	0/0	.	132	129	2	1.53%	129,0,2,0	0/1	.	30	21	6	22.22%	21,0,6,0
chr17	38403482	38403482	A	G	UTR3	SOCS7	NM_014598:c.*4000A>G									chr17	38403482	.	A	G	.	PASS	DP=67	SOMATIC	SS=2	SSC=34	GPV=1E0	SPV=3.9464E-4	0/0	.	43	41	0	0	0,41,0,0	0/1	.	24	16	7	30.43%	0,16,0,7
chr17	39532042	39532042	A	G	UTR3	CDK12	NM_016507:c.*726A>G;NM_015083:c.*726A>G									chr17	39532042	.	A	G	.	PASS	DP=128	SOMATIC	SS=2	SSC=43	GPV=1E0	SPV=4.7131E-5	0/0	.	98	87	0	0	0,87,0,0	0/1	.	30	17	6	26.09%	0,17,0,6
chr17	39980978	39980978	A	G	exonic	PSMD3		nonsynonymous SNV	PSMD3:NM_002809:exon1:c.A8G:p.Q3R							chr17	39980978	.	A	G	.	PASS	DP=312	SOMATIC	SS=2	SSC=104	GPV=1E0	SPV=3.2641E-11	0/0	.	272	262	0	0	7,255,0,0	0/1	.	40	27	11	28.95%	2,25,1,10
chr17	40074231	40074231	A	G	UTR5	THRA	NM_001190919:c.-258A>G;NM_001190918:c.-258A>G;NM_003250:c.-258A>G;NM_199334:c.-258A>G									chr17	40074231	.	A	G	.	PASS	DP=74	SOMATIC	SS=2	SSC=38	GPV=1E0	SPV=1.2805E-4	0/0	.	49	42	0	0	0,42,0,0	0/1	.	25	16	8	33.33%	0,16,0,8
chr17	40122638	40122638	A	G	exonic	MSL1		nonsynonymous SNV	MSL1:NM_001365919:exon1:c.A26G:p.K9R,MSL1:NM_001365920:exon1:c.A26G:p.K9R,MSL1:NM_001365921:exon1:c.A26G:p.K9R							chr17	40122638	.	A	G	.	PASS	DP=65	SOMATIC	SS=2	SSC=71	GPV=1E0	SPV=6.9962E-8	0/0	.	33	26	0	0	2,24,0,0	0/1	.	32	11	20	64.52%	0,11,0,20
chr17	40171712	40171712	A	G	UTR3	CASC3	NM_007359:c.*1307A>G									chr17	40171712	.	A	G	.	PASS	DP=236	SOMATIC	SS=2	SSC=124	GPV=1E0	SPV=3.1723E-13	0/0	.	190	184	0	0	0,184,0,0	0/1	.	46	24	15	38.46%	0,24,0,15
chr17	44192967	44192967	T	C	UTR3	ATXN7L3	NM_020218:c.*1296A>G;NM_001098833:c.*1296A>G									chr17	44192967	.	T	C	.	PASS	DP=202	SOMATIC	SS=2	SSC=69	GPV=1E0	SPV=1.1634E-7	0/0	.	156	155	0	0	155,0,0,0	0/1	.	46	34	10	22.73%	34,0,10,0
chr17	44193048	44193048	T	C	UTR3	ATXN7L3	NM_020218:c.*1215A>G;NM_001098833:c.*1215A>G									chr17	44193048	.	T	C	.	PASS	DP=184	SOMATIC	SS=2	SSC=52	GPV=1E0	SPV=5.9889E-6	0/0	.	147	146	0	0	141,5,0,0	0/1	.	37	28	7	0.2	28,0,7,0
chr17	44320300	44320300	T	C	intronic	SLC25A39										chr17	44320300	.	T	C	.	PASS	DP=977	SOMATIC	SS=2	SSC=37	GPV=1E0	SPV=1.7285E-4	0/0	.	905	46	0	0	46,0,0,0	0/1	.	72	7	5	41.67%	7,0,5,0
chr17	44320344	44320344	T	C	intronic	SLC25A39										chr17	44320344	.	T	C	.	PASS	DP=992	SOMATIC	SS=2	SSC=55	GPV=1E0	SPV=3.0276E-6	0/0	.	911	52	0	0	52,0,0,0	0/1	.	81	12	9	42.86%	12,0,9,0
chr17	44324117	44324117	T	C	intronic	SLC25A39				rs755006675						chr17	44324117	.	T	C	.	PASS	DP=257	SOMATIC	SS=2	SSC=54	GPV=1E0	SPV=3.7348E-6	0/0	.	194	78	0	0	78,0,0,0	0/1	.	63	26	10	27.78%	26,0,10,0
chr17	44324322	44324322	T	C	intronic	SLC25A39										chr17	44324322	.	T	C	.	PASS	DP=233	SOMATIC	SS=2	SSC=39	GPV=1E0	SPV=1.0971E-4	0/0	.	179	64	0	0	64,0,0,0	0/1	.	54	20	7	25.93%	20,0,7,0
chr17	44324475	44324475	T	C	intronic	SLC25A39				rs537128685						chr17	44324475	.	T	C	.	PASS	DP=239	SOMATIC	SS=2	SSC=48	GPV=1E0	SPV=1.4106E-5	0/0	.	181	66	0	0	65,1,0,0	0/1	.	58	22	9	29.03%	22,0,8,1
chr17	44324527	44324527	T	C	intronic	SLC25A39										chr17	44324527	.	T	C	.	PASS	DP=292	SOMATIC	SS=2	SSC=54	GPV=1E0	SPV=3.2965E-6	0/0	.	225	110	0	0	110,0,0,0	0/1	.	67	31	9	22.5%	31,0,9,0
chr17	44398445	44398445	T	C	exonic	GPATCH8		nonsynonymous SNV	GPATCH8:NM_001304943:exon5:c.A3398G:p.K1133R,GPATCH8:NM_001304939:exon7:c.A3557G:p.K1186R,GPATCH8:NM_001304942:exon7:c.A3398G:p.K1133R,GPATCH8:NM_001002909:exon8:c.A3632G:p.K1211R,GPATCH8:NM_001304941:exon9:c.A3398G:p.K1133R,GPATCH8:NM_001304940:exon10:c.A3398G:p.K1133R							chr17	44398445	.	T	C	.	PASS	DP=99	SOMATIC	SS=2	SSC=33	GPV=1E0	SPV=4.8071E-4	0/0	.	70	68	0	0	68,0,0,0	0/1	.	29	23	6	20.69%	23,0,6,0
chr17	44399255	44399255	T	C	exonic	GPATCH8		nonsynonymous SNV	GPATCH8:NM_001304943:exon5:c.A2588G:p.Q863R,GPATCH8:NM_001304939:exon7:c.A2747G:p.Q916R,GPATCH8:NM_001304942:exon7:c.A2588G:p.Q863R,GPATCH8:NM_001002909:exon8:c.A2822G:p.Q941R,GPATCH8:NM_001304941:exon9:c.A2588G:p.Q863R,GPATCH8:NM_001304940:exon10:c.A2588G:p.Q863R							chr17	44399255	.	T	C	.	PASS	DP=90	SOMATIC	SS=2	SSC=45	GPV=1E0	SPV=2.6864E-5	0/0	.	68	66	0	0	66,0,0,0	0/1	.	22	15	7	31.82%	15,0,7,0
chr17	44399259	44399259	T	C	exonic	GPATCH8		nonsynonymous SNV	GPATCH8:NM_001304943:exon5:c.A2584G:p.S862G,GPATCH8:NM_001304939:exon7:c.A2743G:p.S915G,GPATCH8:NM_001304942:exon7:c.A2584G:p.S862G,GPATCH8:NM_001002909:exon8:c.A2818G:p.S940G,GPATCH8:NM_001304941:exon9:c.A2584G:p.S862G,GPATCH8:NM_001304940:exon10:c.A2584G:p.S862G							chr17	44399259	.	T	C	.	PASS	DP=92	SOMATIC	SS=2	SSC=48	GPV=1E0	SPV=1.3953E-5	0/0	.	67	65	0	0	65,0,0,0	0/1	.	25	17	8	0.32	17,0,8,0
chr17	44926357	44926357	T	C	UTR3	KIF18B	NM_001264573:c.*43A>G									chr17	44926357	.	T	C	.	PASS	DP=128	SOMATIC	SS=2	SSC=33	GPV=1E0	SPV=4.6377E-4	0/0	.	96	58	0	0	57,1,0,0	0/1	.	32	13	5	27.78%	13,0,5,0
chr17	44967852	44967852	T	C	exonic	C1QL1		nonsynonymous SNV	C1QL1:NM_006688:exon1:c.A197G:p.Q66R	rs11538450						chr17	44967852	.	T	C	.	PASS	DP=64	SOMATIC	SS=2	SSC=67	GPV=1E0	SPV=1.9799E-7	0/0	.	38	36	0	0	36,0,0,0	0/1	.	26	11	14	0.56	11,0,14,0
chr17	44967862	44967862	T	C	exonic	C1QL1		nonsynonymous SNV	C1QL1:NM_006688:exon1:c.A187G:p.T63A							chr17	44967862	.	T	C	.	PASS	DP=59	SOMATIC	SS=2	SSC=38	GPV=1E0	SPV=1.4325E-4	0/0	.	37	35	0	0	35,0,0,0	0/1	.	22	13	8	38.1%	13,0,8,0
chr17	46193247	46193247	T	C	intronic	KANSL1										chr17	46193247	.	T	C	.	PASS	DP=74	SOMATIC	SS=2	SSC=34	GPV=1E0	SPV=3.7527E-4	0/0	.	52	14	0	0	12,2,0,0	1/1	.	22	2	6	0.75	2,0,6,0
chr17	47684154	47684154	A	G	UTR3	KPNB1	NM_002265:c.*1750A>G;NM_001276453:c.*1750A>G									chr17	47684154	.	A	G	.	PASS	DP=155	SOMATIC	SS=2	SSC=53	GPV=1E0	SPV=4.8941E-6	0/0	.	119	117	0	0	0,117,0,0	0/1	.	36	28	8	22.22%	0,28,0,8
chr17	47949040	47949040	A	G	UTR3	PNPO	NM_018129:c.*2258A>G									chr17	47949040	.	A	G	.	PASS	DP=81	SOMATIC	SS=2	SSC=30	GPV=1E0	SPV=8.392E-4	0/0	.	58	56	0	0	0,56,0,0	0/1	.	23	15	5	0.25	0,15,0,5
chr17	48607372	48607372	T	C	UTR3	HOXB7	NM_004502:c.*470A>G									chr17	48607372	.	T	C	.	PASS	DP=124	SOMATIC	SS=2	SSC=44	GPV=1E0	SPV=3.9257E-5	0/0	.	92	91	0	0	91,0,0,0	0/1	.	32	24	7	22.58%	24,0,7,0
chr17	48933269	48933269	T	C	exonic	SNF8		nonsynonymous SNV	SNF8:NM_001317193:exon5:c.A449G:p.Y150C,SNF8:NM_001317192:exon6:c.A500G:p.Y167C,SNF8:NM_007241:exon6:c.A500G:p.Y167C,SNF8:NM_001317194:exon8:c.A188G:p.Y63C							chr17	48933269	.	T	C	.	PASS	DP=536	SOMATIC	SS=2	SSC=127	GPV=1E0	SPV=1.8621E-13	0/0	.	467	451	0	0	450,1,0,0	0/1	.	69	46	13	22.03%	45,1,13,0
chr17	49050615	49050615	A	G	UTR3	IGF2BP1	NM_006546:c.*1171A>G;NM_001160423:c.*1171A>G									chr17	49050615	.	A	G	.	PASS	DP=165	SOMATIC	SS=2	SSC=55	GPV=1E0	SPV=3.0636E-6	0/0	.	136	133	0	0	1,132,0,0	0/1	.	29	22	7	24.14%	0,22,0,7
chr17	49050869	49050869	A	G	UTR3	IGF2BP1	NM_006546:c.*1425A>G;NM_001160423:c.*1425A>G									chr17	49050869	.	A	G	.	PASS	DP=149	SOMATIC	SS=2	SSC=58	GPV=1E0	SPV=1.4275E-6	0/0	.	125	122	0	0	2,120,0,0	0/1	.	24	17	7	29.17%	0,17,0,7
chr17	50485015	50485015	A	G	UTR3	RSAD1	NM_018346:c.*154A>G									chr17	50485015	.	A	G	.	PASS	DP=137	SOMATIC	SS=2	SSC=64	GPV=1E0	SPV=3.6804E-7	0/0	.	107	104	0	0	0,104,0,0	0/1	.	30	20	9	31.03%	0,20,0,9
chr17	50963144	50963144	T	C	UTR3	SPAG9	NM_001130528:c.*3128A>G;NM_003971:c.*3128A>G;NM_001251971:c.*3128A>G;NM_001130527:c.*3128A>G									chr17	50963144	.	T	C	.	PASS	DP=118	SOMATIC	SS=2	SSC=73	GPV=1E0	SPV=4.0072E-8	0/0	.	93	91	0	0	91,0,0,0	0/1	.	25	15	10	0.4	15,0,10,0
chr17	50964782	50964782	T	C	UTR3	SPAG9	NM_001130528:c.*1490A>G;NM_003971:c.*1490A>G;NM_001251971:c.*1490A>G;NM_001130527:c.*1490A>G									chr17	50964782	.	T	C	.	PASS	DP=131	SOMATIC	SS=2	SSC=31	GPV=1E0	SPV=6.448E-4	0/0	.	108	105	1	0.94%	104,1,1,0	0/1	.	23	18	5	21.74%	18,0,5,0
chr17	57986858	57986858	T	C	intronic	VEZF1										chr17	57986858	.	T	C	.	PASS	DP=65	SOMATIC	SS=2	SSC=44	GPV=1E0	SPV=3.3652E-5	0/0	.	39	12	0	0	12,0,0,0	1/1	.	26	2	10	83.33%	2,0,10,0
chr17	59203515	59203515	A	G	UTR3	PRR11	NM_018304:c.*1884A>G									chr17	59203515	.	A	G	.	PASS	DP=168	SOMATIC	SS=2	SSC=46	GPV=1E0	SPV=2.4506E-5	0/0	.	143	132	0	0	0,132,0,0	0/1	.	25	15	5	0.25	0,15,0,5
chr17	59203630	59203630	A	G	UTR3	PRR11	NM_018304:c.*1999A>G									chr17	59203630	.	A	G	.	PASS	DP=126	SOMATIC	SS=2	SSC=34	GPV=1E0	SPV=3.4728E-4	0/0	.	97	86	0	0	1,85,0,0	0/1	.	29	19	5	20.83%	0,19,0,5
chr17	60600612	60600612	A	G	exonic	PPM1D		synonymous SNV	PPM1D:NM_003620:exon1:c.A198G:p.K66K							chr17	60600612	.	A	G	.	PASS	DP=91	SOMATIC	SS=2	SSC=47	GPV=1E0	SPV=1.6876E-5	0/0	.	68	68	0	0	1,67,0,0	0/1	.	23	14	7	33.33%	0,14,0,7
chr17	62065748	62065748	T	C	upstream	MED13	dist=470									chr17	62065748	.	T	C	.	PASS	DP=101	SOMATIC	SS=2	SSC=46	GPV=1E0	SPV=2.0123E-5	0/0	.	77	77	0	0	77,0,0,0	0/1	.	24	17	7	29.17%	17,0,7,0
chr17	62065751	62065751	T	C	upstream	MED13	dist=473									chr17	62065751	.	T	C	.	PASS	DP=100	SOMATIC	SS=2	SSC=45	GPV=1E0	SPV=3.003E-5	0/0	.	75	75	0	0	75,0,0,0	0/1	.	25	18	7	0.28	18,0,7,0
chr17	62479261	62479261	A	G	UTR5	TLK2	NM_001284333:c.-1865A>G;NM_001330418:c.-56993A>G;NM_006852:c.-1865A>G									chr17	62479261	.	A	G	.	PASS	DP=88	SOMATIC	SS=2	SSC=30	GPV=1E0	SPV=9.662E-4	0/0	.	65	63	0	0	0,63,0,0	0/1	.	23	18	5	21.74%	0,18,0,5
chr17	63601071	63601071	A	G	UTR5	TACO1	NM_016360:c.-13A>G									chr17	63601071	.	A	G	.	PASS	DP=144	SOMATIC	SS=2	SSC=48	GPV=1E0	SPV=1.3229E-5	0/0	.	113	111	0	0	0,111,0,0	0/1	.	31	24	7	22.58%	0,24,0,7
chr17	64483445	64483445	T	C	intronic	POLG2										chr17	64483445	.	T	C	.	PASS	DP=116	SOMATIC	SS=2	SSC=39	GPV=1E0	SPV=1.2022E-4	0/0	.	84	31	0	0	31,0,0,0	0/1	.	32	8	7	46.67%	8,0,7,0
chr17	64490196	64490196	T	C	intronic	POLG2				rs760769183						chr17	64490196	.	T	C	.	PASS	DP=82	SOMATIC	SS=2	SSC=31	GPV=1E0	SPV=6.9367E-4	0/0	.	59	19	0	0	19,0,0,0	0/1	.	23	3	5	62.5%	3,0,5,0
chr17	67338751	67338751	T	C	UTR3	PSMD12	NM_001316341:c.*2092A>G;NM_002816:c.*2092A>G;NM_174871:c.*2092A>G									chr17	67338751	.	T	C	.	PASS	DP=77	SOMATIC	SS=2	SSC=57	GPV=1E0	SPV=1.7309E-6	0/0	.	51	48	2	0.04	48,0,2,0	0/1	.	26	11	13	54.17%	11,0,13,0
chr17	67339176	67339176	T	C	UTR3	PSMD12	NM_001316341:c.*1667A>G;NM_002816:c.*1667A>G;NM_174871:c.*1667A>G									chr17	67339176	.	T	C	.	PASS	DP=86	SOMATIC	SS=2	SSC=31	GPV=1E0	SPV=6.5914E-4	0/0	.	63	63	0	0	62,1,0,0	0/1	.	23	16	5	23.81%	16,0,5,0
chr17	74862785	74862785	T	C	UTR3	FDXR	NM_004110:c.*32A>G;NM_001258015:c.*32A>G;NM_001258016:c.*32A>G;NM_001258014:c.*32A>G;NM_001258013:c.*32A>G;NM_024417:c.*32A>G;NM_001258012:c.*32A>G									chr17	74862785	.	T	C	.	PASS	DP=98	SOMATIC	SS=2	SSC=32	GPV=1E0	SPV=5.8075E-4	0/0	.	74	72	0	0	72,0,0,0	0/1	.	24	18	5	21.74%	18,0,5,0
chr17	74863153	74863153	T	C	exonic	FDXR		nonsynonymous SNV	FDXR:NM_001258015:exon10:c.A1148G:p.Q383R,FDXR:NM_001258016:exon10:c.A1112G:p.Q371R,FDXR:NM_001258012:exon11:c.A1397G:p.Q466R,FDXR:NM_001258014:exon11:c.A1244G:p.Q415R,FDXR:NM_004110:exon11:c.A1286G:p.Q429R,FDXR:NM_024417:exon11:c.A1268G:p.Q423R,FDXR:NM_001258013:exon12:c.A1361G:p.Q454R							chr17	74863153	.	T	C	.	PASS	DP=178	SOMATIC	SS=2	SSC=103	GPV=1E0	SPV=4.9421E-11	0/0	.	131	130	0	0	130,0,0,0	0/1	.	47	30	16	34.78%	30,0,16,0
chr17	75182414	75182414	T	C	intronic	SUMO2										chr17	75182414	.	T	C	.	PASS	DP=1552	SOMATIC	SS=2	SSC=39	GPV=1E0	SPV=1.0013E-4	0/0	.	1482	67	0	0	67,0,0,0	0/1	.	70	15	6	28.57%	15,0,6,0
chr17	75889831	75889831	T	C	UTR3	TRIM65	NM_173547:c.*948A>G;NM_001256124:c.*948A>G									chr17	75889831	.	T	C	.	PASS	DP=118	SOMATIC	SS=2	SSC=47	GPV=1E0	SPV=1.9736E-5	0/0	.	94	87	1	1.14%	87,0,1,0	0/1	.	24	13	7	0.35	12,1,7,0
chr17	75890115	75890115	T	C	UTR3	TRIM65	NM_173547:c.*664A>G;NM_001256124:c.*664A>G									chr17	75890115	.	T	C	.	PASS	DP=189	SOMATIC	SS=2	SSC=37	GPV=1E0	SPV=1.9913E-4	0/0	.	160	153	1	0.65%	153,0,1,0	0/1	.	29	20	5	0.2	20,0,5,0
chr17	75890120	75890120	T	C	UTR3	TRIM65	NM_173547:c.*659A>G;NM_001256124:c.*659A>G									chr17	75890120	.	T	C	.	PASS	DP=190	SOMATIC	SS=2	SSC=68	GPV=1E0	SPV=1.3315E-7	0/0	.	158	152	0	0	152,0,0,0	0/1	.	32	20	8	28.57%	20,0,8,0
chr17	75890775	75890775	T	C	UTR3	TRIM65	NM_173547:c.*4A>G;NM_001256124:c.*4A>G									chr17	75890775	.	T	C	.	PASS	DP=203	SOMATIC	SS=2	SSC=56	GPV=1E0	SPV=2.1223E-6	0/0	.	164	158	0	0	158,0,0,0	0/1	.	39	25	7	21.88%	25,0,7,0
chr17	76082644	76082644	T	C	exonic	ZACN		synonymous SNV	ZACN:NM_180990:exon9:c.T1230C:p.P410P							chr17	76082644	.	T	C	.	PASS	DP=273	SOMATIC	SS=2	SSC=94	GPV=1E0	SPV=3.9387E-10	0/0	.	228	227	0	0	227,0,0,0	0/1	.	45	31	11	26.19%	31,0,11,0
chr17	76390438	76390438	T	C	UTR3	UBE2O	NM_022066:c.*505A>G									chr17	76390438	.	T	C	.	PASS	DP=132	SOMATIC	SS=2	SSC=56	GPV=1E0	SPV=2.0166E-6	0/0	.	102	97	0	0	96,1,0,0	0/1	.	30	19	8	29.63%	19,0,8,0
chr17	76390449	76390449	T	C	UTR3	UBE2O	NM_022066:c.*494A>G									chr17	76390449	.	T	C	.	PASS	DP=129	SOMATIC	SS=2	SSC=61	GPV=1E0	SPV=7.3156E-7	0/0	.	93	88	0	0	87,1,0,0	0/1	.	36	23	10	30.3%	22,1,10,0
chr17	78357323	78357323	T	C	UTR3	SOCS3	NM_003955:c.*1095A>G									chr17	78357323	.	T	C	.	PASS	DP=89	SOMATIC	SS=2	SSC=30	GPV=1E0	SPV=8.5892E-4	0/0	.	66	65	0	0	65,0,0,0	0/1	.	23	18	5	21.74%	18,0,5,0
chr17	78359079	78359079	T	C	exonic	SOCS3		nonsynonymous SNV	SOCS3:NM_003955:exon2:c.A17G:p.K6R	rs750320036						chr17	78359079	.	T	C	.	PASS	DP=89	SOMATIC	SS=2	SSC=40	GPV=1E0	SPV=8.3868E-5	0/0	.	54	53	0	0	52,1,0,0	0/1	.	35	24	9	27.27%	24,0,9,0
chr17	78674672	78674672	T	C	UTR3	CYTH1	NM_001292019:c.*1419A>G;NM_001292018:c.*1419A>G;NM_004762:c.*1419A>G;NM_001365040:c.*1419A>G;NM_001365039:c.*1419A>G;NM_001365041:c.*1419A>G;NM_017456:c.*1419A>G;NM_001365037:c.*1526A>G;NM_001365038:c.*1419A>G									chr17	78674672	.	T	C	.	PASS	DP=86	SOMATIC	SS=2	SSC=32	GPV=1E0	SPV=5.1594E-4	0/0	.	63	60	0	0	60,0,0,0	0/1	.	23	14	5	26.32%	14,0,5,0
chr17	78991953	78991953	T	C	UTR3	CANT1	NM_001159773:c.*1597A>G;NM_001159772:c.*1597A>G;NM_138793:c.*1597A>G									chr17	78991953	.	T	C	.	PASS	DP=124	SOMATIC	SS=2	SSC=51	GPV=1E0	SPV=7.8188E-6	0/0	.	103	100	0	0	97,3,0,0	0/1	.	21	13	6	31.58%	13,0,6,0
chr17	81557309	81557309	T	C	UTR3	NPLOC4	NM_017921:c.*1950A>G;NM_001369698:c.*1950A>G			rs572312557						chr17	81557309	.	T	C	.	PASS	DP=123	SOMATIC	SS=2	SSC=41	GPV=1E0	SPV=6.8573E-5	0/0	.	91	76	0	0	74,2,0,0	0/1	.	32	22	7	24.14%	22,0,7,0
chr17	81560301	81560301	T	C	intronic	NPLOC4										chr17	81560301	.	T	C	.	PASS	DP=190	SOMATIC	SS=2	SSC=52	GPV=1E0	SPV=6.0986E-6	0/0	.	143	44	0	0	44,0,0,0	0/1	.	47	11	9	0.45	11,0,9,0
chr17	81562169	81562169	T	C	intronic	NPLOC4				rs923088526						chr17	81562169	.	T	C	.	PASS	DP=177	SOMATIC	SS=2	SSC=31	GPV=1E0	SPV=7.7882E-4	0/0	.	131	33	0	0	33,0,0,0	0/1	.	46	11	6	35.29%	11,0,6,0
chr17	81562170	81562170	T	C	intronic	NPLOC4										chr17	81562170	.	T	C	.	PASS	DP=180	SOMATIC	SS=2	SSC=36	GPV=1E0	SPV=2.0646E-4	0/0	.	133	35	0	0	35,0,0,0	0/1	.	47	11	7	38.89%	11,0,7,0
chr17	81563969	81563969	T	C	intronic	NPLOC4										chr17	81563969	.	T	C	.	PASS	DP=170	SOMATIC	SS=2	SSC=30	GPV=1E0	SPV=9.8317E-4	0/0	.	127	29	0	0	29,0,0,0	0/1	.	43	10	6	37.5%	10,0,6,0
chr17	81673189	81673189	A	G	UTR3	CCDC137	NM_199287:c.*485A>G			rs1137360						chr17	81673189	.	A	G	.	PASS	DP=116	SOMATIC	SS=2	SSC=51	GPV=1E0	SPV=7.6077E-6	0/0	.	96	82	0	0	0,82,0,0	0/1	.	20	10	6	37.5%	0,10,0,6
chr17	81684620	81684620	A	G	intronic	HGS										chr17	81684620	.	A	G	.	PASS	DP=206	SOMATIC	SS=2	SSC=30	GPV=1E0	SPV=9.0244E-4	0/0	.	156	29	0	0	0,29,0,0	0/1	.	50	13	7	0.35	1,12,0,7
chr17	81684811	81684811	A	G	intronic	HGS										chr17	81684811	.	A	G	.	PASS	DP=234	SOMATIC	SS=2	SSC=51	GPV=1E0	SPV=7.6904E-6	0/0	.	177	50	0	0	0,50,0,0	0/1	.	57	17	10	37.04%	0,17,0,10
chr17	81684840	81684840	A	G	intronic	HGS										chr17	81684840	.	A	G	.	PASS	DP=234	SOMATIC	SS=2	SSC=49	GPV=1E0	SPV=1.0882E-5	0/0	.	176	54	0	0	0,54,0,0	0/1	.	58	20	10	33.33%	0,20,0,10
chr17	81685026	81685026	A	G	intronic	HGS										chr17	81685026	.	A	G	.	PASS	DP=207	SOMATIC	SS=2	SSC=41	GPV=1E0	SPV=7.5695E-5	0/0	.	155	32	0	0	0,32,0,0	0/1	.	52	15	10	0.4	0,15,0,10
chr17	81685462	81685462	A	G	intronic	HGS										chr17	81685462	.	A	G	.	PASS	DP=221	SOMATIC	SS=2	SSC=48	GPV=1E0	SPV=1.5621E-5	0/0	.	167	43	0	0	0,43,0,0	0/1	.	54	16	10	38.46%	0,16,0,10
chr17	81860038	81860038	T	C	intronic	P4HB										chr17	81860038	.	T	C	.	PASS	DP=606	SOMATIC	SS=2	SSC=32	GPV=1E0	SPV=5.7971E-4	0/0	.	536	14	0	0	14,0,0,0	0/1	.	70	5	8	61.54%	5,0,8,0
chr17	81867724	81867724	T	C	UTR3	ARHGDIA	NM_001301243:c.*1152A>G;NM_001301242:c.*641A>G;NM_001301241:c.*655A>G;NM_001301240:c.*655A>G;NM_001185078:c.*1152A>G;NM_004309:c.*1152A>G;NM_001185077:c.*1152A>G									chr17	81867724	.	T	C	.	PASS	DP=131	SOMATIC	SS=2	SSC=34	GPV=1E0	SPV=3.7251E-4	0/0	.	110	102	0	0	101,1,0,0	0/1	.	21	14	4	22.22%	14,0,4,0
chr17	81918424	81918424	T	C	UTR3	MAFG	NM_032711:c.*4181A>G;NM_002359:c.*4181A>G									chr17	81918424	.	T	C	.	PASS	DP=127	SOMATIC	SS=2	SSC=54	GPV=1E0	SPV=3.6541E-6	0/0	.	103	89	0	0	89,0,0,0	0/1	.	24	14	7	33.33%	14,0,7,0
chr17	81918969	81918969	T	C	UTR3	MAFG	NM_032711:c.*3636A>G;NM_002359:c.*3636A>G									chr17	81918969	.	T	C	.	PASS	DP=238	SOMATIC	SS=2	SSC=77	GPV=1E0	SPV=1.7851E-8	0/0	.	201	187	0	0	185,2,0,0	0/1	.	37	25	9	26.47%	25,0,9,0
chr17	81919261	81919261	T	C	UTR3	MAFG	NM_032711:c.*3344A>G;NM_002359:c.*3344A>G									chr17	81919261	.	T	C	.	PASS	DP=198	SOMATIC	SS=2	SSC=59	GPV=1E0	SPV=1.2391E-6	0/0	.	159	145	0	0	145,0,0,0	0/1	.	39	28	8	22.22%	28,0,8,0
chr17	81919311	81919311	T	C	UTR3	MAFG	NM_032711:c.*3294A>G;NM_002359:c.*3294A>G									chr17	81919311	.	T	C	.	PASS	DP=163	SOMATIC	SS=2	SSC=76	GPV=1E0	SPV=2.0242E-8	0/0	.	136	122	0	0	122,0,0,0	0/1	.	27	15	9	37.5%	15,0,9,0
chr17	81919413	81919413	T	C	UTR3	MAFG	NM_032711:c.*3192A>G;NM_002359:c.*3192A>G									chr17	81919413	.	T	C	.	PASS	DP=144	SOMATIC	SS=2	SSC=105	GPV=1E0	SPV=2.5901E-11	0/0	.	113	99	0	0	99,0,0,0	0/1	.	31	14	14	0.5	14,0,14,0
chr17	81920392	81920392	T	C	UTR3	MAFG	NM_032711:c.*2213A>G;NM_002359:c.*2213A>G									chr17	81920392	.	T	C	.	PASS	DP=160	SOMATIC	SS=2	SSC=42	GPV=1E0	SPV=5.5602E-5	0/0	.	127	113	0	0	112,1,0,0	0/1	.	33	24	6	0.2	24,0,6,0
chr17	81920518	81920518	T	C	UTR3	MAFG	NM_032711:c.*2087A>G;NM_002359:c.*2087A>G									chr17	81920518	.	T	C	.	PASS	DP=114	SOMATIC	SS=2	SSC=68	GPV=1E0	SPV=1.5595E-7	0/0	.	87	73	0	0	73,0,0,0	0/1	.	27	14	10	41.67%	14,0,9,1
chr17	81920527	81920527	T	C	UTR3	MAFG	NM_032711:c.*2078A>G;NM_002359:c.*2078A>G									chr17	81920527	.	T	C	.	PASS	DP=128	SOMATIC	SS=2	SSC=62	GPV=1E0	SPV=6.1835E-7	0/0	.	99	85	0	0	85,0,0,0	0/1	.	29	17	9	34.62%	16,1,9,0
chr17	81920566	81920566	T	C	UTR3	MAFG	NM_032711:c.*2039A>G;NM_002359:c.*2039A>G									chr17	81920566	.	T	C	.	PASS	DP=142	SOMATIC	SS=2	SSC=47	GPV=1E0	SPV=1.6492E-5	0/0	.	105	90	0	0	90,0,0,0	0/1	.	37	26	8	23.53%	26,0,8,0
chr17	81921085	81921085	T	C	UTR3	MAFG	NM_032711:c.*1520A>G;NM_002359:c.*1520A>G									chr17	81921085	.	T	C	.	PASS	DP=152	SOMATIC	SS=2	SSC=45	GPV=1E0	SPV=3.0649E-5	0/0	.	123	109	0	0	107,2,0,0	0/1	.	29	20	6	23.08%	20,0,6,0
chr17	81921143	81921143	T	C	UTR3	MAFG	NM_032711:c.*1462A>G;NM_002359:c.*1462A>G									chr17	81921143	.	T	C	.	PASS	DP=131	SOMATIC	SS=2	SSC=41	GPV=1E0	SPV=6.6406E-5	0/0	.	103	89	0	0	89,0,0,0	0/1	.	28	19	6	0.24	19,0,6,0
chr17	81922663	81922663	T	C	exonic	MAFG		nonsynonymous SNV	MAFG:NM_002359:exon3:c.A431G:p.K144R,MAFG:NM_032711:exon3:c.A431G:p.K144R							chr17	81922663	.	T	C	.	PASS	DP=229	SOMATIC	SS=2	SSC=60	GPV=1E0	SPV=9.4217E-7	0/0	.	194	181	0	0	181,0,0,0	0/1	.	35	25	7	21.88%	25,0,7,0
chr17	81922668	81922668	T	C	exonic	MAFG		synonymous SNV	MAFG:NM_002359:exon3:c.A426G:p.P142P,MAFG:NM_032711:exon3:c.A426G:p.P142P							chr17	81922668	.	T	C	.	PASS	DP=209	SOMATIC	SS=2	SSC=81	GPV=1E0	SPV=7.7736E-9	0/0	.	178	166	0	0	166,0,0,0	0/1	.	31	19	9	32.14%	19,0,9,0
chr17	81922750	81922750	T	C	exonic	MAFG		nonsynonymous SNV	MAFG:NM_002359:exon3:c.A344G:p.Q115R,MAFG:NM_032711:exon3:c.A344G:p.Q115R							chr17	81922750	.	T	C	.	PASS	DP=170	SOMATIC	SS=2	SSC=51	GPV=1E0	SPV=7.0741E-6	0/0	.	136	124	0	0	124,0,0,0	0/1	.	34	24	7	22.58%	24,0,7,0
chr17	81926278	81926278	T	C	intronic	MAFG										chr17	81926278	.	T	C	.	PASS	DP=91	SOMATIC	SS=2	SSC=43	GPV=1E0	SPV=4.2065E-5	0/0	.	66	13	0	0	12,1,0,0	1/1	.	25	2	9	81.82%	2,0,9,0
chr17	81926357	81926357	T	C	intronic	MAFG										chr17	81926357	.	T	C	.	PASS	DP=91	SOMATIC	SS=2	SSC=31	GPV=1E0	SPV=6.7304E-4	0/0	.	65	12	0	0	12,0,0,0	0/1	.	26	4	8	66.67%	4,0,8,0
chr17	82048372	82048372	T	C	UTR3	RFNG	NM_002917:c.*354A>G									chr17	82048372	.	T	C	.	PASS	DP=141	SOMATIC	SS=2	SSC=43	GPV=1E0	SPV=3.9865E-5	0/0	.	103	94	0	0	94,0,0,0	0/1	.	38	25	7	21.88%	25,0,7,0
chr17	82079060	82079060	T	C	UTR3	FASN	NM_004104:c.*83A>G									chr17	82079060	.	T	C	.	PASS	DP=220	SOMATIC	SS=2	SSC=65	GPV=1E0	SPV=2.766E-7	0/0	.	173	165	0	0	165,0,0,0	0/1	.	47	33	9	21.43%	33,0,9,0
chr17	82243292	82243292	T	C	UTR3	CSNK1D	NM_001893:c.*1489A>G;NM_139062:c.*1571A>G									chr17	82243292	.	T	C	.	PASS	DP=131	SOMATIC	SS=2	SSC=40	GPV=1E0	SPV=9.8025E-5	0/0	.	100	93	0	0	93,0,0,0	0/1	.	31	22	6	21.43%	22,0,6,0
chr17	82243583	82243583	T	C	UTR3	CSNK1D	NM_001893:c.*1198A>G;NM_139062:c.*1280A>G									chr17	82243583	.	T	C	.	PASS	DP=207	SOMATIC	SS=2	SSC=65	GPV=1E0	SPV=2.6727E-7	0/0	.	164	157	0	0	157,0,0,0	0/1	.	43	31	9	22.5%	31,0,9,0
chr17	82243775	82243775	T	C	UTR3	CSNK1D	NM_001893:c.*1006A>G;NM_139062:c.*1088A>G									chr17	82243775	.	T	C	.	PASS	DP=253	SOMATIC	SS=2	SSC=97	GPV=1E0	SPV=1.6467E-10	0/0	.	208	201	0	0	200,1,0,0	0/1	.	45	30	12	28.57%	30,0,12,0
chr18	669887	669887	A	G	intronic	TYMS										chr18	669887	.	A	G	.	PASS	DP=828	SOMATIC	SS=2	SSC=32	GPV=1E0	SPV=5.7266E-4	0/0	.	751	33	0	0	7,26,0,0	0/1	.	77	10	6	37.5%	1,9,0,6
chr18	48920207	48920207	T	C	UTR3	SMAD7	NM_005904:c.*1165A>G;NM_001190821:c.*1165A>G;NM_001190823:c.*1165A>G;NM_001190822:c.*1165A>G									chr18	48920207	.	T	C	.	PASS	DP=90	SOMATIC	SS=2	SSC=61	GPV=1E0	SPV=6.8077E-7	0/0	.	70	70	0	0	70,0,0,0	0/1	.	20	10	8	44.44%	10,0,8,0
chr18	48921413	48921413	T	C	exonic	SMAD7		nonsynonymous SNV	SMAD7:NM_001190823:exon2:c.A676G:p.S226G,SMAD7:NM_001190821:exon4:c.A1237G:p.S413G,SMAD7:NM_001190822:exon4:c.A595G:p.S199G,SMAD7:NM_005904:exon4:c.A1240G:p.S414G							chr18	48921413	.	T	C	.	PASS	DP=103	SOMATIC	SS=2	SSC=42	GPV=1E0	SPV=5.8874E-5	0/0	.	79	79	0	0	79,0,0,0	0/1	.	24	16	6	27.27%	16,0,6,0
chr18	48921451	48921451	T	C	exonic	SMAD7		nonsynonymous SNV	SMAD7:NM_001190823:exon2:c.A638G:p.K213R,SMAD7:NM_001190821:exon4:c.A1199G:p.K400R,SMAD7:NM_001190822:exon4:c.A557G:p.K186R,SMAD7:NM_005904:exon4:c.A1202G:p.K401R							chr18	48921451	.	T	C	.	PASS	DP=106	SOMATIC	SS=2	SSC=41	GPV=1E0	SPV=7.3471E-5	0/0	.	75	75	0	0	75,0,0,0	0/1	.	31	22	7	24.14%	22,0,7,0
chr18	48950087	48950087	T	C	exonic	SMAD7		nonsynonymous SNV	SMAD7:NM_001190821:exon1:c.A338G:p.Q113R,SMAD7:NM_005904:exon1:c.A338G:p.Q113R							chr18	48950087	.	T	C	.	PASS	DP=79	SOMATIC	SS=2	SSC=38	GPV=1E0	SPV=1.5831E-4	0/0	.	54	52	0	0	52,0,0,0	0/1	.	25	17	7	29.17%	17,0,7,0
chr18	48950418	48950418	T	C	exonic	SMAD7		nonsynonymous SNV	SMAD7:NM_001190821:exon1:c.A7G:p.R3G,SMAD7:NM_005904:exon1:c.A7G:p.R3G	rs866563429						chr18	48950418	.	T	C	.	PASS	DP=102	SOMATIC	SS=2	SSC=33	GPV=1E0	SPV=4.9549E-4	0/0	.	77	75	0	0	73,2,0,0	0/1	.	25	18	5	21.74%	18,0,5,0
chr18	48951485	48951485	T	C	upstream	SMAD7	dist=774									chr18	48951485	.	T	C	.	PASS	DP=104	SOMATIC	SS=2	SSC=44	GPV=1E0	SPV=3.3179E-5	0/0	.	72	72	0	0	72,0,0,0	0/1	.	32	23	8	25.81%	23,0,8,0
chr18	59329711	59329711	T	C	UTR3	LMAN1	NM_005570:c.*1382A>G									chr18	59329711	.	T	C	.	PASS	DP=232	SOMATIC	SS=2	SSC=66	GPV=1E0	SPV=2.0955E-7	0/0	.	195	195	0	0	195,0,0,0	0/1	.	37	29	8	21.62%	29,0,8,0
chr18	59900595	59900595	A	G	intronic	PMAIP1										chr18	59900595	.	A	G	.	PASS	DP=694	SOMATIC	SS=2	SSC=34	GPV=1E0	SPV=3.7081E-4	0/0	.	631	42	0	0	4,38,0,0	0/1	.	63	12	6	33.33%	0,12,0,6
chr18	78994668	78994668	A	G	exonic	SALL3		nonsynonymous SNV	SALL3:NM_171999:exon2:c.A2677G:p.S893G							chr18	78994668	.	A	G	.	PASS	DP=63	SOMATIC	SS=2	SSC=33	GPV=1E0	SPV=4.9849E-4	0/0	.	40	39	0	0	0,39,0,0	0/1	.	23	16	7	30.43%	0,16,0,7
chr18	80136845	80136845	A	G	exonic	ADNP2		nonsynonymous SNV	ADNP2:NM_014913:exon4:c.A1432G:p.T478A							chr18	80136845	.	A	G	.	PASS	DP=112	SOMATIC	SS=2	SSC=36	GPV=1E0	SPV=2.0547E-4	0/0	.	89	89	0	0	0,89,0,0	0/1	.	23	17	5	22.73%	0,17,0,5
chr18	80136889	80136889	A	G	exonic	ADNP2		synonymous SNV	ADNP2:NM_014913:exon4:c.A1476G:p.T492T	rs564418835						chr18	80136889	.	A	G	.	PASS	DP=104	SOMATIC	SS=2	SSC=55	GPV=1E0	SPV=2.5431E-6	0/0	.	84	84	0	0	0,84,0,0	0/1	.	20	12	7	36.84%	0,12,0,7
chr18	80137555	80137555	A	G	exonic	ADNP2		synonymous SNV	ADNP2:NM_014913:exon4:c.A2142G:p.V714V	rs559860457						chr18	80137555	.	A	G	.	PASS	DP=115	SOMATIC	SS=2	SSC=37	GPV=1E0	SPV=1.7812E-4	0/0	.	85	85	0	0	0,85,0,0	0/1	.	30	23	6	20.69%	0,23,0,6
chr18	80137624	80137624	A	G	exonic	ADNP2		synonymous SNV	ADNP2:NM_014913:exon4:c.A2211G:p.P737P							chr18	80137624	.	A	G	.	PASS	DP=110	SOMATIC	SS=2	SSC=34	GPV=1E0	SPV=3.6382E-4	0/0	.	85	85	0	0	0,85,0,0	0/1	.	25	19	5	20.83%	0,19,0,5
chr18	80137686	80137686	A	G	exonic	ADNP2		nonsynonymous SNV	ADNP2:NM_014913:exon4:c.A2273G:p.E758G							chr18	80137686	.	A	G	.	PASS	DP=103	SOMATIC	SS=2	SSC=31	GPV=1E0	SPV=6.3788E-4	0/0	.	77	77	0	0	2,75,0,0	0/1	.	26	20	5	0.2	0,20,0,5
chr18	80137787	80137787	A	G	exonic	ADNP2		nonsynonymous SNV	ADNP2:NM_014913:exon4:c.A2374G:p.R792G							chr18	80137787	.	A	G	.	PASS	DP=110	SOMATIC	SS=2	SSC=38	GPV=1E0	SPV=1.3271E-4	0/0	.	89	89	0	0	0,89,0,0	0/1	.	21	15	5	0.25	0,15,0,5
chr19	507775	507775	A	G	exonic	TPGS1		nonsynonymous SNV	TPGS1:NM_033513:exon1:c.A269G:p.Q90R							chr19	507775	.	A	G	.	PASS	DP=140	SOMATIC	SS=2	SSC=42	GPV=1E0	SPV=5.7262E-5	0/0	.	111	100	0	0	0,100,0,0	0/1	.	29	21	6	22.22%	1,20,0,6
chr19	1227725	1227725	A	G	UTR3	STK11	NM_000455:c.*149A>G									chr19	1227725	.	A	G	.	PASS	DP=171	SOMATIC	SS=2	SSC=95	GPV=1E0	SPV=2.8086E-10	0/0	.	128	115	0	0	0,115,0,0	0/1	.	43	23	14	37.84%	0,23,0,14
chr19	1360756	1360756	A	G	exonic	PWWP3A		nonsynonymous SNV	PWWP3A:NM_001369792:exon4:c.A631G:p.S211G,PWWP3A:NM_001369793:exon4:c.A466G:p.S156G,PWWP3A:NM_001369789:exon5:c.A835G:p.S279G,PWWP3A:NM_001369790:exon5:c.A835G:p.S279G,PWWP3A:NM_001369794:exon5:c.A835G:p.S279G,PWWP3A:NM_032853:exon5:c.A835G:p.S279G,PWWP3A:NM_001369791:exon6:c.A631G:p.S211G	rs763629820						chr19	1360756	.	A	G	.	PASS	DP=119	SOMATIC	SS=2	SSC=36	GPV=1E0	SPV=2.2568E-4	0/0	.	83	74	0	0	0,74,0,0	0/1	.	36	28	7	0.2	0,28,0,7
chr19	1408685	1408685	A	G	intronic	DAZAP1										chr19	1408685	.	A	G	.	PASS	DP=490	SOMATIC	SS=2	SSC=33	GPV=1E0	SPV=4.3946E-4	0/0	.	421	20	0	0	0,20,0,0	0/1	.	69	12	10	45.45%	1,11,0,10
chr19	1408965	1408965	A	G	intronic	DAZAP1										chr19	1408965	.	A	G	.	PASS	DP=477	SOMATIC	SS=2	SSC=35	GPV=1E0	SPV=2.9985E-4	0/0	.	417	16	0	0	0,16,0,0	0/1	.	60	5	8	61.54%	0,5,0,8
chr19	1409787	1409787	A	G	intronic	DAZAP1										chr19	1409787	.	A	G	.	PASS	DP=497	SOMATIC	SS=2	SSC=32	GPV=1E0	SPV=5.0601E-4	0/0	.	431	29	0	0	0,29,0,0	0/1	.	66	11	7	38.89%	0,11,0,7
chr19	1411252	1411252	A	G	intronic	DAZAP1										chr19	1411252	.	A	G	.	PASS	DP=500	SOMATIC	SS=2	SSC=32	GPV=1E0	SPV=5.9457E-4	0/0	.	432	28	0	0	0,28,0,0	0/1	.	68	11	7	38.89%	0,11,0,7
chr19	1411286	1411286	A	G	intronic	DAZAP1										chr19	1411286	.	A	G	.	PASS	DP=489	SOMATIC	SS=2	SSC=35	GPV=1E0	SPV=2.7341E-4	0/0	.	424	20	0	0	0,20,0,0	0/1	.	65	7	8	53.33%	0,7,0,8
chr19	1411634	1411634	A	G	intronic	DAZAP1										chr19	1411634	.	A	G	.	PASS	DP=501	SOMATIC	SS=2	SSC=50	GPV=1E0	SPV=8.3954E-6	0/0	.	435	31	0	0	0,31,0,0	0/1	.	66	7	9	56.25%	0,7,0,9
chr19	1411648	1411648	A	G	intronic	DAZAP1										chr19	1411648	.	A	G	.	PASS	DP=494	SOMATIC	SS=2	SSC=32	GPV=1E0	SPV=6.1362E-4	0/0	.	428	24	0	0	0,24,0,0	0/1	.	66	9	7	43.75%	0,9,0,7
chr19	1412980	1412980	A	G	intronic	DAZAP1										chr19	1412980	.	A	G	.	PASS	DP=477	SOMATIC	SS=2	SSC=30	GPV=1E0	SPV=8.3212E-4	0/0	.	418	14	0	0	0,14,0,0	0/1	.	59	3	6	66.67%	0,3,0,6
chr19	1414483	1414483	A	G	intronic	DAZAP1										chr19	1414483	.	A	G	.	PASS	DP=487	SOMATIC	SS=2	SSC=30	GPV=1E0	SPV=8.1572E-4	0/0	.	421	16	0	0	0,16,0,0	0/1	.	66	7	8	53.33%	0,7,0,8
chr19	1416048	1416048	A	G	intronic	DAZAP1										chr19	1416048	.	A	G	.	PASS	DP=525	SOMATIC	SS=2	SSC=46	GPV=1E0	SPV=2.481E-5	0/0	.	447	42	0	0	0,42,0,0	0/1	.	78	17	10	37.04%	0,17,0,10
chr19	1416102	1416102	A	G	intronic	DAZAP1										chr19	1416102	.	A	G	.	PASS	DP=529	SOMATIC	SS=2	SSC=34	GPV=1E0	SPV=3.9726E-4	0/0	.	445	40	0	0	0,40,0,0	0/1	.	84	24	9	27.27%	0,24,0,9
chr19	1423445	1423445	A	G	intronic	DAZAP1										chr19	1423445	.	A	G	.	PASS	DP=797	SOMATIC	SS=2	SSC=42	GPV=1E0	SPV=5.939E-5	0/0	.	712	66	0	0	0,66,0,0	0/1	.	85	18	7	0.28	0,18,0,7
chr19	1577227	1577227	T	C	UTR3	MBD3	NM_001281453:c.*937A>G;NM_001281454:c.*937A>G									chr19	1577227	.	T	C	.	PASS	DP=227	SOMATIC	SS=2	SSC=60	GPV=1E0	SPV=8.771E-7	0/0	.	182	178	1	0.56%	178,0,1,0	0/1	.	45	31	9	22.5%	31,0,8,1
chr19	1578160	1578160	T	C	splicing	MBD3	NM_001281453:exon7:c.882-2A>G;NM_001281453:exon7:UTR3;NM_001281454:exon7:c.786-2A>G;NM_001281454:exon7:UTR3									chr19	1578160	.	T	C	.	PASS	DP=634	SOMATIC	SS=2	SSC=34	GPV=1E0	SPV=3.8909E-4	0/0	.	568	70	0	0	70,0,0,0	0/1	.	66	9	4	30.77%	9,0,4,0
chr19	1587353	1587353	T	C	intronic	MBD3										chr19	1587353	.	T	C	.	PASS	DP=247	SOMATIC	SS=2	SSC=32	GPV=1E0	SPV=5.9197E-4	0/0	.	186	43	1	2.27%	43,0,1,0	0/1	.	61	12	7	36.84%	12,0,7,0
chr19	1587661	1587661	T	C	intronic	MBD3										chr19	1587661	.	T	C	.	PASS	DP=237	SOMATIC	SS=2	SSC=35	GPV=1E0	SPV=2.7624E-4	0/0	.	180	39	0	0	39,0,0,0	0/1	.	57	10	6	37.5%	10,0,6,0
chr19	1597282	1597282	T	C	UTR3	UQCR11	NM_006830:c.*962A>G									chr19	1597282	.	T	C	.	PASS	DP=61	SOMATIC	SS=2	SSC=32	GPV=1E0	SPV=6.1448E-4	0/0	.	37	30	0	0	30,0,0,0	0/1	.	24	9	6	0.4	9,0,6,0
chr19	1827313	1827313	T	C	exonic	REXO1		synonymous SNV	REXO1:NM_020695:exon2:c.A1476G:p.L492L							chr19	1827313	.	T	C	.	PASS	DP=64	SOMATIC	SS=2	SSC=30	GPV=1E0	SPV=8.6324E-4	0/0	.	44	40	0	0	40,0,0,0	0/1	.	20	10	5	33.33%	10,0,5,0
chr19	1878620	1878620	T	C	intronic	ABHD17A										chr19	1878620	.	T	C	.	PASS	DP=103	SOMATIC	SS=2	SSC=34	GPV=1E0	SPV=3.9386E-4	0/0	.	77	49	0	0	49,0,0,0	0/1	.	26	10	5	33.33%	10,0,5,0
chr19	2227446	2227446	A	G	intronic	DOT1L										chr19	2227446	.	A	G	.	PASS	DP=116	SOMATIC	SS=2	SSC=35	GPV=1E0	SPV=2.9673E-4	0/0	.	71	34	0	0	1,33,0,0	0/1	.	45	15	8	34.78%	1,14,0,8
chr19	2249191	2249191	A	G	upstream;downstream	AMH;SF3A2	dist=132;dist=536			rs896653648						chr19	2249191	.	A	G	.	PASS	DP=60	SOMATIC	SS=2	SSC=34	GPV=1E0	SPV=3.5064E-4	0/0	.	39	26	0	0	0,26,0,0	0/1	.	21	11	8	42.11%	0,11,0,8
chr19	2249234	2249234	A	G	upstream;downstream	AMH;SF3A2	dist=89;dist=579									chr19	2249234	.	A	G	.	PASS	DP=87	SOMATIC	SS=2	SSC=33	GPV=1E0	SPV=4.7756E-4	0/0	.	63	50	0	0	0,50,0,0	0/1	.	24	16	6	27.27%	0,16,0,6
chr19	2249300	2249300	A	G	upstream;downstream	AMH;SF3A2	dist=23;dist=645			rs754144894						chr19	2249300	.	A	G	.	PASS	DP=110	SOMATIC	SS=2	SSC=49	GPV=1E0	SPV=1.2176E-5	0/0	.	78	65	0	0	0,65,0,0	0/1	.	32	21	9	0.3	0,21,0,9
chr19	2249313	2249313	A	G	upstream;downstream	AMH;SF3A2	dist=10;dist=658									chr19	2249313	.	A	G	.	PASS	DP=112	SOMATIC	SS=2	SSC=45	GPV=1E0	SPV=2.9699E-5	0/0	.	81	68	0	0	0,68,0,0	0/1	.	31	21	8	27.59%	0,21,0,8
chr19	2249941	2249941	A	G	intronic	AMH										chr19	2249941	.	A	G	.	PASS	DP=83	SOMATIC	SS=2	SSC=49	GPV=1E0	SPV=1.0094E-5	0/0	.	59	46	0	0	0,46,0,0	0/1	.	24	13	9	40.91%	0,13,0,9
chr19	2250485	2250485	A	G	intronic	AMH										chr19	2250485	.	A	G	.	PASS	DP=99	SOMATIC	SS=2	SSC=31	GPV=1E0	SPV=6.895E-4	0/0	.	71	53	0	0	0,53,0,0	0/1	.	28	19	6	0.24	0,19,0,6
chr19	2251740	2251740	A	G	exonic	AMH		nonsynonymous SNV	AMH:NM_000479:exon5:c.A1466G:p.Q489R							chr19	2251740	.	A	G	.	PASS	DP=60	SOMATIC	SS=2	SSC=30	GPV=1E0	SPV=9.414E-4	0/0	.	38	27	0	0	0,27,0,0	0/1	.	22	12	7	36.84%	0,12,0,7
chr19	2428899	2428899	T	C	UTR3	LMNB2	NM_032737:c.*2012A>G									chr19	2428899	.	T	C	.	PASS	DP=400	SOMATIC	SS=2	SSC=109	GPV=1E0	SPV=1.0406E-11	0/0	.	344	335	0	0	334,1,0,0	0/1	.	56	40	12	23.08%	40,0,12,0
chr19	2787844	2787844	A	G	intronic	THOP1										chr19	2787844	.	A	G	.	PASS	DP=201	SOMATIC	SS=2	SSC=37	GPV=1E0	SPV=1.8243E-4	0/0	.	152	16	0	0	1,15,0,0	0/1	.	49	3	7	0.7	0,3,0,7
chr19	3209085	3209085	A	G	UTR3	NCLN	NM_001321463:c.*1397A>G;NM_020170:c.*1397A>G									chr19	3209085	.	A	G	.	PASS	DP=271	SOMATIC	SS=2	SSC=72	GPV=1E0	SPV=5.5815E-8	0/0	.	233	229	0	0	0,229,0,0	0/1	.	38	28	8	22.22%	0,28,0,8
chr19	3468852	3468852	A	G	UTR3	NFIC	NM_205843:c.*6083A>G;NM_001245005:c.*6136A>G;NM_005597:c.*6083A>G;NM_001245004:c.*6136A>G;NM_001245002:c.*6083A>G									chr19	3468852	.	A	G	.	PASS	DP=48	SOMATIC	SS=2	SSC=33	GPV=1E0	SPV=4.1838E-4	0/0	.	25	24	0	0	0,24,0,0	0/1	.	23	8	7	46.67%	0,8,0,7
chr19	3758383	3758383	T	C	intronic	APBA3										chr19	3758383	.	T	C	.	PASS	DP=91	SOMATIC	SS=2	SSC=33	GPV=1E0	SPV=4.0721E-4	0/0	.	64	36	1	2.7%	36,0,1,0	0/1	.	27	6	6	0.5	6,0,6,0
chr19	4054914	4054914	T	C	exonic	ZBTB7A		nonsynonymous SNV	ZBTB7A:NM_001317990:exon2:c.A319G:p.I107V,ZBTB7A:NM_015898:exon2:c.A319G:p.I107V							chr19	4054914	.	T	C	.	PASS	DP=122	SOMATIC	SS=2	SSC=32	GPV=1E0	SPV=5.2427E-4	0/0	.	92	81	0	0	81,0,0,0	0/1	.	30	20	5	0.2	20,0,5,0
chr19	4124035	4124035	T	C	UTR5	MAP2K2	NM_030662:c.-160A>G									chr19	4124035	.	T	C	.	PASS	DP=127	SOMATIC	SS=2	SSC=38	GPV=1E0	SPV=1.5717E-4	0/0	.	101	95	0	0	95,0,0,0	0/1	.	26	17	5	22.73%	17,0,5,0
chr19	4429542	4429542	A	G	exonic	CHAF1A		nonsynonymous SNV	CHAF1A:NM_005483:exon9:c.A1709G:p.Y570C							chr19	4429542	.	A	G	.	PASS	DP=241	SOMATIC	SS=2	SSC=83	GPV=1E0	SPV=4.3963E-9	0/0	.	206	201	0	0	0,201,0,0	0/1	.	35	22	9	29.03%	0,22,0,9
chr19	6211719	6211719	T	C	UTR3	MLLT1	NM_005934:c.*1323A>G									chr19	6211719	.	T	C	.	PASS	DP=108	SOMATIC	SS=2	SSC=89	GPV=1E0	SPV=1.0568E-9	0/0	.	87	81	0	0	81,0,0,0	0/1	.	21	9	11	0.55	9,0,11,0
chr19	6211742	6211742	T	C	UTR3	MLLT1	NM_005934:c.*1300A>G									chr19	6211742	.	T	C	.	PASS	DP=102	SOMATIC	SS=2	SSC=47	GPV=1E0	SPV=1.9084E-5	0/0	.	78	74	0	0	74,0,0,0	0/1	.	24	16	7	30.43%	16,0,7,0
chr19	6212323	6212323	T	C	UTR3	MLLT1	NM_005934:c.*719A>G									chr19	6212323	.	T	C	.	PASS	DP=127	SOMATIC	SS=2	SSC=90	GPV=1E0	SPV=9.7514E-10	0/0	.	97	93	0	0	91,2,0,0	0/1	.	30	17	13	43.33%	17,0,13,0
chr19	6212337	6212337	T	C	UTR3	MLLT1	NM_005934:c.*705A>G									chr19	6212337	.	T	C	.	PASS	DP=93	SOMATIC	SS=2	SSC=38	GPV=1E0	SPV=1.284E-4	0/0	.	71	67	0	0	64,3,0,0	0/1	.	22	16	6	27.27%	16,0,6,0
chr19	6212717	6212717	T	C	UTR3	MLLT1	NM_005934:c.*325A>G									chr19	6212717	.	T	C	.	PASS	DP=89	SOMATIC	SS=2	SSC=39	GPV=1E0	SPV=1.2407E-4	0/0	.	68	64	0	0	64,0,0,0	0/1	.	21	15	6	28.57%	14,1,6,0
chr19	6441851	6441851	T	C	UTR3	SLC25A23	NM_024103:c.*124A>G									chr19	6441851	.	T	C	.	PASS	DP=159	SOMATIC	SS=2	SSC=36	GPV=1E0	SPV=2.3299E-4	0/0	.	114	71	0	0	71,0,0,0	0/1	.	45	20	6	23.08%	20,0,6,0
chr19	7520407	7520407	A	G	exonic	ZNF358		nonsynonymous SNV	ZNF358:NM_018083:exon2:c.A1165G:p.S389G							chr19	7520407	.	A	G	.	PASS	DP=169	SOMATIC	SS=2	SSC=56	GPV=1E0	SPV=2.3638E-6	0/0	.	139	139	0	0	0,139,0,0	0/1	.	30	22	7	24.14%	0,22,0,7
chr19	7907779	7907779	A	G	intronic	MAP2K7										chr19	7907779	.	A	G	.	PASS	DP=214	SOMATIC	SS=2	SSC=40	GPV=1E0	SPV=9.5283E-5	0/0	.	168	38	0	0	0,38,0,0	0/1	.	46	7	6	46.15%	0,7,0,6
chr19	8387311	8387311	A	G	ncRNA_intronic	RAB11B-AS1										chr19	8387311	.	A	G	.	PASS	DP=182	SOMATIC	SS=2	SSC=42	GPV=1E0	SPV=5.1646E-5	0/0	.	148	105	0	0	3,102,0,0	0/1	.	34	14	5	26.32%	0,14,0,5
chr19	8387451	8387451	A	G	ncRNA_intronic	RAB11B-AS1										chr19	8387451	.	A	G	.	PASS	DP=130	SOMATIC	SS=2	SSC=45	GPV=1E0	SPV=2.9401E-5	0/0	.	100	58	0	0	1,57,0,0	0/1	.	30	9	6	0.4	0,9,0,6
chr19	8387470	8387470	A	G	ncRNA_intronic	RAB11B-AS1										chr19	8387470	.	A	G	.	PASS	DP=124	SOMATIC	SS=2	SSC=40	GPV=1E0	SPV=8.2008E-5	0/0	.	97	55	0	0	1,54,0,0	0/1	.	27	7	5	41.67%	0,7,0,5
chr19	8387545	8387545	A	G	ncRNA_intronic	RAB11B-AS1										chr19	8387545	.	A	G	.	PASS	DP=146	SOMATIC	SS=2	SSC=35	GPV=1E0	SPV=2.8014E-4	0/0	.	112	70	0	0	0,70,0,0	0/1	.	34	14	5	26.32%	1,13,0,5
chr19	8387631	8387631	A	G	ncRNA_intronic	RAB11B-AS1										chr19	8387631	.	A	G	.	PASS	DP=138	SOMATIC	SS=2	SSC=52	GPV=1E0	SPV=5.2875E-6	0/0	.	110	68	0	0	1,67,0,0	0/1	.	28	7	6	46.15%	0,7,0,6
chr19	8387974	8387974	A	G	ncRNA_intronic	RAB11B-AS1										chr19	8387974	.	A	G	.	PASS	DP=137	SOMATIC	SS=2	SSC=30	GPV=1E0	SPV=9.5694E-4	0/0	.	106	63	1	1.56%	0,63,0,1	0/1	.	31	11	5	31.25%	0,11,0,5
chr19	9562414	9562414	T	C	UTR3	ZNF121	NM_001008727:c.*3526A>G;NM_001308269:c.*3526A>G									chr19	9562414	.	T	C	.	PASS	DP=202	SOMATIC	SS=2	SSC=72	GPV=1E0	SPV=5.115E-8	0/0	.	170	168	2	1.18%	168,0,2,0	0/1	.	32	19	10	34.48%	19,0,9,1
chr19	9562795	9562795	T	C	UTR3	ZNF121	NM_001008727:c.*3145A>G;NM_001308269:c.*3145A>G									chr19	9562795	.	T	C	.	PASS	DP=170	SOMATIC	SS=2	SSC=60	GPV=1E0	SPV=8.9489E-7	0/0	.	143	136	7	4.9%	135,1,7,0	0/1	.	27	13	11	45.83%	13,0,11,0
chr19	9562984	9562984	T	C	UTR3	ZNF121	NM_001008727:c.*2956A>G;NM_001308269:c.*2956A>G									chr19	9562984	.	T	C	.	PASS	DP=143	SOMATIC	SS=2	SSC=79	GPV=1E0	SPV=1.2139E-8	0/0	.	118	117	0	0	116,1,0,0	0/1	.	25	13	9	40.91%	13,0,9,0
chr19	9563029	9563029	T	C	UTR3	ZNF121	NM_001008727:c.*2911A>G;NM_001308269:c.*2911A>G									chr19	9563029	.	T	C	.	PASS	DP=90	SOMATIC	SS=2	SSC=54	GPV=1E0	SPV=3.1828E-6	0/0	.	67	65	1	1.52%	65,0,1,0	0/1	.	23	11	9	0.45	11,0,9,0
chr19	9563651	9563651	T	C	UTR3	ZNF121	NM_001008727:c.*2289A>G;NM_001308269:c.*2289A>G									chr19	9563651	.	T	C	.	PASS	DP=223	SOMATIC	SS=2	SSC=77	GPV=1E0	SPV=1.6141E-8	0/0	.	187	185	1	0.54%	184,1,1,0	0/1	.	36	23	10	30.3%	23,0,10,0
chr19	9564279	9564279	T	C	UTR3	ZNF121	NM_001008727:c.*1661A>G;NM_001308269:c.*1661A>G									chr19	9564279	.	T	C	.	PASS	DP=177	SOMATIC	SS=2	SSC=95	GPV=1E0	SPV=2.8323E-10	0/0	.	137	136	0	0	136,0,0,0	0/1	.	40	24	13	35.14%	24,0,13,0
chr19	9564378	9564378	T	C	UTR3	ZNF121	NM_001008727:c.*1562A>G;NM_001308269:c.*1562A>G									chr19	9564378	.	T	C	.	PASS	DP=125	SOMATIC	SS=2	SSC=31	GPV=1E0	SPV=7.5289E-4	0/0	.	93	90	1	1.1%	90,0,1,0	0/1	.	32	23	6	20.69%	23,0,6,0
chr19	10310428	10310428	T	C	UTR3	FDX2	NM_001031734:c.*58A>G									chr19	10310428	.	T	C	.	PASS	DP=196	SOMATIC	SS=2	SSC=68	GPV=1E0	SPV=1.2833E-7	0/0	.	158	154	0	0	154,0,0,0	0/1	.	38	27	9	0.25	27,0,9,0
chr19	10320854	10320854	T	C	exonic	RAVER1		nonsynonymous SNV	RAVER1:NM_133452:exon9:c.A1571G:p.K524R							chr19	10320854	.	T	C	.	PASS	DP=73	SOMATIC	SS=2	SSC=33	GPV=1E0	SPV=4.4159E-4	0/0	.	48	38	0	0	38,0,0,0	0/1	.	25	15	7	31.82%	15,0,7,0
chr19	10351230	10351230	T	C	intronic	TYK2										chr19	10351230	.	T	C	.	PASS	DP=81	SOMATIC	SS=2	SSC=35	GPV=1E0	SPV=2.5138E-4	0/0	.	59	10	0	0	10,0,0,0	1/1	.	22	1	7	87.5%	1,0,7,0
chr19	10690941	10690941	A	G	UTR3	ILF3	NM_017620:c.*1629A>G;NM_012218:c.*1629A>G									chr19	10690941	.	A	G	.	PASS	DP=195	SOMATIC	SS=2	SSC=57	GPV=1E0	SPV=1.7309E-6	0/0	.	148	142	0	0	1,141,0,0	0/1	.	47	29	8	21.62%	0,29,0,8
chr19	10923921	10923921	T	C	exonic	YIPF2		nonsynonymous SNV	YIPF2:NM_001321440:exon6:c.A446G:p.K149R,YIPF2:NM_001321439:exon7:c.A563G:p.K188R,YIPF2:NM_024029:exon7:c.A563G:p.K188R							chr19	10923921	.	T	C	.	PASS	DP=177	SOMATIC	SS=2	SSC=53	GPV=1E0	SPV=4.8614E-6	0/0	.	134	128	0	0	128,0,0,0	0/1	.	43	31	8	20.51%	31,0,8,0
chr19	11145942	11145942	T	C	UTR3	SPC24	NM_001317033:c.*1241A>G;NM_182513:c.*1241A>G;NM_001317031:c.*396A>G									chr19	11145942	.	T	C	.	PASS	DP=92	SOMATIC	SS=2	SSC=31	GPV=1E0	SPV=6.6622E-4	0/0	.	72	64	1	1.54%	64,0,1,0	0/1	.	20	10	5	33.33%	10,0,5,0
chr19	11449896	11449896	A	G	intronic	PRKCSH				rs369104504						chr19	11449896	.	A	G	.	PASS	DP=651	SOMATIC	SS=2	SSC=89	GPV=1E0	SPV=1.0665E-9	0/0	.	578	108	0	0	1,107,0,0	0/1	.	73	21	13	38.24%	1,20,1,12
chr19	11449931	11449931	A	G	intronic	PRKCSH										chr19	11449931	.	A	G	.	PASS	DP=672	SOMATIC	SS=2	SSC=43	GPV=1E0	SPV=4.4142E-5	0/0	.	600	128	2	1.54%	0,128,0,2	0/1	.	72	25	8	24.24%	0,25,0,8
chr19	11450449	11450449	A	G	intronic	PRKCSH										chr19	11450449	.	A	G	.	PASS	DP=616	SOMATIC	SS=2	SSC=48	GPV=1E0	SPV=1.3273E-5	0/0	.	552	83	0	0	0,83,0,0	0/1	.	64	17	7	29.17%	1,16,1,6
chr19	11450544	11450544	A	G	intronic	PRKCSH										chr19	11450544	.	A	G	.	PASS	DP=710	SOMATIC	SS=2	SSC=66	GPV=1E0	SPV=2.4387E-7	0/0	.	629	156	4	2.5%	0,156,0,4	0/1	.	81	28	13	31.71%	0,28,0,13
chr19	12733865	12733865	T	C	intronic	TRIR				rs183291862						chr19	12733865	.	T	C	.	PASS	DP=973	SOMATIC	SS=2	SSC=34	GPV=1E0	SPV=3.8777E-4	0/0	.	891	76	0	0	76,0,0,0	0/1	.	82	17	5	22.73%	17,0,5,0
chr19	13135599	13135599	A	G	exonic	NACC1		nonsynonymous SNV	NACC1:NM_052876:exon2:c.A392G:p.Q131R							chr19	13135599	.	A	G	.	PASS	DP=135	SOMATIC	SS=2	SSC=31	GPV=1E0	SPV=6.6735E-4	0/0	.	101	96	1	1.03%	0,96,0,1	0/1	.	34	24	6	0.2	0,24,0,6
chr19	13153435	13153435	A	G	exonic	IER2		synonymous SNV	IER2:NM_004907:exon2:c.A249G:p.T83T							chr19	13153435	.	A	G	.	PASS	DP=302	SOMATIC	SS=2	SSC=68	GPV=1E0	SPV=1.5557E-7	0/0	.	255	222	0	0	0,222,0,0	0/1	.	47	32	8	0.2	0,32,0,8
chr19	13153979	13153979	A	G	UTR3	IER2	NM_004907:c.*121A>G									chr19	13153979	.	A	G	.	PASS	DP=141	SOMATIC	SS=2	SSC=37	GPV=1E0	SPV=1.6719E-4	0/0	.	113	103	0	0	1,102,0,0	0/1	.	28	19	5	20.83%	0,19,0,5
chr19	13767321	13767321	A	G	intronic	MRI1										chr19	13767321	.	A	G	.	PASS	DP=243	SOMATIC	SS=2	SSC=30	GPV=1E0	SPV=9.6531E-4	0/0	.	187	59	2	3.28%	0,59,0,2	0/1	.	56	19	8	29.63%	0,19,0,8
chr19	13767435	13767435	A	G	intronic	MRI1										chr19	13767435	.	A	G	.	PASS	DP=222	SOMATIC	SS=2	SSC=35	GPV=1E0	SPV=2.7188E-4	0/0	.	174	48	0	0	0,48,0,0	0/1	.	48	13	6	31.58%	0,13,0,6
chr19	13767514	13767514	A	G	intronic	MRI1										chr19	13767514	.	A	G	.	PASS	DP=322	SOMATIC	SS=2	SSC=48	GPV=1E0	SPV=1.4211E-5	0/0	.	258	131	1	0.76%	1,130,0,1	0/1	.	64	27	8	22.86%	0,27,0,8
chr19	13767572	13767572	A	G	intronic	MRI1										chr19	13767572	.	A	G	.	PASS	DP=254	SOMATIC	SS=2	SSC=31	GPV=1E0	SPV=6.3224E-4	0/0	.	208	82	0	0	0,82,0,0	0/1	.	46	13	4	23.53%	0,13,0,4
chr19	13767668	13767668	A	G	intronic	MRI1										chr19	13767668	.	A	G	.	PASS	DP=247	SOMATIC	SS=2	SSC=50	GPV=1E0	SPV=9.2436E-6	0/0	.	206	77	3	3.75%	1,76,0,3	0/1	.	41	5	7	58.33%	0,5,0,7
chr19	13772579	13772579	A	G	UTR3	MRI1	NM_032285:c.*298A>G;NM_001329572:c.*298A>G;NM_001031727:c.*298A>G									chr19	13772579	.	A	G	.	PASS	DP=110	SOMATIC	SS=2	SSC=30	GPV=1E0	SPV=9.0699E-4	0/0	.	80	61	0	0	0,61,0,0	0/1	.	30	17	5	22.73%	0,17,0,5
chr19	13773554	13773554	A	G	UTR3	MRI1	NM_032285:c.*1273A>G;NM_001329572:c.*1273A>G;NM_001031727:c.*1273A>G									chr19	13773554	.	A	G	.	PASS	DP=217	SOMATIC	SS=2	SSC=58	GPV=1E0	SPV=1.348E-6	0/0	.	171	152	0	0	1,151,0,0	0/1	.	46	30	8	21.05%	0,30,0,8
chr19	13773563	13773563	A	G	UTR3	MRI1	NM_032285:c.*1282A>G;NM_001329572:c.*1282A>G;NM_001031727:c.*1282A>G									chr19	13773563	.	A	G	.	PASS	DP=198	SOMATIC	SS=2	SSC=81	GPV=1E0	SPV=6.9573E-9	0/0	.	156	135	2	1.46%	1,134,0,2	0/1	.	42	21	13	38.24%	0,21,0,13
chr19	13773787	13773787	A	G	UTR3	MRI1	NM_032285:c.*1506A>G;NM_001329572:c.*1506A>G;NM_001031727:c.*1506A>G									chr19	13773787	.	A	G	.	PASS	DP=94	SOMATIC	SS=2	SSC=30	GPV=1E0	SPV=8.8717E-4	0/0	.	68	49	0	0	0,49,0,0	0/1	.	26	13	5	27.78%	0,13,0,5
chr19	14183686	14183686	T	C	UTR5	ADGRL1	NM_014921:c.-84A>G;NM_001008701:c.-84A>G									chr19	14183686	.	T	C	.	PASS	DP=93	SOMATIC	SS=2	SSC=30	GPV=1E0	SPV=9.6513E-4	0/0	.	62	60	0	0	60,0,0,0	0/1	.	31	17	5	22.73%	17,0,5,0
chr19	14416285	14416285	T	C	intronic	DDX39A				rs555580030						chr19	14416285	.	T	C	.	PASS	DP=208	SOMATIC	SS=2	SSC=33	GPV=1E0	SPV=4.3408E-4	0/0	.	156	28	1	3.45%	28,0,1,0	0/1	.	52	8	8	0.5	8,0,8,0
chr19	15239790	15239790	T	C	exonic	BRD4		nonsynonymous SNV	BRD4:NM_058243:exon16:c.A3314G:p.Q1105R							chr19	15239790	.	T	C	.	PASS	DP=142	SOMATIC	SS=2	SSC=42	GPV=1E0	SPV=5.1233E-5	0/0	.	102	99	0	0	99,0,0,0	0/1	.	40	28	7	0.2	28,0,7,0
chr19	15248841	15248841	T	C	UTR3	BRD4	NM_014299:c.*439A>G									chr19	15248841	.	T	C	.	PASS	DP=147	SOMATIC	SS=2	SSC=31	GPV=1E0	SPV=7.4696E-4	0/0	.	100	52	0	0	52,0,0,0	0/1	.	47	19	6	0.24	19,0,6,0
chr19	16572042	16572042	T	C	exonic	SLC35E1		nonsynonymous SNV	SLC35E1:NM_024881:exon1:c.A323G:p.Y108C							chr19	16572042	.	T	C	.	PASS	DP=74	SOMATIC	SS=2	SSC=33	GPV=1E0	SPV=4.7756E-4	0/0	.	52	50	0	0	50,0,0,0	0/1	.	22	16	6	27.27%	16,0,6,0
chr19	17320198	17320198	A	G	UTR3	DDA1	NM_024050:c.*542A>G									chr19	17320198	.	A	G	.	PASS	DP=226	SOMATIC	SS=2	SSC=63	GPV=1E0	SPV=4.1969E-7	0/0	.	185	176	0	0	0,176,0,0	0/1	.	41	29	8	21.62%	0,29,0,8
chr19	17726439	17726439	A	G	exonic	MAP1S		nonsynonymous SNV	MAP1S:NM_001308363:exon5:c.A977G:p.E326G,MAP1S:NM_018174:exon5:c.A1055G:p.E352G							chr19	17726439	.	A	G	.	PASS	DP=119	SOMATIC	SS=2	SSC=41	GPV=1E0	SPV=7.0095E-5	0/0	.	89	88	0	0	0,88,0,0	0/1	.	30	19	6	0.24	0,19,0,6
chr19	17726661	17726661	A	G	exonic	MAP1S		nonsynonymous SNV	MAP1S:NM_001308363:exon5:c.A1199G:p.K400R,MAP1S:NM_018174:exon5:c.A1277G:p.K426R	rs769674506						chr19	17726661	.	A	G	.	PASS	DP=151	SOMATIC	SS=2	SSC=54	GPV=1E0	SPV=3.4869E-6	0/0	.	113	112	0	0	1,111,0,0	0/1	.	38	25	8	24.24%	1,24,0,8
chr19	18419695	18419695	A	G	exonic	SSBP4		nonsynonymous SNV	SSBP4:NM_001009998:exon1:c.A47G:p.Q16R,SSBP4:NM_032627:exon1:c.A47G:p.Q16R							chr19	18419695	.	A	G	.	PASS	DP=211	SOMATIC	SS=2	SSC=70	GPV=1E0	SPV=9.4652E-8	0/0	.	164	155	0	0	0,155,0,0	0/1	.	47	33	10	23.26%	0,33,0,10
chr19	18461657	18461657	T	C	exonic	ELL		nonsynonymous SNV	ELL:NM_006532:exon5:c.A665G:p.K222R							chr19	18461657	.	T	C	.	PASS	DP=72	SOMATIC	SS=2	SSC=36	GPV=1E0	SPV=2.1899E-4	0/0	.	49	44	0	0	44,0,0,0	0/1	.	23	15	7	31.82%	15,0,7,0
chr19	19356949	19356949	A	G	UTR3	MAU2	NM_015329:c.*1167A>G									chr19	19356949	.	A	G	.	PASS	DP=88	SOMATIC	SS=2	SSC=34	GPV=1E0	SPV=3.545E-4	0/0	.	67	66	0	0	0,66,0,0	0/1	.	21	14	5	26.32%	0,14,0,5
chr19	19663351	19663351	T	C	exonic	ATP13A1		nonsynonymous SNV	ATP13A1:NM_020410:exon1:c.A316G:p.T106A							chr19	19663351	.	T	C	.	PASS	DP=176	SOMATIC	SS=2	SSC=57	GPV=1E0	SPV=1.6079E-6	0/0	.	138	135	0	0	134,1,0,0	0/1	.	38	27	8	22.86%	27,0,8,0
chr19	21184328	21184328	A	G	UTR3	ZNF431	NM_133473:c.*294A>G;NM_001319126:c.*294A>G;NM_001319127:c.*294A>G;NM_001319124:c.*294A>G									chr19	21184328	.	A	G	.	PASS	DP=78	SOMATIC	SS=2	SSC=31	GPV=1E0	SPV=7.6238E-4	0/0	.	57	51	0	0	0,51,0,0	0/1	.	21	13	5	27.78%	0,13,0,5
chr19	21376617	21376617	A	G	UTR3	ZNF738	NM_001355241:c.*448A>G									chr19	21376617	.	A	G	.	PASS	DP=146	SOMATIC	SS=2	SSC=47	GPV=1E0	SPV=1.7053E-5	0/0	.	99	33	0	0	0,33,0,0	0/1	.	47	7	8	53.33%	0,7,0,8
chr19	21376798	21376798	A	G	UTR3	ZNF738	NM_001355241:c.*629A>G									chr19	21376798	.	A	G	.	PASS	DP=134	SOMATIC	SS=2	SSC=56	GPV=1E0	SPV=2.272E-6	0/0	.	87	21	0	0	0,21,0,0	0/1	.	47	4	11	73.33%	0,4,0,11
chr19	21376814	21376814	A	G	UTR3	ZNF738	NM_001355241:c.*645A>G									chr19	21376814	.	A	G	.	PASS	DP=131	SOMATIC	SS=2	SSC=31	GPV=1E0	SPV=6.8595E-4	0/0	.	86	19	1	0.05	0,19,0,1	0/1	.	45	5	8	61.54%	0,5,0,8
chr19	32970399	32970399	T	C	intronic	CEP89										chr19	32970399	.	T	C	.	PASS	DP=68	SOMATIC	SS=2	SSC=31	GPV=1E0	SPV=7.7626E-4	0/0	.	44	25	0	0	25,0,0,0	0/1	.	24	5	5	0.5	5,0,5,0
chr19	32970899	32970899	T	C	intronic	CEP89				rs757838959						chr19	32970899	.	T	C	.	PASS	DP=80	SOMATIC	SS=2	SSC=49	GPV=1E0	SPV=1.1509E-5	0/0	.	52	32	0	0	32,0,0,0	0/1	.	28	6	8	57.14%	6,0,8,0
chr19	35720031	35720031	A	G	exonic	KMT2B		synonymous SNV	KMT2B:NM_014727:exon3:c.A684G:p.A228A	rs761508634						chr19	35720031	.	A	G	.	PASS	DP=120	SOMATIC	SS=2	SSC=41	GPV=1E0	SPV=7.2186E-5	0/0	.	88	84	0	0	0,84,0,0	0/1	.	32	25	7	21.88%	0,25,0,7
chr19	35720497	35720497	A	G	exonic	KMT2B		nonsynonymous SNV	KMT2B:NM_014727:exon3:c.A1150G:p.R384G							chr19	35720497	.	A	G	.	PASS	DP=87	SOMATIC	SS=2	SSC=62	GPV=1E0	SPV=5.1099E-7	0/0	.	67	63	0	0	0,63,0,0	0/1	.	20	11	9	0.45	0,11,1,8
chr19	35732999	35732999	A	G	exonic	KMT2B		synonymous SNV	KMT2B:NM_014727:exon28:c.A6450G:p.Q2150Q	rs774658297						chr19	35732999	.	A	G	.	PASS	DP=143	SOMATIC	SS=2	SSC=51	GPV=1E0	SPV=7.2645E-6	0/0	.	107	103	0	0	0,103,0,0	0/1	.	36	26	8	23.53%	0,26,0,8
chr19	36545182	36545182	T	C	UTR3	ZNF529	NM_001321351:c.*1684A>G;NM_020951:c.*1684A>G;NM_001145649:c.*1684A>G;NM_001145650:c.*1684A>G;NM_001352272:c.*1684A>G;NM_001352273:c.*1684A>G									chr19	36545182	.	T	C	.	PASS	DP=79	SOMATIC	SS=2	SSC=46	GPV=1E0	SPV=2.0953E-5	0/0	.	59	58	0	0	57,1,0,0	0/1	.	20	12	7	36.84%	12,0,7,0
chr19	38631481	38631481	A	G	intronic	EIF3K										chr19	38631481	.	A	G	.	PASS	DP=647	SOMATIC	SS=2	SSC=46	GPV=1E0	SPV=2.1932E-5	0/0	.	572	46	0	0	0,46,0,0	0/1	.	75	12	8	0.4	0,12,0,8
chr19	38842916	38842916	T	C	intronic	HNRNPL										chr19	38842916	.	T	C	.	PASS	DP=115	SOMATIC	SS=2	SSC=32	GPV=1E0	SPV=5.0139E-4	0/0	.	71	35	0	0	35,0,0,0	0/1	.	44	14	7	33.33%	14,0,7,0
chr19	39424003	39424003	A	G	exonic	PLEKHG2		nonsynonymous SNV	PLEKHG2:NM_001351693:exon19:c.A2693G:p.K898R,PLEKHG2:NM_022835:exon19:c.A2870G:p.K957R							chr19	39424003	.	A	G	.	PASS	DP=81	SOMATIC	SS=2	SSC=33	GPV=1E0	SPV=4.4654E-4	0/0	.	49	46	0	0	0,46,0,0	0/1	.	32	19	7	26.92%	0,19,0,7
chr19	40281466	40281466	T	C	intronic	AKT2				rs867878861						chr19	40281466	.	T	C	.	PASS	DP=210	SOMATIC	SS=2	SSC=33	GPV=1E0	SPV=4.2541E-4	0/0	.	169	33	0	0	33,0,0,0	0/1	.	41	6	5	45.45%	6,0,5,0
chr19	40586879	40586879	A	G	exonic	SHKBP1		nonsynonymous SNV	SHKBP1:NM_138392:exon13:c.A1271G:p.Q424R							chr19	40586879	.	A	G	.	PASS	DP=194	SOMATIC	SS=2	SSC=72	GPV=1E0	SPV=5.7861E-8	0/0	.	146	145	0	0	0,145,0,0	0/1	.	48	35	11	23.91%	0,35,0,11
chr19	41304117	41304117	A	G	exonic	HNRNPUL1		synonymous SNV	HNRNPUL1:NM_001301016:exon13:c.A1851G:p.P617P,HNRNPUL1:NM_001321208:exon13:c.A1818G:p.P606P,HNRNPUL1:NM_001321211:exon13:c.A1818G:p.P606P,HNRNPUL1:NM_007040:exon13:c.A2118G:p.P706P,HNRNPUL1:NM_144732:exon13:c.A1818G:p.P606P							chr19	41304117	.	A	G	.	PASS	DP=281	SOMATIC	SS=2	SSC=121	GPV=1E0	SPV=7.5431E-13	0/0	.	219	216	1	0.46%	1,215,0,1	0/1	.	62	39	18	31.58%	2,37,0,18
chr19	41304125	41304125	A	G	exonic	HNRNPUL1		nonsynonymous SNV	HNRNPUL1:NM_001301016:exon13:c.A1859G:p.Q620R,HNRNPUL1:NM_001321208:exon13:c.A1826G:p.Q609R,HNRNPUL1:NM_001321211:exon13:c.A1826G:p.Q609R,HNRNPUL1:NM_007040:exon13:c.A2126G:p.Q709R,HNRNPUL1:NM_144732:exon13:c.A1826G:p.Q609R							chr19	41304125	.	A	G	.	PASS	DP=284	SOMATIC	SS=2	SSC=134	GPV=1E0	SPV=3.7898E-14	0/0	.	222	220	0	0	0,220,0,0	0/1	.	62	39	18	31.58%	1,38,0,18
chr19	41304149	41304149	A	G	exonic	HNRNPUL1		nonsynonymous SNV	HNRNPUL1:NM_001301016:exon13:c.A1883G:p.Y628C,HNRNPUL1:NM_001321208:exon13:c.A1850G:p.Y617C,HNRNPUL1:NM_001321211:exon13:c.A1850G:p.Y617C,HNRNPUL1:NM_007040:exon13:c.A2150G:p.Y717C,HNRNPUL1:NM_144732:exon13:c.A1850G:p.Y617C							chr19	41304149	.	A	G	.	PASS	DP=243	SOMATIC	SS=2	SSC=107	GPV=1E0	SPV=1.698E-11	0/0	.	182	179	0	0	2,177,0,0	0/1	.	61	40	16	28.57%	1,39,0,16
chr19	41323066	41323066	A	G	UTR3	CCDC97	NM_052848:c.*351A>G;NM_001346100:c.*351A>G									chr19	41323066	.	A	G	.	PASS	DP=59	SOMATIC	SS=2	SSC=33	GPV=1E0	SPV=4.9062E-4	0/0	.	35	32	1	3.03%	0,32,0,1	0/1	.	24	10	8	44.44%	1,9,0,8
chr19	41871481	41871481	A	G	UTR3	RPS19	NM_001022:c.*104A>G;NM_001321484:c.*104A>G;NM_001321485:c.*84A>G;NM_001321483:c.*104A>G									chr19	41871481	.	A	G	.	PASS	DP=131	SOMATIC	SS=2	SSC=73	GPV=1E0	SPV=4.5663E-8	0/0	.	96	94	0	0	0,94,0,0	0/1	.	35	20	11	35.48%	0,20,0,11
chr19	41872816	41872816	A	G	UTR3	RPS19	NM_001022:c.*1439A>G;NM_001321484:c.*1439A>G;NM_001321485:c.*1419A>G;NM_001321483:c.*1439A>G									chr19	41872816	.	A	G	.	PASS	DP=106	SOMATIC	SS=2	SSC=71	GPV=1E0	SPV=7.8681E-8	0/0	.	68	63	3	4.55%	0,63,0,3	0/1	.	38	15	17	53.12%	0,15,0,17
chr19	42079304	42079304	A	G	exonic	ZNF574		nonsynonymous SNV	ZNF574:NM_001330519:exon2:c.A968G:p.Q323R,ZNF574:NM_022752:exon2:c.A698G:p.Q233R							chr19	42079304	.	A	G	.	PASS	DP=79	SOMATIC	SS=2	SSC=37	GPV=1E0	SPV=1.8944E-4	0/0	.	56	52	0	0	0,52,0,0	0/1	.	23	13	6	31.58%	0,13,0,6
chr19	42250223	42250223	T	C	intronic	ERF										chr19	42250223	.	T	C	.	PASS	DP=241	SOMATIC	SS=2	SSC=32	GPV=1E0	SPV=5.5481E-4	0/0	.	194	18	0	0	18,0,0,0	0/1	.	47	11	10	47.62%	11,0,10,0
chr19	42250864	42250864	T	C	intronic	ERF										chr19	42250864	.	T	C	.	PASS	DP=190	SOMATIC	SS=2	SSC=36	GPV=1E0	SPV=2.2723E-4	0/0	.	139	39	0	0	39,0,0,0	0/1	.	51	13	7	0.35	13,0,7,0
chr19	42286882	42286882	A	G	exonic	CIC		nonsynonymous SNV	CIC:NM_015125:exon2:c.A179G:p.Q60R,CIC:NM_001304815:exon3:c.A2906G:p.Q969R							chr19	42286882	.	A	G	.	PASS	DP=99	SOMATIC	SS=2	SSC=44	GPV=1E0	SPV=3.3391E-5	0/0	.	69	64	0	0	0,64,0,0	0/1	.	30	20	8	28.57%	0,20,0,8
chr19	42287046	42287046	A	G	exonic	CIC		synonymous SNV	CIC:NM_015125:exon3:c.A258G:p.P86P,CIC:NM_001304815:exon4:c.A2985G:p.P995P							chr19	42287046	.	A	G	.	PASS	DP=82	SOMATIC	SS=2	SSC=43	GPV=1E0	SPV=4.8799E-5	0/0	.	56	50	0	0	0,50,0,0	0/1	.	26	16	8	33.33%	0,16,0,8
chr19	42289337	42289337	A	G	exonic	CIC		nonsynonymous SNV	CIC:NM_015125:exon8:c.A1291G:p.S431G,CIC:NM_001304815:exon9:c.A4018G:p.S1340G							chr19	42289337	.	A	G	.	PASS	DP=149	SOMATIC	SS=2	SSC=58	GPV=1E0	SPV=1.3332E-6	0/0	.	98	94	0	0	0,94,0,0	0/1	.	51	33	11	0.25	0,33,0,11
chr19	42293719	42293719	A	G	exonic	CIC		nonsynonymous SNV	CIC:NM_015125:exon16:c.A3923G:p.E1308G,CIC:NM_001304815:exon17:c.A6650G:p.E2217G							chr19	42293719	.	A	G	.	PASS	DP=91	SOMATIC	SS=2	SSC=30	GPV=1E0	SPV=9.4319E-4	0/0	.	55	51	0	0	0,51,0,0	0/1	.	36	26	7	21.21%	0,26,0,7
chr19	42293775	42293775	A	G	exonic	CIC		nonsynonymous SNV	CIC:NM_015125:exon16:c.A3979G:p.T1327A,CIC:NM_001304815:exon17:c.A6706G:p.T2236A							chr19	42293775	.	A	G	.	PASS	DP=86	SOMATIC	SS=2	SSC=35	GPV=1E0	SPV=3.0635E-4	0/0	.	56	52	0	0	0,52,0,0	0/1	.	30	20	7	25.93%	0,20,0,7
chr19	42295336	42295336	A	G	UTR3	CIC	NM_001304815:c.*145A>G;NM_015125:c.*145A>G									chr19	42295336	.	A	G	.	PASS	DP=85	SOMATIC	SS=2	SSC=38	GPV=1E0	SPV=1.5132E-4	0/0	.	59	55	0	0	0,55,0,0	0/1	.	26	18	7	0.28	0,18,0,7
chr19	44888999	44888999	A	G	UTR3	NECTIN2	NM_001042724:c.*620A>G									chr19	44888999	.	A	G	.	PASS	DP=56	SOMATIC	SS=2	SSC=38	GPV=1E0	SPV=1.4307E-4	0/0	.	30	28	0	0	0,28,0,0	0/1	.	26	12	9	42.86%	0,12,0,9
chr19	45064404	45064404	A	G	exonic	CLASRP		nonsynonymous SNV	CLASRP:NM_001278439:exon12:c.A997G:p.S333G,CLASRP:NM_007056:exon13:c.A1183G:p.S395G							chr19	45064404	.	A	G	.	PASS	DP=165	SOMATIC	SS=2	SSC=44	GPV=1E0	SPV=3.5371E-5	0/0	.	131	124	0	0	0,124,0,0	0/1	.	34	24	6	0.2	0,24,0,6
chr19	45067249	45067249	A	G	intronic	CLASRP										chr19	45067249	.	A	G	.	PASS	DP=185	SOMATIC	SS=2	SSC=33	GPV=1E0	SPV=4.515E-4	0/0	.	141	24	0	0	1,23,0,0	0/1	.	44	13	9	40.91%	0,13,1,8
chr19	45303165	45303165	A	G	UTR3	MARK4	NM_031417:c.*727A>G;NM_001199867:c.*455A>G									chr19	45303165	.	A	G	.	PASS	DP=133	SOMATIC	SS=2	SSC=42	GPV=1E0	SPV=5.3308E-5	0/0	.	96	89	0	0	0,89,0,0	0/1	.	37	25	7	21.88%	0,25,0,7
chr19	45549731	45549731	T	C	UTR3	OPA3	NM_025136:c.*3783A>G									chr19	45549731	.	T	C	.	PASS	DP=48	SOMATIC	SS=2	SSC=32	GPV=1E0	SPV=5.5741E-4	0/0	.	27	18	0	0	18,0,0,0	0/1	.	21	4	6	0.6	4,0,6,0
chr19	45777839	45777839	T	C	exonic	DMPK		nonsynonymous SNV	DMPK:NM_001288765:exon5:c.A443G:p.Y148C,DMPK:NM_001081563:exon6:c.A740G:p.Y247C,DMPK:NM_001081560:exon7:c.A710G:p.Y237C,DMPK:NM_001081562:exon7:c.A710G:p.Y237C,DMPK:NM_001288766:exon7:c.A710G:p.Y237C,DMPK:NM_004409:exon7:c.A710G:p.Y237C,DMPK:NM_001288764:exon8:c.A788G:p.Y263C							chr19	45777839	.	T	C	.	PASS	DP=192	SOMATIC	SS=2	SSC=96	GPV=1E0	SPV=2.4086E-10	0/0	.	143	140	0	0	140,0,0,0	0/1	.	49	29	14	32.56%	29,0,14,0
chr19	45786329	45786329	T	C	exonic	DMWD		synonymous SNV	DMWD:NM_004943:exon3:c.A1167G:p.A389A							chr19	45786329	.	T	C	.	PASS	DP=226	SOMATIC	SS=2	SSC=77	GPV=1E0	SPV=1.719E-8	0/0	.	176	176	0	0	176,0,0,0	0/1	.	50	30	10	0.25	30,0,10,0
chr19	46775188	46775188	T	C	UTR3	SLC1A5	NM_005628:c.*322A>G;NM_001145144:c.*322A>G;NM_001145145:c.*322A>G									chr19	46775188	.	T	C	.	PASS	DP=737	SOMATIC	SS=2	SSC=126	GPV=1E0	SPV=2.1388E-13	0/0	.	692	689	0	0	689,0,0,0	0/1	.	45	34	10	22.73%	34,0,10,0
chr19	46784715	46784715	T	C	UTR5	SLC1A5	NM_001145145:c.-118A>G			rs774837442						chr19	46784715	.	T	C	.	PASS	DP=742	SOMATIC	SS=2	SSC=81	GPV=1E0	SPV=7.5175E-9	0/0	.	675	86	0	0	86,0,0,0	0/1	.	67	5	8	61.54%	5,0,8,0
chr19	47000536	47000536	A	G	exonic	ARHGAP35		nonsynonymous SNV	ARHGAP35:NM_004491:exon7:c.A4348G:p.S1450G							chr19	47000536	.	A	G	.	PASS	DP=76	SOMATIC	SS=2	SSC=37	GPV=1E0	SPV=1.7437E-4	0/0	.	52	51	0	0	0,51,0,0	0/1	.	24	17	7	29.17%	0,17,0,7
chr19	47065195	47065195	T	C	UTR3	ZC3H4	NM_015168:c.*1161A>G									chr19	47065195	.	T	C	.	PASS	DP=118	SOMATIC	SS=2	SSC=34	GPV=1E0	SPV=3.7851E-4	0/0	.	88	88	0	0	88,0,0,0	0/1	.	30	20	5	0.2	20,0,5,0
chr19	47065255	47065255	T	C	UTR3	ZC3H4	NM_015168:c.*1101A>G									chr19	47065255	.	T	C	.	PASS	DP=130	SOMATIC	SS=2	SSC=52	GPV=1E0	SPV=6.0283E-6	0/0	.	101	100	0	0	100,0,0,0	0/1	.	29	18	7	0.28	18,0,7,0
chr19	47065761	47065761	T	C	UTR3	ZC3H4	NM_015168:c.*595A>G			rs1014357658						chr19	47065761	.	T	C	.	PASS	DP=84	SOMATIC	SS=2	SSC=45	GPV=1E0	SPV=2.6743E-5	0/0	.	60	59	0	0	59,0,0,0	0/1	.	24	13	7	0.35	13,0,7,0
chr19	47065979	47065979	T	C	UTR3	ZC3H4	NM_015168:c.*377A>G									chr19	47065979	.	T	C	.	PASS	DP=115	SOMATIC	SS=2	SSC=51	GPV=1E0	SPV=7.5862E-6	0/0	.	83	82	0	0	81,1,0,0	0/1	.	32	20	8	28.57%	20,0,8,0
chr19	47066946	47066946	T	C	exonic	ZC3H4		nonsynonymous SNV	ZC3H4:NM_015168:exon15:c.A3322G:p.S1108G							chr19	47066946	.	T	C	.	PASS	DP=117	SOMATIC	SS=2	SSC=41	GPV=1E0	SPV=7.2584E-5	0/0	.	82	81	0	0	81,0,0,0	0/1	.	35	24	7	22.58%	24,0,7,0
chr19	47067439	47067439	T	C	exonic	ZC3H4		synonymous SNV	ZC3H4:NM_015168:exon15:c.A2829G:p.P943P							chr19	47067439	.	T	C	.	PASS	DP=112	SOMATIC	SS=2	SSC=62	GPV=1E0	SPV=5.7005E-7	0/0	.	79	78	0	0	77,1,0,0	0/1	.	33	19	10	34.48%	19,0,10,0
chr19	47226965	47226965	T	C	ncRNA_exonic	MIR3190;MIR3191										chr19	47226965	.	T	C	.	PASS	DP=176	SOMATIC	SS=2	SSC=53	GPV=1E0	SPV=4.1944E-6	0/0	.	143	22	0	0	22,0,0,0	1/1	.	33	3	9	0.75	3,0,8,1
chr19	47350324	47350324	A	G	intronic	DHX34										chr19	47350324	.	A	G	.	PASS	DP=86	SOMATIC	SS=2	SSC=45	GPV=1E0	SPV=2.5256E-5	0/0	.	65	50	0	0	0,50,0,0	0/1	.	21	7	6	46.15%	0,7,0,6
chr19	47353467	47353467	A	G	exonic	DHX34		nonsynonymous SNV	DHX34:NM_014681:exon2:c.A437G:p.K146R							chr19	47353467	.	A	G	.	PASS	DP=108	SOMATIC	SS=2	SSC=70	GPV=1E0	SPV=8.203E-8	0/0	.	78	74	0	0	0,74,0,0	0/1	.	30	16	11	40.74%	0,16,0,11
chr19	47353491	47353491	A	G	exonic	DHX34		nonsynonymous SNV	DHX34:NM_014681:exon2:c.A461G:p.K154R							chr19	47353491	.	A	G	.	PASS	DP=138	SOMATIC	SS=2	SSC=47	GPV=1E0	SPV=1.8242E-5	0/0	.	105	101	0	0	0,101,0,0	0/1	.	33	23	7	23.33%	1,22,0,7
chr19	47353497	47353497	A	G	exonic	DHX34		nonsynonymous SNV	DHX34:NM_014681:exon2:c.A467G:p.Q156R							chr19	47353497	.	A	G	.	PASS	DP=139	SOMATIC	SS=2	SSC=48	GPV=1E0	SPV=1.3244E-5	0/0	.	107	103	0	0	0,103,0,0	0/1	.	32	22	7	24.14%	1,21,0,7
chr19	47353503	47353503	A	G	exonic	DHX34		nonsynonymous SNV	DHX34:NM_014681:exon2:c.A473G:p.E158G							chr19	47353503	.	A	G	.	PASS	DP=149	SOMATIC	SS=2	SSC=56	GPV=1E0	SPV=2.3518E-6	0/0	.	115	111	0	0	0,111,0,0	0/1	.	34	23	8	25.81%	0,23,0,8
chr19	47375937	47375937	A	G	exonic	DHX34		nonsynonymous SNV	DHX34:NM_014681:exon11:c.A2321G:p.K774R							chr19	47375937	.	A	G	.	PASS	DP=92	SOMATIC	SS=2	SSC=33	GPV=1E0	SPV=4.3569E-4	0/0	.	62	59	0	0	0,59,0,0	0/1	.	30	19	6	0.24	1,18,0,6
chr19	47784293	47784293	A	G	UTR3	SELENOW	NM_003009:c.*22A>G									chr19	47784293	.	A	G	.	PASS	DP=389	SOMATIC	SS=2	SSC=118	GPV=1E0	SPV=1.5749E-12	0/0	.	332	332	0	0	0,332,0,0	0/1	.	57	40	13	24.53%	0,40,0,13
chr19	48161447	48161447	T	C	exonic	LIG1		synonymous SNV	LIG1:NM_001289063:exon3:c.A78G:p.P26P,LIG1:NM_001320971:exon3:c.A78G:p.P26P,LIG1:NM_000234:exon4:c.A168G:p.P56P,LIG1:NM_001289064:exon4:c.A168G:p.P56P,LIG1:NM_001320970:exon4:c.A168G:p.P56P	rs770586328						chr19	48161447	.	T	C	.	PASS	DP=114	SOMATIC	SS=2	SSC=36	GPV=1E0	SPV=2.3624E-4	0/0	.	90	86	0	0	86,0,0,0	0/1	.	24	17	5	22.73%	17,0,5,0
chr19	48161454	48161454	T	C	exonic	LIG1		nonsynonymous SNV	LIG1:NM_001289063:exon3:c.A71G:p.K24R,LIG1:NM_001320971:exon3:c.A71G:p.K24R,LIG1:NM_000234:exon4:c.A161G:p.K54R,LIG1:NM_001289064:exon4:c.A161G:p.K54R,LIG1:NM_001320970:exon4:c.A161G:p.K54R							chr19	48161454	.	T	C	.	PASS	DP=145	SOMATIC	SS=2	SSC=46	GPV=1E0	SPV=2.3787E-5	0/0	.	111	107	0	0	107,0,0,0	0/1	.	34	26	7	21.21%	26,0,7,0
chr19	48197085	48197085	A	G	UTR3	ZSWIM9	NM_199341:c.*258A>G									chr19	48197085	.	A	G	.	PASS	DP=127	SOMATIC	SS=2	SSC=38	GPV=1E0	SPV=1.4419E-4	0/0	.	103	97	0	0	1,96,0,0	0/1	.	24	17	5	22.73%	1,16,0,5
chr19	48875699	48875699	A	G	exonic	PPP1R15A		nonsynonymous SNV	PPP1R15A:NM_014330:exon3:c.A1751G:p.Q584R							chr19	48875699	.	A	G	.	PASS	DP=425	SOMATIC	SS=2	SSC=153	GPV=1E0	SPV=4.1522E-16	0/0	.	375	372	0	0	0,372,0,0	0/1	.	50	31	15	32.61%	0,31,0,15
chr19	48955188	48955188	A	G	intronic	BAX										chr19	48955188	.	A	G	.	PASS	DP=281	SOMATIC	SS=2	SSC=53	GPV=1E0	SPV=3.9866E-6	0/0	.	221	65	0	0	0,65,0,0	0/1	.	60	17	9	34.62%	0,17,0,9
chr19	48955206	48955206	A	G	intronic	BAX										chr19	48955206	.	A	G	.	PASS	DP=275	SOMATIC	SS=2	SSC=53	GPV=1E0	SPV=4.2284E-6	0/0	.	220	64	0	0	0,64,0,0	0/1	.	55	13	8	38.1%	0,13,0,8
chr19	49106856	49106856	A	G	intronic	SNRNP70										chr19	49106856	.	A	G	.	PASS	DP=1055	SOMATIC	SS=2	SSC=39	GPV=1E0	SPV=1.0324E-4	0/0	.	999	52	0	0	0,52,0,0	0/1	.	56	11	6	35.29%	0,11,0,6
chr19	49468502	49468502	A	G	exonic	ALDH16A1		nonsynonymous SNV	ALDH16A1:NM_001145396:exon14:c.A1907G:p.Y636C,ALDH16A1:NM_153329:exon15:c.A2060G:p.Y687C	rs781383366						chr19	49468502	.	A	G	.	PASS	DP=114	SOMATIC	SS=2	SSC=33	GPV=1E0	SPV=4.7046E-4	0/0	.	85	76	0	0	0,76,0,0	0/1	.	29	18	5	21.74%	0,18,0,5
chr19	49595825	49595825	A	G	exonic	PRR12		nonsynonymous SNV	PRR12:NM_020719:exon4:c.A1490G:p.Y497C							chr19	49595825	.	A	G	.	PASS	DP=84	SOMATIC	SS=2	SSC=35	GPV=1E0	SPV=2.8871E-4	0/0	.	52	46	0	0	0,46,0,0	0/1	.	32	17	7	29.17%	0,17,0,7
chr19	49595880	49595880	A	G	exonic	PRR12		synonymous SNV	PRR12:NM_020719:exon4:c.A1545G:p.P515P							chr19	49595880	.	A	G	.	PASS	DP=83	SOMATIC	SS=2	SSC=46	GPV=1E0	SPV=2.4337E-5	0/0	.	54	48	0	0	0,48,0,0	0/1	.	29	13	8	38.1%	0,13,0,8
chr19	49595886	49595886	A	G	exonic	PRR12		synonymous SNV	PRR12:NM_020719:exon4:c.A1551G:p.P517P							chr19	49595886	.	A	G	.	PASS	DP=82	SOMATIC	SS=2	SSC=34	GPV=1E0	SPV=3.5701E-4	0/0	.	50	44	0	0	0,44,0,0	0/1	.	32	17	7	29.17%	0,17,0,7
chr19	49596303	49596303	A	G	exonic	PRR12		synonymous SNV	PRR12:NM_020719:exon4:c.A1968G:p.S656S							chr19	49596303	.	A	G	.	PASS	DP=122	SOMATIC	SS=2	SSC=39	GPV=1E0	SPV=1.2032E-4	0/0	.	88	82	0	0	0,82,0,0	0/1	.	34	20	6	23.08%	0,20,0,6
chr19	49597065	49597065	A	G	exonic	PRR12		synonymous SNV	PRR12:NM_020719:exon4:c.A2730G:p.A910A							chr19	49597065	.	A	G	.	PASS	DP=67	SOMATIC	SS=2	SSC=41	GPV=1E0	SPV=7.4217E-5	0/0	.	43	37	0	0	0,37,0,0	0/1	.	24	9	7	43.75%	0,9,0,7
chr19	49597078	49597078	A	G	exonic	PRR12		nonsynonymous SNV	PRR12:NM_020719:exon4:c.A2743G:p.S915G							chr19	49597078	.	A	G	.	PASS	DP=76	SOMATIC	SS=2	SSC=33	GPV=1E0	SPV=4.4135E-4	0/0	.	49	43	0	0	1,42,0,0	0/1	.	27	13	6	31.58%	0,13,0,6
chr19	49601813	49601813	A	G	exonic	PRR12		synonymous SNV	PRR12:NM_020719:exon6:c.A4668G:p.A1556A							chr19	49601813	.	A	G	.	PASS	DP=75	SOMATIC	SS=2	SSC=32	GPV=1E0	SPV=5.4195E-4	0/0	.	48	41	0	0	0,41,0,0	0/1	.	27	13	6	31.58%	0,13,0,6
chr19	49658517	49658517	A	G	UTR3	SCAF1	NM_021228:c.*118A>G									chr19	49658517	.	A	G	.	PASS	DP=241	SOMATIC	SS=2	SSC=73	GPV=1E0	SPV=4.8906E-8	0/0	.	186	177	0	0	0,177,0,0	0/1	.	55	35	10	22.22%	0,35,0,10
chr19	49662288	49662288	T	C	exonic	IRF3		synonymous SNV	IRF3:NM_001197126:exon4:c.A204G:p.Q68Q,IRF3:NM_001197125:exon5:c.A204G:p.Q68Q,IRF3:NM_001197122:exon6:c.A642G:p.Q214Q,IRF3:NM_001197123:exon6:c.A537G:p.Q179Q,IRF3:NM_001571:exon6:c.A642G:p.Q214Q							chr19	49662288	.	T	C	.	PASS	DP=162	SOMATIC	SS=2	SSC=41	GPV=1E0	SPV=7.2249E-5	0/0	.	121	107	0	0	102,5,0,0	0/1	.	41	24	6	0.2	24,0,6,0
chr19	49807007	49807007	A	G	UTR3	AP2A1;FUZ	NM_014203:c.*249A>G;NM_130787:c.*249A>G;NM_001352262:c.*144T>C;NM_025129:c.*144T>C;NM_001171937:c.*144T>C;NM_001363663:c.*144T>C									chr19	49807007	.	A	G	.	PASS	DP=188	SOMATIC	SS=2	SSC=58	GPV=1E0	SPV=1.3307E-6	0/0	.	142	136	0	0	0,136,0,0	0/1	.	46	34	9	20.93%	0,34,0,9
chr19	49855260	49855260	A	G	intronic	PTOV1										chr19	49855260	.	A	G	.	PASS	DP=541	SOMATIC	SS=2	SSC=37	GPV=1E0	SPV=1.9283E-4	0/0	.	468	62	0	0	2,60,0,0	0/1	.	73	22	7	24.14%	1,21,0,7
chr19	54178735	54178735	T	C	UTR3	MBOAT7	NM_001146082:c.*26A>G									chr19	54178735	.	T	C	.	PASS	DP=207	SOMATIC	SS=2	SSC=41	GPV=1E0	SPV=7.2946E-5	0/0	.	153	43	0	0	43,0,0,0	0/1	.	54	11	7	38.89%	11,0,7,0
chr19	54459608	54459608	A	G	intronic	LENG8										chr19	54459608	.	A	G	.	PASS	DP=362	SOMATIC	SS=2	SSC=86	GPV=1E0	SPV=2.4289E-9	0/0	.	310	228	0	0	0,228,0,0	0/1	.	52	31	10	24.39%	0,31,0,10
chr19	55677083	55677083	A	G	UTR5	EPN1	NM_001130071:c.-89A>G									chr19	55677083	.	A	G	.	PASS	DP=235	SOMATIC	SS=2	SSC=39	GPV=1E0	SPV=1.1781E-4	0/0	.	185	36	0	0	0,36,0,0	0/1	.	50	16	9	0.36	0,16,0,9
chr19	57757058	57757058	A	G	UTR3	ZNF776	NM_173632:c.*2371A>G;NM_001348007:c.*7A>G			rs1063854						chr19	57757058	.	A	G	.	PASS	DP=128	SOMATIC	SS=2	SSC=85	GPV=1E0	SPV=2.8191E-9	0/0	.	96	88	0	0	0,88,0,0	0/1	.	32	15	12	44.44%	0,15,0,12
chr19	57757682	57757682	A	G	UTR3	ZNF776	NM_173632:c.*2995A>G;NM_001348007:c.*631A>G									chr19	57757682	.	A	G	.	PASS	DP=113	SOMATIC	SS=2	SSC=35	GPV=1E0	SPV=3.1604E-4	0/0	.	80	72	0	0	0,72,0,0	0/1	.	33	22	6	21.43%	0,22,0,6
chr19	57757698	57757698	A	G	UTR3	ZNF776	NM_173632:c.*3011A>G;NM_001348007:c.*647A>G									chr19	57757698	.	A	G	.	PASS	DP=103	SOMATIC	SS=2	SSC=61	GPV=1E0	SPV=7.0431E-7	0/0	.	76	68	0	0	0,68,0,0	0/1	.	27	13	9	40.91%	0,13,0,9
chr19	57757722	57757722	A	G	UTR3	ZNF776	NM_173632:c.*3035A>G;NM_001348007:c.*671A>G									chr19	57757722	.	A	G	.	PASS	DP=89	SOMATIC	SS=2	SSC=52	GPV=1E0	SPV=5.2328E-6	0/0	.	68	60	0	0	1,59,0,0	0/1	.	21	9	7	43.75%	0,9,1,6
chr19	57757754	57757754	A	G	UTR3	ZNF776	NM_173632:c.*3067A>G;NM_001348007:c.*703A>G									chr19	57757754	.	A	G	.	PASS	DP=124	SOMATIC	SS=2	SSC=43	GPV=1E0	SPV=4.4583E-5	0/0	.	96	88	0	0	1,87,0,0	0/1	.	28	17	6	26.09%	1,16,0,6
chr19	57860312	57860312	A	G	UTR3	ZNF587	NM_032828:c.*172A>G;NM_001204817:c.*172A>G									chr19	57860312	.	A	G	.	PASS	DP=61	SOMATIC	SS=2	SSC=36	GPV=1E0	SPV=2.264E-4	0/0	.	38	32	0	0	0,32,0,0	0/1	.	23	10	7	41.18%	0,10,0,7
chr19	57860490	57860490	A	G	UTR3	ZNF587	NM_032828:c.*350A>G;NM_001204817:c.*350A>G									chr19	57860490	.	A	G	.	PASS	DP=98	SOMATIC	SS=2	SSC=66	GPV=1E0	SPV=2.0892E-7	0/0	.	67	60	0	0	0,60,0,0	0/1	.	31	14	11	0.44	0,14,0,11
chr19	57860542	57860542	A	G	UTR3	ZNF587	NM_032828:c.*402A>G;NM_001204817:c.*402A>G									chr19	57860542	.	A	G	.	PASS	DP=84	SOMATIC	SS=2	SSC=48	GPV=1E0	SPV=1.3509E-5	0/0	.	51	43	1	2.27%	0,43,0,1	0/1	.	33	15	12	44.44%	0,15,0,12
chr19	57860889	57860889	A	G	UTR3	ZNF587	NM_032828:c.*749A>G;NM_001204817:c.*749A>G									chr19	57860889	.	A	G	.	PASS	DP=102	SOMATIC	SS=2	SSC=41	GPV=1E0	SPV=7.5721E-5	0/0	.	71	63	0	0	0,63,0,0	0/1	.	31	18	7	0.28	0,18,0,7
chr19	57860897	57860897	A	G	UTR3	ZNF587	NM_032828:c.*757A>G;NM_001204817:c.*757A>G									chr19	57860897	.	A	G	.	PASS	DP=109	SOMATIC	SS=2	SSC=39	GPV=1E0	SPV=1.2398E-4	0/0	.	79	71	0	0	0,71,0,0	0/1	.	30	17	6	26.09%	0,17,0,6
chr19	57860938	57860938	A	G	UTR3	ZNF587	NM_032828:c.*798A>G;NM_001204817:c.*798A>G									chr19	57860938	.	A	G	.	PASS	DP=172	SOMATIC	SS=2	SSC=60	GPV=1E0	SPV=8.7466E-7	0/0	.	131	121	2	1.63%	0,121,0,2	0/1	.	41	24	11	31.43%	0,24,0,11
chr19	57863091	57863091	A	G	UTR3	ZNF587	NM_032828:c.*2951A>G;NM_001204817:c.*2951A>G									chr19	57863091	.	A	G	.	PASS	DP=96	SOMATIC	SS=2	SSC=40	GPV=1E0	SPV=9.9478E-5	0/0	.	71	61	1	1.61%	0,61,0,1	0/1	.	25	12	7	36.84%	0,12,0,7
chr19	57864412	57864412	A	G	UTR3	ZNF587	NM_032828:c.*4272A>G;NM_001204817:c.*4272A>G									chr19	57864412	.	A	G	.	PASS	DP=125	SOMATIC	SS=2	SSC=51	GPV=1E0	SPV=6.5643E-6	0/0	.	83	72	0	0	0,72,0,0	0/1	.	42	26	10	27.78%	0,26,0,10
chr19	57864857	57864857	A	G	UTR3	ZNF587	NM_032828:c.*4717A>G;NM_001204817:c.*4717A>G									chr19	57864857	.	A	G	.	PASS	DP=86	SOMATIC	SS=2	SSC=43	GPV=1E0	SPV=4.6703E-5	0/0	.	61	50	0	0	0,50,0,0	0/1	.	25	12	7	36.84%	0,12,0,7
chr19	57864892	57864892	A	G	UTR3	ZNF587	NM_032828:c.*4752A>G;NM_001204817:c.*4752A>G			rs1139067						chr19	57864892	.	A	G	.	PASS	DP=105	SOMATIC	SS=2	SSC=86	GPV=1E0	SPV=2.1378E-9	0/0	.	78	66	1	1.49%	0,66,0,1	0/1	.	27	8	13	61.9%	0,8,0,13
chr19	57864907	57864907	A	G	UTR3	ZNF587	NM_032828:c.*4767A>G;NM_001204817:c.*4767A>G									chr19	57864907	.	A	G	.	PASS	DP=100	SOMATIC	SS=2	SSC=35	GPV=1E0	SPV=2.951E-4	0/0	.	76	65	0	0	1,64,0,0	0/1	.	24	13	5	27.78%	0,13,0,5
chr19	57864915	57864915	A	G	UTR3	ZNF587	NM_032828:c.*4775A>G;NM_001204817:c.*4775A>G									chr19	57864915	.	A	G	.	PASS	DP=108	SOMATIC	SS=2	SSC=60	GPV=1E0	SPV=8.8934E-7	0/0	.	83	72	0	0	1,71,0,0	0/1	.	25	11	8	42.11%	0,11,0,8
chr19	57866830	57866830	A	G	upstream	UBE2CP5	dist=930									chr19	57866830	.	A	G	.	PASS	DP=130	SOMATIC	SS=2	SSC=57	GPV=1E0	SPV=1.7873E-6	0/0	.	97	85	1	1.16%	2,83,0,1	0/1	.	33	18	10	35.71%	1,17,0,10
chr19	57867644	57867644	A	G	upstream	UBE2CP5	dist=116									chr19	57867644	.	A	G	.	PASS	DP=95	SOMATIC	SS=2	SSC=30	GPV=1E0	SPV=8.5723E-4	0/0	.	71	54	1	1.82%	0,54,0,1	0/1	.	24	13	6	31.58%	0,13,0,6
chr20	396891	396891	A	G	UTR3	TRIB3	NM_021158:c.*201A>G;NM_001301201:c.*201A>G;NM_001301196:c.*201A>G;NM_001301188:c.*201A>G;NM_001301190:c.*201A>G;NM_001301193:c.*201A>G									chr20	396891	.	A	G	.	PASS	DP=60	SOMATIC	SS=2	SSC=31	GPV=1E0	SPV=7.4768E-4	0/0	.	39	38	0	0	0,38,0,0	0/1	.	21	13	6	31.58%	0,13,0,6
chr20	3163765	3163765	T	C	UTR3	LZTS3	NM_001282533:c.*689A>G;NM_001367609:c.*689A>G;NM_001365618:c.*689A>G									chr20	3163765	.	T	C	.	PASS	DP=93	SOMATIC	SS=2	SSC=30	GPV=1E0	SPV=9.6712E-4	0/0	.	68	66	0	0	64,2,0,0	0/1	.	25	19	5	20.83%	19,0,5,0
chr20	3189746	3189746	T	C	downstream	DDRGK1	dist=604			rs567631008						chr20	3189746	.	T	C	.	PASS	DP=89	SOMATIC	SS=2	SSC=45	GPV=1E0	SPV=3.0586E-5	0/0	.	64	61	0	0	61,0,0,0	0/1	.	25	14	7	33.33%	14,0,7,0
chr20	3868849	3868849	A	G	UTR3	MAVS	NM_001206491:c.*2702A>G;NM_020746:c.*2702A>G									chr20	3868849	.	A	G	.	PASS	DP=68	SOMATIC	SS=2	SSC=40	GPV=1E0	SPV=8.0739E-5	0/0	.	44	38	1	2.56%	1,37,0,1	0/1	.	24	8	8	0.5	0,8,1,7
chr20	3869878	3869878	A	G	UTR3	MAVS	NM_001206491:c.*3731A>G;NM_020746:c.*3731A>G									chr20	3869878	.	A	G	.	PASS	DP=122	SOMATIC	SS=2	SSC=39	GPV=1E0	SPV=1.0913E-4	0/0	.	91	83	1	1.19%	0,83,0,1	0/1	.	31	18	7	0.28	0,18,0,7
chr20	3871007	3871007	A	G	UTR3	MAVS	NM_001206491:c.*4860A>G;NM_020746:c.*4860A>G			rs534511827						chr20	3871007	.	A	G	.	PASS	DP=77	SOMATIC	SS=2	SSC=38	GPV=1E0	SPV=1.5818E-4	0/0	.	57	48	2	0.04	0,48,0,2	0/1	.	20	7	7	0.5	0,7,0,7
chr20	23365624	23365624	A	G	exonic	GZF1		nonsynonymous SNV	GZF1:NM_001317019:exon1:c.A1241G:p.K414R,GZF1:NM_022482:exon2:c.A1241G:p.K414R,GZF1:NM_001317012:exon3:c.A1241G:p.K414R							chr20	23365624	.	A	G	.	PASS	DP=77	SOMATIC	SS=2	SSC=39	GPV=1E0	SPV=1.2411E-4	0/0	.	57	57	0	0	0,57,0,0	0/1	.	20	13	6	31.58%	0,13,0,6
chr20	23375726	23375726	T	C	UTR3	NAPB	NM_022080:c.*1650A>G;NM_001283020:c.*1650A>G;NM_001283018:c.*1650A>G;NM_001283026:c.*1650A>G									chr20	23375726	.	T	C	.	PASS	DP=98	SOMATIC	SS=2	SSC=33	GPV=1E0	SPV=4.9549E-4	0/0	.	75	75	0	0	75,0,0,0	0/1	.	23	18	5	21.74%	18,0,5,0
chr20	25446235	25446235	A	G	UTR3	GINS1	NM_021067:c.*244A>G			rs781012901						chr20	25446235	.	A	G	.	PASS	DP=172	SOMATIC	SS=2	SSC=69	GPV=1E0	SPV=1.0646E-7	0/0	.	140	138	0	0	0,138,0,0	0/1	.	32	23	9	28.12%	0,23,0,9
chr20	25446273	25446273	A	G	UTR3	GINS1	NM_021067:c.*282A>G									chr20	25446273	.	A	G	.	PASS	DP=128	SOMATIC	SS=2	SSC=43	GPV=1E0	SPV=4.6746E-5	0/0	.	102	100	0	0	0,100,0,0	0/1	.	26	20	6	23.08%	0,20,0,6
chr20	25446309	25446309	A	G	UTR3	GINS1	NM_021067:c.*318A>G									chr20	25446309	.	A	G	.	PASS	DP=171	SOMATIC	SS=2	SSC=49	GPV=1E0	SPV=1.0184E-5	0/0	.	136	133	0	0	0,133,0,0	0/1	.	35	28	7	0.2	0,28,0,7
chr20	25447684	25447684	A	G	UTR3	GINS1	NM_021067:c.*1693A>G									chr20	25447684	.	A	G	.	PASS	DP=172	SOMATIC	SS=2	SSC=68	GPV=1E0	SPV=1.4136E-7	0/0	.	135	132	1	0.75%	0,132,0,1	0/1	.	37	26	11	29.73%	0,26,0,11
chr20	25447748	25447748	A	G	UTR3	GINS1	NM_021067:c.*1757A>G									chr20	25447748	.	A	G	.	PASS	DP=159	SOMATIC	SS=2	SSC=35	GPV=1E0	SPV=2.7588E-4	0/0	.	131	124	5	3.88%	0,124,0,5	0/1	.	28	20	8	28.57%	0,20,0,8
chr20	25447908	25447908	A	G	UTR3	GINS1	NM_021067:c.*1917A>G									chr20	25447908	.	A	G	.	PASS	DP=139	SOMATIC	SS=2	SSC=40	GPV=1E0	SPV=9.0075E-5	0/0	.	116	114	0	0	2,112,0,0	0/1	.	23	18	5	21.74%	0,18,0,5
chr20	25447916	25447916	A	G	UTR3	GINS1	NM_021067:c.*1925A>G									chr20	25447916	.	A	G	.	PASS	DP=169	SOMATIC	SS=2	SSC=49	GPV=1E0	SPV=1.0759E-5	0/0	.	142	140	0	0	2,138,0,0	0/1	.	27	21	6	22.22%	0,21,0,6
chr20	25447935	25447935	A	G	UTR3	GINS1	NM_021067:c.*1944A>G									chr20	25447935	.	A	G	.	PASS	DP=188	SOMATIC	SS=2	SSC=58	GPV=1E0	SPV=1.4934E-6	0/0	.	158	156	0	0	1,155,0,0	0/1	.	30	23	7	23.33%	1,22,0,7
chr20	25695800	25695800	T	C	intronic	ZNF337										chr20	25695800	.	T	C	.	PASS	DP=90	SOMATIC	SS=2	SSC=36	GPV=1E0	SPV=2.0354E-4	0/0	.	69	51	2	3.77%	50,1,2,0	0/1	.	21	11	8	42.11%	11,0,7,1
chr20	31945126	31945126	T	C	UTR3	PDRG1	NM_030815:c.*681A>G									chr20	31945126	.	T	C	.	PASS	DP=216	SOMATIC	SS=2	SSC=64	GPV=1E0	SPV=3.4179E-7	0/0	.	178	176	0	0	176,0,0,0	0/1	.	38	28	8	22.22%	28,0,8,0
chr20	32141527	32141527	A	G	exonic	TM9SF4		nonsynonymous SNV	TM9SF4:NM_001363731:exon4:c.A209G:p.N70S,TM9SF4:NM_014742:exon4:c.A260G:p.N87S							chr20	32141527	.	A	G	.	PASS	DP=140	SOMATIC	SS=2	SSC=47	GPV=1E0	SPV=1.7274E-5	0/0	.	106	102	0	0	8,94,0,0	0/1	.	34	23	7	23.33%	2,21,1,6
chr20	32358448	32358448	A	G	UTR5	ASXL1	NM_015338:c.-328A>G;NM_001164603:c.-328A>G									chr20	32358448	.	A	G	.	PASS	DP=97	SOMATIC	SS=2	SSC=31	GPV=1E0	SPV=6.8424E-4	0/0	.	73	69	0	0	2,67,0,0	0/1	.	24	18	5	21.74%	0,18,0,5
chr20	32433508	32433508	A	G	exonic	ASXL1		nonsynonymous SNV	ASXL1:NM_001363734:exon10:c.A1127G:p.K376R,ASXL1:NM_015338:exon11:c.A1310G:p.K437R							chr20	32433508	.	A	G	.	PASS	DP=149	SOMATIC	SS=2	SSC=44	GPV=1E0	SPV=3.9185E-5	0/0	.	120	117	0	0	1,116,0,0	0/1	.	29	23	6	20.69%	0,23,0,6
chr20	34850670	34850670	T	C	intronic	GGT7										chr20	34850670	.	T	C	.	PASS	DP=178	SOMATIC	SS=2	SSC=30	GPV=1E0	SPV=9.4832E-4	0/0	.	145	30	0	0	30,0,0,0	0/1	.	33	4	4	0.5	4,0,4,0
chr20	35626953	35626953	T	C	intronic	CPNE1										chr20	35626953	.	T	C	.	PASS	DP=410	SOMATIC	SS=2	SSC=37	GPV=1E0	SPV=1.7711E-4	0/0	.	346	83	0	0	83,0,0,0	0/1	.	64	15	5	0.25	15,0,5,0
chr20	35630037	35630037	T	C	intronic	CPNE1										chr20	35630037	.	T	C	.	PASS	DP=337	SOMATIC	SS=2	SSC=56	GPV=1E0	SPV=2.3917E-6	0/0	.	277	47	2	4.08%	47,0,2,0	0/1	.	60	6	10	62.5%	6,0,10,0
chr20	35630049	35630049	T	C	intronic	CPNE1										chr20	35630049	.	T	C	.	PASS	DP=329	SOMATIC	SS=2	SSC=34	GPV=1E0	SPV=3.4105E-4	0/0	.	268	40	0	0	40,0,0,0	0/1	.	61	11	6	35.29%	11,0,6,0
chr20	35713458	35713458	T	C	intronic	RBM39										chr20	35713458	.	T	C	.	PASS	DP=532	SOMATIC	SS=2	SSC=37	GPV=1E0	SPV=1.7265E-4	0/0	.	466	40	0	0	40,0,0,0	0/1	.	66	9	6	0.4	9,0,6,0
chr20	35713611	35713611	T	C	intronic	RBM39										chr20	35713611	.	T	C	.	PASS	DP=493	SOMATIC	SS=2	SSC=31	GPV=1E0	SPV=6.993E-4	0/0	.	434	8	0	0	7,1,0,0	1/1	.	59	1	7	87.5%	1,0,6,1
chr20	35713721	35713721	T	C	intronic	RBM39										chr20	35713721	.	T	C	.	PASS	DP=602	SOMATIC	SS=2	SSC=50	GPV=1E0	SPV=8.1974E-6	0/0	.	537	112	0	0	112,0,0,0	0/1	.	65	9	5	35.71%	9,0,5,0
chr20	35713783	35713783	T	C	intronic	RBM39										chr20	35713783	.	T	C	.	PASS	DP=584	SOMATIC	SS=2	SSC=77	GPV=1E0	SPV=1.861E-8	0/0	.	504	79	0	0	79,0,0,0	0/1	.	80	17	12	41.38%	17,0,12,0
chr20	36773517	36773517	T	C	UTR5	DSN1	NM_001145316:c.-2059A>G;NM_024918:c.-2059A>G									chr20	36773517	.	T	C	.	PASS	DP=132	SOMATIC	SS=2	SSC=36	GPV=1E0	SPV=2.2633E-4	0/0	.	99	50	0	0	50,0,0,0	0/1	.	33	13	6	31.58%	13,0,6,0
chr20	36773554	36773554	T	C	UTR5	DSN1	NM_001145316:c.-2096A>G;NM_024918:c.-2096A>G									chr20	36773554	.	T	C	.	PASS	DP=134	SOMATIC	SS=2	SSC=38	GPV=1E0	SPV=1.2824E-4	0/0	.	98	49	0	0	49,0,0,0	0/1	.	36	15	7	31.82%	15,0,7,0
chr20	38091863	38091863	A	G	UTR3	RPRD1B	NM_021215:c.*1988A>G									chr20	38091863	.	A	G	.	PASS	DP=158	SOMATIC	SS=2	SSC=50	GPV=1E0	SPV=8.6834E-6	0/0	.	131	128	0	0	0,128,0,0	0/1	.	27	18	6	0.25	0,18,0,6
chr20	38450778	38450778	A	G	ncRNA_exonic	SNHG11										chr20	38450778	.	A	G	.	PASS	DP=117	SOMATIC	SS=2	SSC=42	GPV=1E0	SPV=5.6395E-5	0/0	.	86	85	0	0	0,85,0,0	0/1	.	31	24	7	22.58%	0,24,0,7
chr20	43716232	43716232	A	G	UTR3	MYBL2	NM_001278610:c.*145A>G;NM_002466:c.*145A>G									chr20	43716232	.	A	G	.	PASS	DP=86	SOMATIC	SS=2	SSC=47	GPV=1E0	SPV=1.8954E-5	0/0	.	55	53	0	0	0,53,0,0	0/1	.	31	14	8	36.36%	0,14,0,8
chr20	44498285	44498285	T	C	UTR3	SERINC3	NM_006811:c.*2011A>G									chr20	44498285	.	T	C	.	PASS	DP=114	SOMATIC	SS=2	SSC=41	GPV=1E0	SPV=7.4293E-5	0/0	.	94	85	0	0	84,1,0,0	0/1	.	20	12	5	29.41%	12,0,5,0
chr20	45078390	45078390	A	G	UTR3	STK4	NM_006282:c.*3214A>G;NM_001352385:c.*3384A>G									chr20	45078390	.	A	G	.	PASS	DP=76	SOMATIC	SS=2	SSC=39	GPV=1E0	SPV=1.0021E-4	0/0	.	56	56	0	0	0,56,0,0	0/1	.	20	12	6	33.33%	0,12,0,6
chr20	45857231	45857231	T	C	exonic	ACOT8		nonsynonymous SNV	ACOT8:NM_005469:exon1:c.A85G:p.T29A							chr20	45857231	.	T	C	.	PASS	DP=105	SOMATIC	SS=2	SSC=32	GPV=1E0	SPV=5.103E-4	0/0	.	80	78	0	0	77,1,0,0	0/1	.	25	19	5	20.83%	19,0,5,0
chr20	45895667	45895667	A	G	intronic	CTSA										chr20	45895667	.	A	G	.	PASS	DP=143	SOMATIC	SS=2	SSC=54	GPV=1E0	SPV=3.4967E-6	0/0	.	112	28	0	0	0,28,0,0	1/1	.	31	2	7	77.78%	0,2,0,7
chr20	45895693	45895693	A	G	intronic	CTSA										chr20	45895693	.	A	G	.	PASS	DP=140	SOMATIC	SS=2	SSC=36	GPV=1E0	SPV=2.0125E-4	0/0	.	110	26	0	0	1,25,0,0	0/1	.	30	3	5	62.5%	0,3,0,5
chr20	49281531	49281531	A	G	ncRNA_intronic	ZFAS1										chr20	49281531	.	A	G	.	PASS	DP=1072	SOMATIC	SS=2	SSC=46	GPV=1E0	SPV=2.2693E-5	0/0	.	1002	41	0	0	7,34,0,0	0/1	.	70	5	6	54.55%	0,5,1,5
chr20	56388755	56388755	T	C	UTR5	AURKA	NM_001323304:c.-558A>G;NM_001323305:c.-558A>G;NM_198433:c.-558A>G									chr20	56388755	.	T	C	.	PASS	DP=193	SOMATIC	SS=2	SSC=33	GPV=1E0	SPV=4.8969E-4	0/0	.	150	60	0	0	60,0,0,0	0/1	.	43	20	6	23.08%	20,0,6,0
chr20	57368761	57368761	A	G	exonic	RAE1		synonymous SNV	RAE1:NM_001015885:exon8:c.A591G:p.L197L,RAE1:NM_003610:exon8:c.A591G:p.L197L							chr20	57368761	.	A	G	.	PASS	DP=115	SOMATIC	SS=2	SSC=40	GPV=1E0	SPV=9.1124E-5	0/0	.	89	87	0	0	1,86,0,0	0/1	.	26	20	6	23.08%	0,20,0,6
chr20	58677733	58677733	A	G	ncRNA_intronic	STX16-NPEPL1										chr20	58677733	.	A	G	.	PASS	DP=129	SOMATIC	SS=2	SSC=36	GPV=1E0	SPV=2.299E-4	0/0	.	85	59	0	0	0,59,0,0	0/1	.	44	16	6	27.27%	1,15,0,6
chr20	58890508	58890508	A	G	intronic	GNAS										chr20	58890508	.	A	G	.	PASS	DP=268	SOMATIC	SS=2	SSC=48	GPV=1E0	SPV=1.3276E-5	0/0	.	241	75	0	0	0,75,0,0	0/1	.	27	15	7	31.82%	0,15,0,7
chr20	62879276	62879276	T	C	exonic	DIDO1		nonsynonymous SNV	DIDO1:NM_001193369:exon16:c.A6680G:p.E2227G,DIDO1:NM_033081:exon16:c.A6680G:p.E2227G							chr20	62879276	.	T	C	.	PASS	DP=62	SOMATIC	SS=2	SSC=70	GPV=1E0	SPV=9.002E-8	0/0	.	42	40	0	0	40,0,0,0	0/1	.	20	8	12	0.6	8,0,12,0
chr20	62888561	62888561	T	C	UTR3	DIDO1	NM_080797:c.*2370A>G;NM_001193370:c.*2370A>G									chr20	62888561	.	T	C	.	PASS	DP=124	SOMATIC	SS=2	SSC=32	GPV=1E0	SPV=5.1157E-4	0/0	.	84	39	0	0	39,0,0,0	0/1	.	40	12	6	33.33%	12,0,6,0
chr20	63215880	63215880	T	C	exonic	YTHDF1		nonsynonymous SNV	YTHDF1:NM_017798:exon1:c.A13G:p.S5G							chr20	63215880	.	T	C	.	PASS	DP=112	SOMATIC	SS=2	SSC=54	GPV=1E0	SPV=3.8132E-6	0/0	.	85	84	0	0	84,0,0,0	0/1	.	27	18	8	30.77%	18,0,8,0
chr20	63215907	63215907	T	C	UTR5	YTHDF1	NM_017798:c.-15A>G									chr20	63215907	.	T	C	.	PASS	DP=104	SOMATIC	SS=2	SSC=71	GPV=1E0	SPV=7.3184E-8	0/0	.	76	75	0	0	75,0,0,0	0/1	.	28	16	11	40.74%	16,0,11,0
chr20	63288477	63288477	A	G	UTR3	ARFGAP1	NM_001281483:c.*604A>G;NM_001281484:c.*604A>G;NM_018209:c.*604A>G;NM_175609:c.*604A>G;NM_001281482:c.*852A>G									chr20	63288477	.	A	G	.	PASS	DP=290	SOMATIC	SS=2	SSC=88	GPV=1E0	SPV=1.4501E-9	0/0	.	246	242	0	0	0,242,0,0	0/1	.	44	31	10	24.39%	0,31,0,10
chr20	63489909	63489909	T	C	intronic	EEF1A2										chr20	63489909	.	T	C	.	PASS	DP=314	SOMATIC	SS=2	SSC=56	GPV=1E0	SPV=2.3768E-6	0/0	.	260	24	0	0	24,0,0,0	1/1	.	54	1	7	87.5%	1,0,7,0
chr20	63932070	63932070	A	G	UTR3	DNAJC5	NM_025219:c.*502A>G									chr20	63932070	.	A	G	.	PASS	DP=163	SOMATIC	SS=2	SSC=57	GPV=1E0	SPV=1.6759E-6	0/0	.	122	118	0	0	1,117,0,0	0/1	.	41	30	9	23.08%	0,30,0,9
chr20	63943379	63943379	T	C	intronic	UCKL1				rs1008021350						chr20	63943379	.	T	C	.	PASS	DP=129	SOMATIC	SS=2	SSC=45	GPV=1E0	SPV=2.9621E-5	0/0	.	99	44	0	0	43,1,0,0	0/1	.	30	9	7	43.75%	9,0,7,0
chr20	63957288	63957288	T	C	UTR3	ZNF512B	NM_020713:c.*2600A>G									chr20	63957288	.	T	C	.	PASS	DP=128	SOMATIC	SS=2	SSC=48	GPV=1E0	SPV=1.4064E-5	0/0	.	99	94	0	0	94,0,0,0	0/1	.	29	20	7	25.93%	20,0,7,0
chr20	63957436	63957436	T	C	UTR3	ZNF512B	NM_020713:c.*2452A>G									chr20	63957436	.	T	C	.	PASS	DP=179	SOMATIC	SS=2	SSC=58	GPV=1E0	SPV=1.4614E-6	0/0	.	142	137	0	0	137,0,0,0	0/1	.	37	27	8	22.86%	26,1,8,0
chr20	63957464	63957464	T	C	UTR3	ZNF512B	NM_020713:c.*2424A>G									chr20	63957464	.	T	C	.	PASS	DP=120	SOMATIC	SS=2	SSC=53	GPV=1E0	SPV=4.3385E-6	0/0	.	91	86	0	0	86,0,0,0	0/1	.	29	19	8	29.63%	19,0,8,0
chr20	63959418	63959418	T	C	UTR3	ZNF512B	NM_020713:c.*470A>G									chr20	63959418	.	T	C	.	PASS	DP=136	SOMATIC	SS=2	SSC=55	GPV=1E0	SPV=2.8159E-6	0/0	.	105	100	0	0	100,0,0,0	0/1	.	31	21	8	27.59%	21,0,8,0
chr20	63959510	63959510	T	C	UTR3	ZNF512B	NM_020713:c.*378A>G									chr20	63959510	.	T	C	.	PASS	DP=106	SOMATIC	SS=2	SSC=32	GPV=1E0	SPV=6.2588E-4	0/0	.	79	74	0	0	74,0,0,0	0/1	.	27	19	5	20.83%	19,0,5,0
chr20	63959516	63959516	T	C	UTR3	ZNF512B	NM_020713:c.*372A>G									chr20	63959516	.	T	C	.	PASS	DP=118	SOMATIC	SS=2	SSC=37	GPV=1E0	SPV=1.6639E-4	0/0	.	88	83	0	0	83,0,0,0	0/1	.	30	22	6	21.43%	22,0,6,0
chr20	63967400	63967400	T	C	exonic	ZNF512B		nonsynonymous SNV	ZNF512B:NM_020713:exon3:c.A245G:p.Q82R							chr20	63967400	.	T	C	.	PASS	DP=158	SOMATIC	SS=2	SSC=52	GPV=1E0	SPV=6.0802E-6	0/0	.	120	113	0	0	109,4,0,0	0/1	.	38	28	8	22.22%	28,0,8,0
chr20	63967886	63967886	T	C	exonic	ZNF512B		nonsynonymous SNV	ZNF512B:NM_020713:exon2:c.A65G:p.K22R							chr20	63967886	.	T	C	.	PASS	DP=88	SOMATIC	SS=2	SSC=34	GPV=1E0	SPV=3.8438E-4	0/0	.	62	58	0	0	56,2,0,0	0/1	.	26	18	6	0.25	18,0,6,0
chr20	64256986	64256986	A	G	intronic	PCMTD2										chr20	64256986	.	A	G	.	PASS	DP=101	SOMATIC	SS=2	SSC=45	GPV=1E0	SPV=2.7602E-5	0/0	.	69	37	0	0	0,37,0,0	0/1	.	32	12	9	42.86%	0,12,0,9
chr21	28935246	28935246	T	C	exonic	LTN1		nonsynonymous SNV	LTN1:NM_001320766:exon26:c.A4696G:p.R1566G,LTN1:NM_015565:exon27:c.A4738G:p.R1580G							chr21	28935246	.	T	C	.	PASS	DP=76	SOMATIC	SS=2	SSC=30	GPV=1E0	SPV=9.6246E-4	0/0	.	55	54	0	0	54,0,0,0	0/1	.	21	15	5	0.25	15,0,5,0
[truncated: 169 more rows]

## Sheet: Exp#2 Flag vs ADARB1
Chr	Start	End	Ref	Alt	Func.refGene	Gene.refGene	GeneDetail.refGene	ExonicFunc.refGene	AAChange.refGene	avsnp150	CLNALLELEID	CLNDN	CLNDISDB	CLNREVSTAT	CLNSIG	Otherinfo	Otherinfo	Otherinfo	Otherinfo	Otherinfo	Otherinfo	Otherinfo	Otherinfo	Otherinfo	Otherinfo	Otherinfo	Otherinfo	Otherinfo	GT	GQ	DP	RD	AD	FREQ	DP4	GT	GQ	DP	RD	AD	FREQ	DP4
[truncated: 3,700 more rows]
