# Supplementary material for: C to U RNA editing of MFN1 is regulated by ADARB1 and associates with favourable prognosis in chronic lymphocytic leukemia
Source: Sci Rep. 2025 Aug 14;15:29856. doi: 10.1038/s41598-025-15666-6 (PMC12354836; doi:10.1038/s41598-025-15666-6)
Supplement: Supplementary file 7 — Supplementary Information 7. [file 41598_2025_15666_MOESM7_ESM.xlsx]

## Sheet: Tabelle1
Supplementary Table S5. Small RNA/miRNA editing events observed in HEK293 cells transfected with A3BCF or control siRNAs and Flag-ADARB1 constructs.
##fileformat=VCFv4.1 (hg38)
##source=VarScan2
##INFO=<ID=DP,Number=1,Type=Integer,Description="Total depth of quality bases">
##INFO=<ID=SOMATIC,Number=0,Type=Flag,Description="Indicates if record is a somatic mutation">
##INFO=<ID=SS,Number=1,Type=String,Description="Somatic status of variant (0=Reference,1=Germline,2=Somatic,3=LOH, or 5=Unknown)">
##INFO=<ID=SSC,Number=1,Type=String,Description="Somatic score in Phred scale (0-255) derived from somatic p-value">
##INFO=<ID=GPV,Number=1,Type=Float,Description="Fisher's Exact Test P-value of tumor+normal versus no variant for Germline calls">
##INFO=<ID=SPV,Number=1,Type=Float,Description="Fisher's Exact Test P-value of tumor versus normal for Somatic/LOH calls">
##FILTER=<ID=str10,Description="Less than 10% or more than 90% of variant supporting reads on one strand">
##FILTER=<ID=indelError,Description="Likely artifact due to indel reads at this position">
##FORMAT=<ID=GT,Number=1,Type=String,Description="Genotype">
##FORMAT=<ID=GQ,Number=1,Type=Integer,Description="Genotype Quality">
##FORMAT=<ID=DP,Number=1,Type=Integer,Description="Read Depth">
##FORMAT=<ID=RD,Number=1,Type=Integer,Description="Depth of reference-supporting bases (reads1)">
##FORMAT=<ID=AD,Number=1,Type=Integer,Description="Depth of variant-supporting bases (reads2)">
##FORMAT=<ID=FREQ,Number=1,Type=String,Description="Variant allele frequency">
##FORMAT=<ID=DP4,Number=1,Type=String,Description="Strand read counts: ref/fwd, ref/rev, var/fwd, var/rev">
##FILTER=<ID=VarCount,Description="Fewer than 3 variant-supporting reads">
##FILTER=<ID=VarFreq,Description="Variant allele frequency below 0.01">
##FILTER=<ID=VarReadPos,Description="Relative average read position < 0.15">
##FILTER=<ID=VarDist3,Description="Average distance to effective 3' end < 0.15">
##FILTER=<ID=VarMMQS,Description="Average mismatch quality sum for variant reads > 100">
##FILTER=<ID=VarMapQual,Description="Average mapping quality of variant reads < 30">
##FILTER=<ID=VarBaseQual,Description="Average base quality of variant reads < 30">
##FILTER=<ID=Strand,Description="Strand representation of variant reads < 0.0">
##FILTER=<ID=RefMapQual,Description="Average mapping quality of reference reads < 20">
##FILTER=<ID=RefBaseQual,Description="Average base quality of reference reads < 15">
##FILTER=<ID=MMQSdiff,Description="Mismatch quality sum difference (ref - var) > 50">
##FILTER=<ID=MapQualDiff,Description="Mapping quality difference (ref - var) > 10">
##FILTER=<ID=ReadLenDiff,Description="Average supporting read length difference (ref - var) > 0.05">
Experiment #1
#CHROM	POS	ID	REF	ALT	QUAL	FILTER	INFO	FORMAT	sicontrol	Flag-ADARB1+sicontrol
chr9	114209465	.	A	G	.	PASS	DP=249;SOMATIC;SS=2;SSC=67;GPV=1E0;SPV=1.9823E-7	GT:GQ:DP:RD:AD:FREQ:DP4	0/0:.:122:121:1:0.82%:121,0,1,0	0/1:.:127:102:25:19.69%:102,0,25,0
chrX	53557256	.	T	C	.	PASS	DP=5913;SOMATIC;SS=2;SSC=45;GPV=1E0;SPV=2.7852E-5	GT:GQ:DP:RD:AD:FREQ:DP4	0/0:.:3482:3371:111:3.19%:0,3371,0,111	0/1:.:2431:2301:130:5.35%:0,2301,0,130
Experiment #2
chr2	25328670	.	T	C	.	PASS	DP=273;SOMATIC;SS=2;SSC=52;GPV=1E0;SPV=6.0407E-6	GT:GQ:DP:RD:AD:FREQ:DP4	0/0:.:146:146:0:0%:0,146,0,0	0/1:.:127:111:15:11.9%:0,111,0,15
chr9	114209465	.	A	G	.	PASS	DP=420;SOMATIC;SS=2;SSC=115;GPV=1E0;SPV=2.7899E-12	GT:GQ:DP:RD:AD:FREQ:DP4	0/0:.:243:243:0:0%:243,0,0,0	0/1:.:177:147:29:16.48%:147,0,29,0
chr13	50049044	.	T	C	.	PASS	DP=182;SOMATIC;SS=2;SSC=34;GPV=1E0;SPV=3.2733E-4	GT:GQ:DP:RD:AD:FREQ:DP4	0/0:.:113:113:0:0%:0,113,0,0	0/1:.:69:61:8:11.59%:0,61,0,8
