# Supplementary material for: C to U RNA editing of MFN1 is regulated by ADARB1 and associates with favourable prognosis in chronic lymphocytic leukemia
Source: Sci Rep. 2025 Aug 14;15:29856. doi: 10.1038/s41598-025-15666-6 (PMC12354836; doi:10.1038/s41598-025-15666-6)
Supplement: Supplementary file 8 — Supplementary Information 8. [file 41598_2025_15666_MOESM8_ESM.xlsx]

## Sheet: Sheet 1
Supplementary Table S6. Gene expression levels from RNA-seq data in HEK293 cells transfected with Flag-ADARB1 or empty Flag-control plasmids.
genes	Flag-ADARB1 Exp#1	Flag-ADARB1 Exp#2	Flag Exp#1	Flag Exp#2
WASH9P	61.306	65.9338	103.023	123.621
MTND2P28	2503.33	2696.19	2605.46	2647.73
MTCO1P12	228.195	214.031	254.468	196.67
MTCO2P12	38.3163	13.1868	29.8768	23.6003
MTATP6P1	23219.6	17470.4	23008.2	20605.3
LINC01409	40.8707	27.3879	42.2396	22.4765
LINC01128	393.38	377.344	424.456	422.559
LINC00115	21.2868	10.1437	38.1186	32.591
LINC02593	2126.13	1408.95	2292.27	1646.41
SAMD11	3998.51	3429.57	4438.24	3227.63
NOC2L	5234.85	5627.7	5940.33	7280.14
KLHL17	2000.96	1436.34	1932.72	1646.41
PLEKHN1	166.037	148.097	190.593	158.459
PERM1	28.9501	30.431	21.6349	30.3433
HES4	4553.67	3598.97	5548.84	5235.91
ISG15	85.1472	118.681	145.263	142.726
AGRN	13283	9605.04	12696.6	12282.3
RNF223	11.0691	7.10057	5.15117	13.4859
C1orf159	958.758	739.473	991.084	1020.43
SDF4	3251.77	2984.27	3274.08	3642.32
B3GALT6	1255.92	1064.07	1354.76	1487.95
C1QTNF12	56.1972	66.9482	65.9349	116.878
UBE2J2	2029.91	2285.37	1862.66	2326.32
LINC01786	52.7913	23.3304	50.4814	39.3339
SCNN1D	254.59	180.557	325.554	224.765
ACAP3	2725.56	2491.28	3366.8	2891.6
PUSL1	1106.91	1300.42	1352.7	1426.14
INTS11	2025.65	1787.31	2235.61	2186.97
CPTP	411.261	449.364	491.421	561.913
DVL1	2212.98	2124.08	2415.9	2624.13
MXRA8	151.562	103.465	90.6605	58.4389
AURKAIP1	2767.28	2995.42	2564.25	3180.43
CCNL2	7088.51	5877.24	7691.72	6440.65
MRPL20-AS1	743.335	623.835	917.938	815.898
MRPL20	1975.42	1911.07	1918.29	2210.57
MRPL20-DT	178.809	166.356	172.049	121.373
ANKRD65	20.4353	15.2155	11.3326	8.99061
VWA1	415.518	315.468	454.333	325.91
ATAD3B	1476.45	1876.58	1817.33	2404.99
ATAD3A	1547.98	2023.66	1852.36	2560.08
TMEM240	57.0486	52.7471	15.4535	17.9812
SSU72	3010.81	3160.77	3138.09	3598.49
FNDC10	269.917	166.356	322.463	204.536
MIB2	1874.09	1979.03	1508.26	1557.62
CDK11B	1054.12	1278.1	1067.32	1328.36
SLC35E2B	1942.21	1213.18	2344.81	1863.3
CDK11A	172.849	205.916	176.17	205.66
SLC35E2A	126.018	72.02	171.019	131.488
NADK	2152.52	1909.04	2762.06	2694.93
GNB1	9094.58	8333.02	9284.46	9449.13
CALML6	13.6236	11.158	10.3023	19.105
TMEM52	80.0384	71.0057	71.0861	57.3151
CFAP74	15.3265	5.07183	19.5744	8.99061
GABRD	45.128	24.3448	49.4512	30.3433
PRKCZ	991.114	981.907	1113.68	1164.28
PRKCZ-AS1	29.8015	37.5316	30.907	22.4765
FAAP20	1449.21	1288.25	1324.88	1393.54
SKI	4686.5	4789.84	4571.15	4605.44
MORN1	312.49	195.773	414.154	282.08
RER1	2734.08	2571.42	2832.11	2941.05
PEX10	842.958	738.459	1003.45	1035.04
PANK4	1150.34	1010.31	1261.01	1314.88
TNFRSF14	28.9501	16.2299	23.6954	13.4859
PRXL2B	587.516	469.652	596.505	561.913
TTC34	93.6619	62.8907	106.114	75.2963
PRDM16-DT	45.9795	49.704	59.7535	39.3339
PRDM16	240.115	195.773	278.163	203.412
ARHGEF16	367.836	293.152	432.698	436.044
MEGF6	300.57	213.017	332.765	224.765
TPRG1L	422.33	424.005	478.028	463.016
WRAP73	1445.8	1381.57	1420.69	1591.34
TP73	762.919	668.467	962.238	1004.7
TP73-AS1	2449.69	1800.5	2788.84	2487.03
SMIM1	40.8707	24.3448	35.0279	24.7242
LRRC47	2152.52	2216.39	2324.21	2730.9
CEP104	1492.63	1630.09	1586.56	1816.1
DFFB	399.34	359.086	447.121	378.729
C1orf174	762.919	736.43	854.063	902.432
LINC01134	19.5839	23.3304	19.5744	39.3339
NPHP4	772.285	675.568	1068.35	1041.79
KCNAB2	401.895	324.597	421.365	341.643
CHD5	94.5134	116.652	78.2977	49.4483
RPL22	2660	2216.39	2649.76	2161.12
RNF207	379.757	252.577	403.851	270.842
ICMT	4054.71	3824.16	4557.75	5042.61
LINC00337	34.0589	24.3448	29.8768	23.6003
GPR153	422.33	317.497	445.061	371.986
ACOT7	1673.99	1608.79	1738	2004.91
HES2	52.7913	32.4597	47.3907	23.6003
TNFRSF25	242.67	199.83	224.591	158.459
PLEKHG5	515.992	500.083	504.814	409.073
NOL9	1344.47	1324.76	1619.53	1516.04
ZBTB48	636.901	685.712	831.398	799.04
KLHL21	1284.02	1139.13	1351.67	1876.79
PHF13	1866.43	1833.97	1860.6	1659.89
THAP3	514.289	533.557	594.445	631.59
DNAJC11	3015.91	2883.84	3010.34	3553.54
CAMTA1-DT	9.36619	15.2155	24.7256	32.591
CAMTA1	1481.56	1504.31	1418.63	1357.58
VAMP3	2573.15	2341.16	2512.74	2607.28
PER3	598.585	604.562	440.94	328.157
TNFRSF9	75.781	78.1062	207.077	161.831
PARK7	4755.47	4137.6	4603.08	4781.88
ERRFI1	1312.97	1526.62	1304.28	1584.59
SLC45A1	22.1383	10.1437	28.8465	5.61913
RERE	2891.6	2834.14	2936.16	3029.83
ENO1	34647.3	33306.7	33636.1	40621.8
ENO1-AS1	10.2177	10.1437	11.3326	12.3621
HMGN2P17	11.9206	13.1868	7.21163	14.6097
SLC2A5	30.653	67.9626	1.03023	5.61913
GPR157	882.977	1149.28	600.626	519.208
MIR34AHG	1388.75	966.691	1471.17	1212.61
LNCTAM34A	207.759	172.442	183.382	140.478
H6PD	1516.47	833.809	2011.02	1326.11
SPSB1	330.371	313.439	338.947	337.148
LINC02606	16.178	9.1293	12.3628	21.3527
SLC25A33	299.718	356.043	302.889	377.606
TMEM201	1584.59	1475.9	1586.56	1634.04
PIK3CD	369.539	328.655	503.784	419.187
PIK3CD-AS2	42.5736	35.5028	30.907	31.4671
CLSTN1	5105.43	4107.17	5547.81	5375.26
CTNNBIP1	882.125	640.065	1106.47	820.393
LZIC	1034.54	1010.31	1112.65	984.472
NMNAT1	220.531	199.83	207.077	197.793
RBP7	96.2164	106.508	98.9024	100.021
UBE4B	2494.81	2311.74	2632.25	2356.66
KIF1B	3646.86	3525.94	4301.22	3783.92
PGD	3099.36	2776.32	3084.52	3305.17
CENPS	96.2164	111.58	119.507	152.84
DFFA	3824.81	3400.16	4500.06	4133.43
PEX14	825.928	845.982	922.059	1018.19
CASZ1	493.854	542.686	386.337	459.645
C1orf127	12.7721	9.1293	8.24187	12.3621
TARDBP	4919.81	4771.58	5132.62	5243.77
MASP2	13.6236	29.4166	11.3326	21.3527
SRM	2507.59	3038.03	2715.69	3842.36
EXOSC10	3210.05	3024.84	3584.18	3618.72
EXOSC10-AS1	28.0986	28.4023	39.1489	50.5722
MTOR	3894.63	3901.25	4190.99	4427.87
UBIAD1	791.018	759.76	894.242	1178.89
DISP3	32.3559	17.2442	42.2396	31.4671
LINC01647	7.66325	5.07183	14.4233	14.6097
FBXO2	96.2164	49.704	84.4791	51.696
FBXO44	1084.78	799.321	1072.47	847.365
FBXO6	210.314	145.054	261.679	270.842
MAD2L2	1593.1	1426.2	1594.8	1632.92
DRAXIN	197.542	106.508	183.382	80.9155
AGTRAP	621.575	521.384	656.259	742.849
C1orf167	8.51472	7.10057	15.4535	12.3621
MTHFR	590.922	432.12	709.831	668.676
CLCN6	880.422	1237.53	788.128	886.699
NPPB	11.0691	29.4166	80.3582	83.1631
KIAA2013	1678.25	1683.85	1485.6	1848.69
PLOD1	2517.8	1928.31	2590.01	2692.69
MFN2	4013.84	4018.92	4393.94	4984.17
MIIP	515.992	462.551	586.203	649.571
TNFRSF8	11.0691	15.2155	4.12093	4.4953
VPS13D	1659.52	1368.38	2028.53	1979.06
DHRS3	204.353	124.767	281.254	170.822
PDPN	1613.54	1295.35	1580.38	1425.01
PRDM2	1474.75	1584.44	1715.34	1698.1
KAZN	554.308	437.192	574.87	416.939
TMEM51-AS1	31.5045	34.4885	30.907	26.9718
TMEM51	185.621	163.313	181.321	177.565
FHAD1	160.077	127.81	140.112	116.878
EFHD2	1518.18	1539.81	1678.25	1765.53
CASP9	347.401	269.821	350.279	334.9
DNAJC16	647.97	543.7	742.798	704.639
CHCHD2P6	11.9206	8.11493	14.4233	12.3621
DDI2	2241.07	2235.66	2831.08	3202.9
PLEKHM2	2253	2325.94	2843.44	3019.72
SLC25A34	28.9501	34.4885	18.5442	16.8574
FBLIM1	980.896	868.298	973.57	903.556
UQCRHL	254.59	220.118	264.77	232.632
FLJ37453	680.326	477.767	643.896	618.104
SPEN	19417	15639.5	20994.1	20816.6
ZBTB17	681.178	795.263	753.101	884.451
CLCNKB	53.6428	41.589	78.2977	34.8386
FAM131C	42.5736	40.5747	54.6024	32.591
EPHA2	2138.05	3001.51	1809.09	2901.72
ARHGEF19	98.7708	68.9769	141.142	126.992
CPLANE2	139.641	105.494	191.623	196.67
FBXO42	1030.28	940.318	1252.76	1381.18
SZRD1	4013.84	3724.75	4223.96	4316.62
NECAP2	1349.58	1310.56	1382.57	1455.35
LINC01772	17.0294	19.273	15.4535	30.3433
CROCCP3	401.895	276.922	416.214	243.87
NBPF1	831.037	813.522	913.817	875.46
CROCCP2	1988.19	1920.2	2252.09	2325.2
MST1P2	65.5634	40.5747	63.8745	70.801
EIF1AXP1	95.3649	109.552	122.598	148.345
CROCC	1106.91	821.637	1144.59	1059.77
MFAP2	611.357	439.221	607.838	482.121
ATP13A2	1874.94	1575.31	2125.37	2199.33
SDHB	1691.02	1833.97	1748.31	1874.54
PADI2	89.4046	58.8333	103.023	47.2007
RCC2	7137.04	6064.9	7847.29	7128.43
ARHGEF10L	394.232	338.798	527.479	459.645
ACTL8	16.178	17.2442	21.6349	39.3339
KLHDC7A	153.265	114.623	154.535	118.002
PAX7	372.093	325.612	396.64	358.5
ALDH4A1	475.122	334.741	465.665	386.596
IFFO2	599.436	619.778	662.44	733.858
UBR4	7022.94	7455.59	8611.72	9000.72
EMC1-AS1	21.2868	22.3161	15.4535	13.4859
EMC1	3188.76	2642.42	3232.87	2916.33
MRTO4	2607.21	3432.62	2464.32	3173.68
AKR7L	21.2868	17.2442	15.4535	16.8574
AKR7A3	21.2868	15.2155	18.5442	16.8574
AKR7A2	1212.5	928.145	1350.64	1136.19
SLC66A1	575.595	587.318	692.317	811.402
CAPZB	3877.6	3619.26	4001.43	3779.43
MICOS10	391.677	415.89	426.517	394.463
NBL1	628.387	566.016	695.407	719.249
HTR6	12.7721	6.0862	12.3628	6.74296
TMCO4	335.48	241.419	343.068	315.795
OTUD3	2228.3	2005.4	2122.28	2035.25
CAMK2N1	333.777	263.735	349.249	293.319
MUL1	1097.55	1167.54	1062.17	1190.13
FAM43B	67.2663	34.4885	65.9349	42.7054
CDA	10.2177	4.05747	13.393	13.4859
PINK1	1665.48	1465.76	1711.22	1891.4
PINK1-AS	236.709	199.83	258.589	246.118
DDOST	6430.32	5694.65	5799.18	5950.66
KIF17	165.186	140.997	147.323	118.002
SH2D5	135.384	105.494	200.895	227.013
HP1BP3	6962.49	5973.6	7174.54	5932.68
EIF4G3	6475.45	6448.33	7225.03	6935.13
ECE1	2317.71	1977	2188.22	2320.7
NBPF2P	12.7721	7.10057	10.3023	10.1144
NBPF3	454.686	443.278	516.147	469.759
ALPL	51.9398	31.4454	51.5117	23.6003
RAP1GAP	124.315	113.609	167.928	125.869
USP48	2824.33	2737.77	3212.27	3236.62
HSPG2	1796.61	1081.31	1836.91	1112.59
LINC00339	278.431	182.586	343.068	198.917
CDC42	4426.8	3941.83	4336.25	3812.02
ZBTB40	2553.57	2254.94	2892.9	2910.71
EPHA8	121.761	135.925	57.6931	77.544
EPHB2	452.132	374.301	460.514	496.731
KDM1A	4692.46	4297.87	4967.78	4800.98
LUZP1	2497.37	2591.71	2729.09	2888.23
HTR1D	52.7913	30.431	65.9349	32.591
LINC01355	319.302	161.284	354.4	175.317
HNRNPR	10330.9	10593	11035.9	11740.6
ZNF436	716.94	866.269	740.738	704.639
ZNF436-AS1	183.918	175.485	193.684	82.0393
TCEA3	28.9501	38.5459	27.8163	34.8386
ASAP3	412.113	374.301	537.782	406.825
E2F2	916.184	788.163	1296.03	1255.31
ID3	4071.74	3231.77	3813.92	2899.47
RPL11	18597.9	18251.5	16814.4	15197.5
ELOA-AS1	125.166	74.0487	103.023	96.649
ELOA	2400.3	2950.79	2182.03	2578.06
PITHD1	1610.13	1915.12	1678.25	1972.31
LYPLA2	1281.47	1137.1	1268.22	1198
GALE	956.203	767.875	958.117	900.185
HMGCL	410.41	275.908	599.596	504.598
FUCA1	726.306	574.131	738.677	685.534
PNRC2	1529.24	1331.86	1520.62	1351.96
SRSF10	7995.32	8970.04	8528.27	8842.26
IFNLR1	497.26	455.451	574.87	432.673
GRHL3	240.115	256.635	157.626	120.249
STPG1	561.12	590.361	499.663	452.902
NIPAL3	1607.58	1509.38	1555.65	1527.28
RCAN3	1054.12	718.171	1108.53	728.239
SRRM1	4097.28	4531.17	4591.75	4561.61
CLIC4	4970.9	4876.06	5558.11	4684.11
RUNX3	165.186	156.212	192.654	128.116
SYF2	1272.1	1513.43	1302.21	1474.46
RSRP1	1917.52	1590.53	1767.88	1612.69
TMEM50A	2763.88	2411.15	2591.04	2782.59
MACO1	945.986	1097.54	1012.72	974.357
LDLRAP1	816.562	630.936	907.636	918.166
MAN1C1	242.67	133.896	205.016	126.992
SELENON	4439.58	3215.54	4718.47	3987.33
MTFR1L	1021.77	756.717	1067.32	786.678
AUNIP	482.785	441.249	622.261	657.438
PAQR7	504.072	360.1	520.268	470.883
STMN1	7899.96	6404.71	8113.09	6540.67
PAFAH2	361.876	310.396	330.705	260.728
EXTL1	22.1383	16.2299	21.6349	10.1144
PDIK1L	550.051	562.973	753.101	709.134
ZNF593	538.982	782.077	573.84	755.211
CNKSR1	92.8105	113.609	132.9	101.144
CEP85	1358.95	1174.64	1408.33	1355.33
SH3BGRL3	872.759	759.76	814.915	835.003
UBXN11	741.632	754.689	935.452	1080
CRYBG2	80.0384	57.8189	72.1163	89.9061
DHDDS	825.928	791.206	784.008	948.509
DHDDS-AS1	12.7721	10.1437	16.4837	14.6097
HMGN2	10443.3	9312.9	9843.88	9300.78
RPS6KA1	894.897	836.852	992.115	919.29
ARID1A	5358.31	5294.99	5155.29	4453.72
PIGV	291.204	170.414	298.768	242.746
ZDHHC18	1215.05	1055.96	1183.74	1296.9
SFN	93.6619	72.02	84.4791	85.4108
GPN2	1408.34	1441.41	1429.96	1702.6
GPATCH3	576.447	597.462	473.907	607.99
NUDC	4758.88	6181.55	4827.67	6269.83
TRNP1	401.895	387.488	467.726	409.073
TENT5B	293.758	284.023	263.74	304.557
SLC9A1	1360.65	1596.61	1255.85	1616.06
WDTC1	2387.53	1765	2627.09	2273.5
TMEM222	894.046	806.421	1179.62	1271.05
ACTG1P20	49.3854	69.9913	26.7861	29.2195
SYTL1	347.401	195.773	359.551	241.623
MAP3K6	454.686	382.416	492.452	487.74
GPR3	24.6927	58.8333	20.6047	75.2963
WASF2	3564.26	2932.53	4346.55	3962.61
AHDC1	971.53	844.967	800.491	749.592
IFI6	223.086	178.528	192.654	135.983
FAM76A	300.57	285.037	384.277	411.32
STX12	1028.58	1008.28	1200.22	1139.56
PPP1R8	1719.12	1773.11	2013.08	2063.34
THEMIS2	99.6223	60.862	71.0861	51.696
RPA2	2098.88	2057.14	2292.27	2397.12
SMPDL3B	226.492	173.457	259.619	224.765
XKR8	515.992	394.589	527.479	515.836
EYA3	1249.96	1201.01	1738	1595.83
SPCS2P4	22.9898	23.3304	20.6047	28.0956
PTAFR	34.9104	45.6465	15.4535	17.9812
DNAJC8	3627.27	3996.6	3308.08	3659.18
ATP5IF1	2591.88	2565.33	2348.93	2198.2
SESN2	1970.31	2293.48	2018.23	2111.67
MED18	412.113	426.034	522.328	461.892
PHACTR4	1754.88	1640.23	1900.78	1757.66
RCC1	3000.59	2897.03	3044.34	3429.92
SNHG3	1110.32	1148.26	962.238	1001.33
SNORA73B	17.8809	21.3017	16.4837	20.2289
TRNAU1AP	702.465	620.792	708.8	727.115
SNHG12	693.95	1135.08	1005.51	1457.6
SNORD99	13.6236	10.1437	10.3023	14.6097
TAF12	413.816	376.33	370.884	342.767
GMEB1	734.821	653.252	828.308	732.735
YTHDF2	3441.65	4218.75	3508.97	3668.17
OPRD1	114.097	100.422	131.87	75.2963
EPB41	2270.88	1986.13	2939.26	2651.11
TMEM200B	340.589	288.08	375.005	391.091
SRSF4	4339.1	5246.3	4979.12	5551.7
MECR	825.928	739.473	918.968	1014.81
PTPRU	1724.23	1077.26	1858.54	1255.31
MATN1-AS1	55.3457	45.6465	57.6931	87.6584
SDC3	1474.75	908.872	1754.49	1313.75
PUM1	4458.31	4449.01	4820.46	4802.11
NKAIN1	47.6824	42.6034	50.4814	44.953
SNRNP40	1778.73	1644.29	1945.08	1919.49
ZCCHC17	1100.1	1013.35	1001.39	1039.54
FABP3	11.0691	11.158	11.3326	7.86678
SERINC2	427.439	320.54	487.3	450.654
TINAGL1	65.5634	53.7614	71.0861	77.544
PEF1	1410.04	1238.54	1634.98	1610.44
COL16A1	34.0589	46.6609	22.6651	20.2289
ADGRB2	739.929	629.922	1001.39	713.629
SPOCD1	28.9501	22.3161	40.1791	14.6097
PTP4A2	3577.89	3394.07	3739.75	3824.38
KHDRBS1	8759.95	7917.13	9099.02	8393.86
TMEM39B	462.349	454.436	567.659	600.123
KPNA6	2975.04	3164.82	2921.74	2747.75
TXLNA	3439.1	3587.81	3476.01	3868.21
CCDC28B	434.251	366.186	484.21	301.185
IQCC	385.717	435.163	407.972	488.864
TMEM234	547.497	364.158	620.2	546.179
EIF3I	4850.84	4934.89	5054.32	5480.9
LCK	31.5045	46.6609	5.15117	7.86678
HDAC1	6905.44	5916.8	6636.76	5653.97
MARCKSL1	7518.5	5975.63	7274.48	6263.08
TSSK3	21.2868	10.1437	28.8465	16.8574
FAM229A	323.559	302.281	359.551	342.767
BSDC1	2127.83	1997.29	2435.47	2294.85
ZBTB8B	120.909	94.3361	147.323	79.7916
ZBTB8A	287.798	194.758	417.244	367.491
ZBTB8OS	452.983	483.853	467.726	434.921
RBBP4	5125.86	4342.5	5806.39	4977.43
SYNC	108.988	84.1924	91.6908	61.8104
KIAA1522	2185.73	1919.18	2410.75	2297.1
YARS1	4438.72	5633.79	6227.76	6847.47
S100PBP	1166.52	931.188	1353.73	1029.42
FNDC5	95.3649	65.9338	96.8419	59.5628
TMEM54	362.727	253.592	369.854	280.956
RNF19B	528.764	514.284	508.935	582.142
AK2	5363.42	5228.04	5370.61	5240.4
AZIN2	167.74	84.1924	174.109	153.964
TRIM62	219.68	179.543	242.105	284.328
ZNF362	467.458	361.114	569.719	391.091
PHC2	1212.5	1141.16	1640.13	1747.55
ZSCAN20	387.42	371.258	358.521	345.015
SMIM12	858.284	831.78	915.877	957.5
DLGAP3	20.4353	19.273	46.3605	40.4577
ZMYM6	292.906	263.735	372.944	301.185
ZMYM1	757.81	659.338	812.854	704.639
SFPQ	21738.1	22424.6	21785.3	21986.5
ZMYM4	3920.18	3982.4	4857.55	4263.8
RPL5P4	12.7721	17.2442	10.3023	8.99061
KIAA0319L	1966.9	1331.86	2609.58	2210.57
NCDN	1684.21	1512.42	1989.38	2378.02
TFAP2E-AS1	9.36619	25.3592	11.3326	6.74296
TFAP2E	20.4353	21.3017	13.393	5.61913
PSMB2	4405.52	4238.02	4155.96	4241.32
C1orf216	714.385	587.318	789.159	827.136
CLSPN	2073.33	1937.44	2557.04	3271.46
AGO4	893.194	813.522	1212.58	1036.17
AGO1	2476.08	2077.42	2558.07	2431.96
AGO3	1081.37	1133.05	1324.88	1385.68
TEKT2	13.6236	20.2873	9.2721	7.86678
ADPRS	775.691	714.114	839.64	1023.81
COL8A2	13.6236	12.1724	17.514	6.74296
TRAPPC3	1573.52	1542.85	1630.86	1658.77
MAP7D1	3287.53	3705.48	3558.43	4110.96
THRAP3	6410.73	6766.84	6706.82	6804.77
SH3D21	237.561	174.471	236.954	216.898
EVA1B	148.156	129.839	134.961	155.088
STK40	1622.05	1656.46	1837.94	2146.51
LSM10	464.904	447.336	439.91	583.266
OSCP1	200.947	258.663	213.258	203.412
MRPS15	1553.09	1629.07	1428.93	1560.99
ZC3H12A	272.471	335.755	171.019	282.08
MEAF6	1179.29	1124.93	1348.58	1353.09
SNIP1	740.781	969.734	713.952	754.087
DNALI1	21.2868	16.2299	33.9977	20.2289
GNL2	3277.32	4199.48	3478.07	4209.85
C1orf109	934.065	1081.31	998.296	1119.33
CDCA8	1800.01	1757.9	1729.76	1670.01
EPHA10	233.303	153.169	310.1	264.099
MANEAL	848.066	855.111	921.029	918.166
YRDC	762.919	1233.47	706.74	1145.18
C1orf122	729.712	788.163	641.835	734.982
MTF1	907.669	1013.35	819.035	843.993
INPP5B	729.712	799.321	919.998	856.355
SF3A3	3856.32	4309.03	3757.26	4316.62
FHL3	464.052	449.364	636.684	668.676
UTP11	1324.89	1676.75	1363	1541.89
POU3F1	17.0294	16.2299	12.3628	19.105
HSPA5P1	10.2177	10.1437	11.3326	11.2383
RRAGC	544.091	623.835	505.845	549.551
MYCBP	659.04	599.491	702.619	738.354
AKIRIN1	3070.41	3371.75	3372.98	3692.89
NDUFS5	2684.69	2277.25	2470.5	2247.65
MACF1	7124.27	6262.7	8699.29	8463.53
BMP8A	21.2868	19.273	37.0884	21.3527
PPIEL	441.063	324.597	429.607	321.414
PABPC4	7360.98	8081.46	7212.66	7747.66
HEYL	355.064	312.425	428.577	345.015
NT5C1A	35.7618	21.3017	30.907	21.3527
HPCAL4	106.434	98.3935	134.961	111.259
PPIE	1456.87	1478.95	1471.17	1602.58
BMP8B	462.349	377.344	495.542	403.454
OXCT2	17.8809	6.0862	16.4837	6.74296
TRIT1	688.841	955.533	965.329	996.834
MYCL	134.533	108.537	151.444	106.763
MFSD2A	204.353	263.735	164.837	332.652
CAP1	5234.85	5649.01	5203.71	5696.67
PPT1	3061.04	2984.27	3029.92	3114.12
RLF	1820.45	2755.02	1897.69	2009.4
ZMPSTE24	2350.91	2678.94	2315.96	2687.07
COL9A2	48.5339	40.5747	37.0884	17.9812
SMAP2	1021.77	1059	1176.53	1219.35
ZFP69B	184.769	241.419	351.31	370.863
ZFP69	256.293	269.821	250.347	251.737
EXO5	525.358	525.442	551.175	527.074
ZNF684	191.581	193.744	169.988	222.518
RIMS3	442.766	386.474	570.749	386.596
NFYC-AS1	206.056	204.902	232.833	222.518
NFYC	1402.37	1442.43	1500.02	1530.65
KCNQ4	224.789	272.865	286.405	243.87
CITED4	25.5442	23.3304	37.0884	35.9624
CTPS1	3255.18	2729.66	4049.85	4203.11
SLFNL1-AS1	74.9296	52.7471	80.3582	103.392
SCMH1	1156.3	858.154	1754.49	1578.98
FOXO6	239.264	165.342	185.442	138.231
HIVEP3	189.027	193.744	224.591	298.938
FOXJ3	1927.73	2141.33	2077.98	2075.71
RIMKLA	57.9001	30.431	57.6931	51.696
PPCS	621.575	552.83	638.745	700.144
CCDC30	185.621	263.735	165.868	143.85
PPIH	1404.93	1268.97	1418.63	1531.77
YBX1	17880.1	19198.9	16885.5	19094.9
P3H1	882.125	757.732	807.703	837.25
C1orf50	126.018	96.3648	144.233	109.011
TMEM269	55.3457	45.6465	69.0256	66.3057
SVBP	365.282	372.272	350.279	338.272
ERMAP	267.362	195.773	226.651	214.651
ZNF691	447.023	347.928	552.205	384.348
SLC2A1	791.018	790.191	959.147	1276.67
SLC2A1-AS1	16.178	14.2011	28.8465	21.3527
FAM183A	44.2766	19.273	19.5744	20.2289
EBNA1BP2	2276.84	2995.42	2262.39	3197.28
CFAP57	25.5442	66.9482	17.514	24.7242
CDC20	4171.36	4096.01	3787.14	3914.29
ELOVL1	1458.57	1277.09	1552.56	1464.35
MED8	1023.47	1143.19	1048.78	1211.48
SZT2	1714.87	1254.77	1871.93	1687.99
HYI	933.214	767.875	983.873	978.852
PTPRF	6999.1	5522.21	7170.42	6790.16
KDM4A	1530.95	1445.47	1558.74	1536.27
KDM4A-AS1	40.0192	46.6609	42.2396	50.5722
ST3GAL3	111.543	92.3073	145.263	134.859
ARTN	36.6133	42.6034	51.5117	33.7148
IPO13	1221.86	1257.81	1259.98	1389.05
DPH2	1074.56	1258.83	1067.32	1585.72
ATP6V0B	2241.07	2503.46	2150.1	2439.83
B4GALT2	2186.58	2157.56	2244.88	2328.57
CCDC24	246.927	131.868	302.889	270.842
SLC6A9	103.028	92.3073	221.5	185.431
DMAP1	2100.58	1952.66	2252.09	2155.5
ERI3	1908.15	1689.93	1979.08	1929.61
RNF220	1818.74	1798.47	2086.22	2219.56
TMEM53	132.83	85.2068	115.386	114.63
ARMH1	10.2177	12.1724	16.4837	14.6097
KIF2C	2541.64	2140.31	2438.56	2280.24
RPS8	28974.7	28539.2	26433.7	23625.1
SNORD46	19.5839	19.273	15.4535	31.4671
SNORD38A	6.81178	17.2442	11.3326	16.8574
PLK3	292.055	428.063	283.314	386.596
BTBD19	299.718	210.988	392.519	328.157
PTCH2	117.503	114.623	164.837	138.231
EIF2B3	1055.83	1064.07	1103.38	1378.93
HECTD3	1089.03	957.562	1034.35	1319.37
UROD	1576.08	1452.57	1583.47	1653.15
ZSWIM5	358.47	287.066	502.754	428.178
LINC01144	43.4251	18.2586	41.2093	34.8386
MUTYH	89.4046	50.7183	110.235	91.0299
TOE1	601.991	803.378	727.345	912.547
TESK2	218.828	175.485	234.893	210.155
CCDC163	125.166	113.609	123.628	123.621
MMACHC	446.171	404.732	501.724	434.921
PRDX1	9735.73	8738.77	9057.81	9744.69
AKR1A1	1300.2	1182.75	1418.63	1305.89
NASP	10838.4	8674.86	11820.9	10074
CCDC17	17.0294	23.3304	26.7861	31.4671
GPBP1L1	2189.99	2338.11	2232.52	2225.18
RPS15AP10	11.0691	5.07183	10.3023	11.2383
TMEM69	896.6	859.168	845.822	817.021
IPP	528.764	376.33	557.356	385.472
MAST2	1621.2	1525.61	2031.62	1983.55
PIK3R3	819.116	630.936	805.642	646.2
POMGNT1	1743.82	1491.12	1907.99	1885.78
LURAP1	76.6325	65.9338	82.4187	62.9343
RAD54L	1808.53	1537.78	2056.35	2044.24
LRRC41	3823.11	3302.78	4118.87	3788.42
UQCRH	4511.95	4153.83	4366.13	3925.52
NSUN4	788.463	789.177	953.996	992.338
FAAH	564.526	431.106	666.561	613.609
FAAHP1	41.7221	55.7902	13.393	16.8574
DMBX1	355.064	205.916	360.582	220.27
MKNK1	674.366	592.39	740.738	690.029
MOB3C	158.374	119.695	160.716	141.602
ATPAF1	3201.54	2962.96	3149.42	3317.53
EFCAB14	1946.47	1850.2	2064.59	2027.38
CYP4X1	23.8412	21.3017	24.7256	19.105
CYP4A22-AS1	24.6927	19.273	22.6651	16.8574
STIL	1357.25	1330.85	1435.11	1471.09
CMPK1	2249.59	2077.42	2588.98	2920.82
LINC01389	15.3265	17.2442	31.9372	15.7336
FOXD2-AS1	216.274	149.112	180.291	132.611
FOXD2	127.721	98.3935	160.716	100.021
TRABD2B	69.8207	46.6609	64.9047	50.5722
SPATA6	257.996	210.988	291.556	182.06
BEND5	41.7221	35.5028	46.3605	35.9624
FAF1	1828.96	2220.45	2062.53	2113.92
CDKN2C	1855.36	1713.26	1687.52	1554.25
RNF11	1722.53	2048.01	1531.96	1631.8
TTC39A	823.374	621.807	995.205	855.232
EPS15	1617.8	1550.97	1863.69	1775.65
EPS15-AS1	3.40589	6.0862	13.393	13.4859
OSBPL9	3399.93	3637.52	3931.37	3626.59
NRDC	5737.22	5450.19	5934.14	5558.44
RAB3B	1098.4	800.335	1160.04	773.192
TXNDC12	238.412	182.586	192.654	207.908
KTI12	121.761	142.011	134.961	169.698
BTF3L4	1232.08	1126.96	1389.78	1310.38
ZFYVE9	1067.75	1020.45	1421.72	1293.52
CC2D1B	1327.45	1198.98	1592.74	1665.51
ORC1	1012.4	958.576	1110.59	1173.27
PRPF38A	2998.89	2993.4	2916.59	2965.78
TUT4	2956.31	2693.14	3546.06	3136.6
COA7	1605.88	1765	1895.63	2139.76
ZYG11B	1664.63	1417.07	2210.88	2151
RPS13P2	80.0384	92.3073	85.5094	53.9436
ZYG11A	466.607	411.833	588.263	528.198
ECHDC2	1473.05	964.662	1618.5	1147.43
SCP2	1888.57	1559.08	1760.67	1605.95
CPT2	1090.74	830.766	1216.71	1162.04
CZIB	896.6	747.588	830.368	737.23
MAGOH	1284.02	1571.25	1219.8	1363.2
LRP8	527.061	448.35	616.079	722.62
NDC1	3152.15	2721.55	3330.74	3316.41
YIPF1	556.011	498.054	510.996	504.598
HSPB11	947.689	920.03	912.787	860.851
LRRC42	1285.72	1380.55	1299.12	1263.18
TMEM59	2343.25	2130.17	2284.03	2128.53
TCEANC2	593.476	492.982	663.47	565.284
CYB5RL	458.944	358.071	546.024	449.53
MRPL37	3159.81	3305.82	3480.13	3762.57
SSBP3	1379.39	1241.58	1604.07	1324.99
ACOT11	171.997	122.738	214.289	165.202
TTC4	43.4251	42.6034	52.5419	43.8292
PARS2	246.075	183.6	276.103	305.681
DHCR24	5469.01	4391.19	6157.7	5725.89
USP24	3212.6	3299.73	4087.97	4243.57
PLPP3	206.056	173.457	210.168	174.193
PRKAA2	1514.77	1561.11	1787.45	2009.4
DAB1	23.8412	16.2299	26.7861	25.848
OMA1	300.57	287.066	346.158	323.662
MYSM1	2497.37	2538.96	2918.65	2810.69
JUN	11058.1	17456.2	8131.63	10723.5
FGGY	85.9987	74.0487	95.8117	76.4202
HOOK1	1533.5	1486.05	1782.3	1704.84
CYP2J2	143.899	118.681	148.354	151.717
LINC01748	31.5045	25.3592	29.8768	23.6003
NFIA	441.914	358.071	485.24	421.435
TM2D1	432.548	438.206	447.121	414.692
PATJ	1112.02	956.548	1724.61	1340.72
USP1	4476.19	4937.94	5055.35	5905.71
DOCK7	2029.06	2048.01	2338.63	2246.53
ATG4C	634.347	661.367	716.012	649.571
FOXD3-AS1	166.037	185.629	195.744	213.527
FOXD3	185.621	176.5	222.53	222.518
ALG6	858.284	694.841	868.487	767.573
ITGB3BP	1003.03	1065.08	1005.51	999.081
EFCAB7	332.074	384.445	384.277	376.482
DLEU2L	28.0986	17.2442	25.7558	37.0863
PGM1	1235.49	983.935	1410.39	1232.84
ROR1	389.123	251.563	452.272	342.767
CACHD1	1106.06	919.016	1210.52	1060.89
RAVER2	1433.03	1217.24	1490.75	1314.88
JAK1	2284.5	1959.76	2482.86	2578.06
LINC01359	22.9898	12.1724	17.514	25.848
AK4	972.381	833.809	1172.41	967.614
DNAJC6	709.276	655.281	847.882	957.5
LEPROT	882.125	712.085	948.845	820.393
LEPR	1207.39	888.585	1212.58	885.575
PDE4B	58.7516	48.6896	66.9652	46.0769
DNAI4	103.88	248.52	88.6001	98.8967
MIER1	1484.12	1571.25	1660.74	1675.62
SLC35D1	864.244	787.148	985.933	903.556
SERBP1	15885.9	17315.2	16209.7	17445.2
GADD45A	1244.85	1443.44	1299.12	2391.5
GNG12	2044.38	2088.58	2391.17	2575.81
GNG12-AS1	0	4.05747	11.3326	14.6097
DIRAS3	11.9206	21.3017	5.15117	11.2383
WLS	3124.9	2330	3194.75	2413.98
DEPDC1	2725.56	2526.79	2598.25	2754.5
LRRC7	347.401	328.655	506.875	404.577
LRRC40	1354.69	1371.42	1236.28	1305.89
SRSF11	9522.87	9976.29	9270.04	9476.1
ANKRD13C	1137.57	1147.25	1172.41	1337.35
HHLA3	134.533	134.911	176.17	139.354
CTH	265.659	331.698	326.584	436.044
PTGER3	17.8809	20.2873	22.6651	22.4765
ZRANB2	5551.6	5618.58	5008.99	5096.55
MIR186	11.9206	11.158	9.2721	7.86678
ZRANB2-AS2	49.3854	28.4023	36.0582	31.4671
LRRIQ3	69.8207	51.7327	51.5117	59.5628
FPGT	369.539	241.419	310.1	267.471
CRYZ	787.612	741.502	809.763	778.811
TYW3	930.659	993.065	957.087	1139.56
LHX8	48.5339	29.4166	50.4814	29.2195
SLC44A5	2096.32	1399.83	2140.82	1603.7
ACADM	1138.42	1031.61	1199.19	1195.75
RABGGTB	2202.76	2756.03	2037.8	2447.69
MSH4	15.3265	31.4454	10.3023	6.74296
ST6GALNAC3	227.343	194.758	214.289	156.212
TPI1P1	131.127	88.2499	134.961	124.745
ST6GALNAC5	19.5839	14.2011	29.8768	12.3621
PIGK	1279.76	1130	1337.24	1393.54
AK5	20.4353	16.2299	22.6651	11.2383
ZZZ3	1671.44	1851.22	1950.23	2033
USP33	2436.06	2530.84	2870.23	2774.73
MIGA1	658.188	605.577	725.284	767.573
NEXN-AS1	33.2074	27.3879	42.2396	22.4765
NEXN	355.915	463.565	431.668	621.476
FUBP1	6483.96	5980.7	6591.43	6113.61
DNAJB4	943.431	1000.17	752.07	669.8
IFI44L	70.6722	18.2586	71.0861	23.6003
IFI44	16.178	5.07183	11.3326	3.37148
ADGRL2	3140.23	2578.52	3146.33	2723.03
LINC01361	11.9206	25.3592	20.6047	25.848
TTLL7	679.475	629.922	971.51	957.5
PRKACB	815.71	685.712	831.398	787.802
SAMD13	16.178	14.2011	22.6651	17.9812
RPF1	1142.68	1597.63	1312.52	1664.39
GNG5	322.708	309.382	270.951	285.452
SPATA1	11.0691	18.2586	14.4233	19.105
CTBS	303.124	239.39	346.158	267.471
SSX2IP	1584.59	1384.61	1804.97	1674.5
LPAR3	107.286	78.1062	88.6001	68.5534
MCOLN2	405.301	335.755	394.579	345.015
DNAI3	166.889	234.319	84.4791	75.2963
MCOLN3	1568.41	1186.81	1619.53	1304.76
SYDE2	707.573	812.508	755.161	664.181
C1orf52	997.925	1252.74	1108.53	1148.55
BCL10	453.835	506.169	556.326	720.372
DDAH1	2178.92	2390.86	2666.24	2997.24
CCN1	3737.96	5598.29	4183.78	6007.97
ZNHIT6	1663.78	1904.98	2041.92	2440.95
COL24A1	228.195	161.284	215.319	100.021
LINC02795	10.2177	10.1437	13.393	13.4859
ODF2L	832.74	741.502	901.454	734.982
CLCA2	13.6236	11.158	2.06047	4.4953
CLCA4-AS1	18.7324	13.1868	20.6047	23.6003
SH3GLB1	2394.34	2242.76	2717.76	2630.88
SELENOF	3583.85	3486.38	3575.94	3586.13
HS2ST1	1848.55	1491.12	2032.65	1850.94
LINC01140	34.0589	16.2299	30.907	24.7242
LMO4	1183.55	876.413	1249.67	1029.42
PKN2-AS1	11.0691	13.1868	20.6047	19.105
PKN2	2939.28	2529.83	3277.17	3026.46
ELOCP19	24.6927	27.3879	30.907	34.8386
GTF2B	737.375	839.895	625.352	793.421
KYAT3	986.005	870.326	1382.57	1210.36
RBMXL1	963.015	813.522	997.266	866.47
PTGES3P1	118.355	168.385	156.595	148.345
GBP2	62.1575	49.704	57.6931	111.259
GBP1P1	13.6236	8.11493	12.3628	2.24765
LRRC8B	850.621	712.085	907.636	913.671
LRRC8C-DT	67.2663	46.6609	67.9954	57.3151
LRRC8C	896.6	748.602	997.266	985.595
LRRC8D	737.375	828.737	814.915	841.746
GEMIN8P4	34.0589	36.5172	44.3	41.5816
ZNF326	2579.96	2504.47	3009.31	3218.64
BARHL2	34.0589	37.5316	47.3907	38.2101
LINC02609	121.761	114.623	154.535	121.373
ZNF644	2463.31	2678.94	3001.07	3237.74
HFM1	109.84	103.465	106.114	79.7916
CDC7	2859.24	2729.66	3124.7	2820.8
HSP90B3P	15.3265	28.4023	27.8163	25.848
TGFBR3	683.732	437.192	699.528	551.799
EPHX4	171.997	157.227	142.172	179.812
BTBD8	231.6	180.557	298.768	253.985
GLMN	462.349	509.212	602.686	679.915
RPAP2	912.778	851.053	1018.9	1074.38
GFI1	265.659	272.865	369.854	302.309
EVI5	682.029	677.597	880.849	865.346
RPL5	22131.5	22733	22163.4	20343.5
DIPK1A	368.687	354.014	414.154	306.804
SNORA66	16.178	12.1724	15.4535	16.8574
MTF2	2229.15	2377.67	2367.48	2383.63
TMED5	2443.73	2598.81	2382.93	2828.67
CCDC18	690.544	628.907	813.884	837.25
CCDC18-AS1	638.604	400.675	634.624	364.12
DR1	3027.84	3342.34	3155.6	3589.5
FNBP1L	1430.47	1373.45	1460.87	1403.66
BCAR3	143.899	108.537	152.475	111.259
DNTTIP2	2326.22	3122.22	2276.82	2815.18
GCLM	704.168	751.646	898.363	1272.17
ARHGAP29	991.965	905.829	1233.19	1283.41
ABCD3	1895.38	1964.83	1865.75	2107.17
F3	97.9193	104.48	110.235	98.8967
SLC44A3-AS1	45.128	31.4454	40.1791	24.7242
SLC44A3	76.6325	41.589	61.814	53.9436
CNN3	4078.55	4214.69	4873	4581.84
ALG14	316.748	337.784	336.886	329.281
TLCD4	919.59	850.039	1135.32	1054.15
TLCD4-RWDD3	25.5442	15.2155	26.7861	21.3527
RWDD3	104.731	72.02	121.568	111.259
EEF1A1P11	34.0589	32.4597	44.3	24.7242
RPL7P9	85.1472	55.7902	64.9047	51.696
PTBP2	1035.39	1350.12	1424.81	1410.4
DPYD	148.156	159.256	201.926	242.746
SEC63P1	16.178	17.2442	9.2721	14.6097
SNX7	536.428	450.379	548.084	486.617
PALMD	25.5442	21.3017	23.6954	8.99061
FRRS1	368.687	337.784	356.461	240.499
AGL	1493.48	1511.41	1692.67	1523.91
SLC35A3	854.878	851.053	935.452	988.967
MFSD14A	51.0883	49.704	45.3303	58.4389
SASS6	1085.63	1094.5	1286.76	1385.68
TRMT13	911.927	1069.14	1209.49	1149.67
LRRC39	34.9104	53.7614	27.8163	25.848
DBT	878.719	784.105	815.945	828.26
RTCA-AS1	200.096	135.925	174.109	118.002
RTCA	1059.23	1135.08	1173.44	1151.92
CDC14A	297.164	407.775	439.91	477.626
EXTL2	853.175	745.559	865.396	736.106
SLC30A7	905.115	962.634	1026.11	1073.25
DPH5	771.434	726.286	801.521	668.676
S1PR1	36.6133	22.3161	35.0279	14.6097
RNPC3	736.524	576.16	837.58	618.104
AMY2B	54.4942	42.6034	69.0256	35.9624
PRMT6	1098.4	957.562	1180.65	1262.06
NDUFA4P1	9.36619	12.1724	14.4233	11.2383
VAV3	52.7913	50.7183	85.5094	70.801
SLC25A24	2023.95	1680.81	2329.36	2302.72
FAM102B	822.522	692.812	849.942	618.104
PRPF38B	4601.36	5683.5	5050.2	6272.07
FNDC7	1.70294	11.158	3.0907	12.3621
STXBP3	1230.38	1189.85	1341.36	1526.16
GPSM2	910.224	754.689	907.636	847.365
CLCC1	1460.27	1202.02	1517.53	1434
WDR47	530.467	637.022	565.598	634.962
TAF13	601.991	796.278	568.689	686.658
TMEM167B	512.586	525.442	600.626	559.665
ELAPOR1	22.1383	33.4741	32.9675	78.6678
SARS1	4785.27	5491.78	4755.56	4868.41
CELSR2	2226.6	1538.79	2279.91	1698.1
PSRC1	1249.96	1102.62	1120.89	994.586
SORT1	2296.42	1916.14	2799.14	2671.33
PSMA5	2298.98	2326.96	2476.68	2553.33
SYPL2	164.334	130.853	172.049	183.184
ATXN7L2	420.627	415.89	417.244	455.15
CYB561D1	414.667	320.54	426.517	392.215
AMIGO1	15.3265	18.2586	18.5442	15.7336
GNAI3	2543.35	2737.77	2683.76	2717.41
AMPD2	1683.36	1975.99	1959.5	2201.58
GSTM4	74.9296	50.7183	72.1163	51.696
GSTM2	152.414	96.3648	126.719	79.7916
GSTM3	423.182	362.129	438.879	366.367
CSF1	798.681	661.367	628.442	512.465
AHCYL1	3885.27	3852.56	4012.76	4021.05
STRIP1	1051.57	929.16	1179.62	1274.42
SLC6A17	17.8809	22.3161	38.1186	83.1631
LINC02586	17.0294	8.11493	18.5442	5.61913
KCNC4	2014.58	1564.15	1663.83	1178.89
RBM15-AS1	17.8809	20.2873	24.7256	19.105
RBM15	1616.09	1918.17	1274.4	1322.74
LAMTOR5-AS1	162.631	126.796	192.654	169.698
SLC16A4	84.2958	89.2642	78.2977	41.5816
LAMTOR5	1259.33	1275.06	1189.92	1321.62
KCNA3	24.6927	22.3161	19.5744	14.6097
LRIF1	952.797	956.548	1069.38	1155.29
DRAM2	694.801	727.301	786.068	656.314
CEPT1	1083.07	1003.21	1443.36	1247.45
PIFO	19.5839	10.1437	19.5744	15.7336
OVGP1	168.592	337.784	221.5	257.356
WDR77	1483.26	1435.33	1551.53	1888.03
ATP5PB	3457.83	3710.55	3565.64	3607.48
C1orf162	24.6927	45.6465	29.8768	33.7148
RAP1A	1466.24	1416.06	1651.46	1694.73
INKA2	306.53	209.974	261.679	234.88
INKA2-AS1	30.653	26.3735	17.514	15.7336
DDX20	1271.25	1387.65	1562.86	1653.15
KCND3	28.9501	26.3735	29.8768	12.3621
CTTNBP2NL	1175.03	1392.73	1186.83	1113.71
WNT2B	99.6223	87.2355	108.174	47.2007
ST7L	442.766	582.246	657.289	564.161
CAPZA1	4109.21	4037.18	4262.08	4306.5
MOV10	3222.82	2201.18	3140.15	2411.73
RHOC	1570.11	1316.65	1357.85	1204.74
PPM1J	100.474	83.178	122.598	78.6678
LINC01356	17.8809	12.1724	11.3326	15.7336
LINC01357	29.8015	55.7902	67.9954	58.4389
SLC16A1	5206.75	4684.34	5154.26	5004.4
SLC16A1-AS1	831.888	797.292	1020.96	900.185
LRIG2	739.078	628.907	900.424	732.735
MAGI3	1124.79	959.591	1148.71	1036.17
PHTF1	1168.22	1136.09	1211.55	1165.41
RSBN1	805.493	843.953	823.156	769.821
PTPN22	11.0691	12.1724	5.15117	5.61913
BCL2L15	12.7721	14.2011	10.3023	12.3621
AP4B1	599.436	607.605	635.654	572.027
DCLRE1B	772.285	806.421	927.21	914.794
HIPK1-AS1	13.6236	16.2299	25.7558	8.99061
HIPK1	2152.52	2191.03	2157.31	2234.17
OLFML3	86.8502	43.6178	57.6931	20.2289
TRIM33	2181.47	2195.09	2660.06	2791.58
PKMP1	7.66325	9.1293	17.514	20.2289
BCAS2	1603.32	1943.53	1658.68	1925.11
DENND2C	372.093	382.416	386.337	371.986
NRAS	3953.39	4208.61	3669.69	3985.09
CSDE1	18309.2	16929.8	18810	18279
SIKE1	1963.5	1667.62	1916.23	1726.2
TSPAN2	203.502	175.485	269.921	187.679
NGF	4.25736	8.11493	12.3628	19.105
VANGL1	1078.82	918.002	1237.31	1157.54
CASQ2	16.178	18.2586	4.12093	2.24765
NHLH2	440.211	427.048	368.824	449.53
SLC22A15	336.332	267.793	392.519	319.167
MAB21L3	7.66325	14.2011	11.3326	8.99061
ATP1A1	17284	14681.9	16914.4	16624.8
ATP1A1-AS1	80.8899	85.2068	113.326	110.135
CD58	181.364	144.04	182.351	155.088
NAP1L4P1	17.0294	20.2873	20.6047	21.3527
IGSF3	1665.48	1074.21	1756.55	1310.38
PTGFRN	3221.97	2650.54	3665.57	3218.64
CD101	44.2766	68.9769	46.3605	43.8292
TTF2	2209.57	1900.92	2366.45	2298.22
TRIM45	458.944	305.324	443	273.09
MAN1A2	2344.95	2016.56	2471.53	2557.83
TENT5C	155.819	109.552	208.107	143.85
GDAP2	558.566	616.735	591.354	585.513
WDR3	2040.13	2368.55	2194.4	2402.74
SPAG17	114.097	138.968	119.507	76.4202
TBX15	43.4251	57.8189	31.9372	34.8386
WARS2	528.764	414.876	612.989	632.714
WARS2-AS1	646.267	704.985	601.656	673.172
ZNF697	286.095	289.094	550.145	860.851
PHGDH	4128.79	3416.39	5937.23	5412.35
NOTCH2	6603.17	5661.18	6990.13	6550.78
SEC22B	1068.6	979.878	935.452	960.871
NBPF8	282.689	239.39	281.254	260.728
NBPF26	31.5045	22.3161	32.9675	24.7242
LINC00623	58.7516	72.02	67.9954	65.1819
FAM72B	108.988	100.422	120.537	102.268
SRGAP2C	221.383	175.485	247.256	186.555
LINC02798	16.178	29.4166	17.514	14.6097
EMBP1	50.2369	60.862	72.1163	51.696
NBPF17P	19.5839	25.3592	18.5442	14.6097
FAM72C	48.5339	29.4166	51.5117	39.3339
LINC02802	11.9206	11.158	8.24187	3.37148
NBPF15	739.929	619.778	707.77	761.954
SRGAP2B	123.463	128.825	131.87	123.621
FAM72D	49.3854	50.7183	58.7233	51.696
LINC01145	62.1575	44.6321	61.814	41.5816
NBPF20	119.206	100.422	157.626	180.936
NBPF25P	41.7221	53.7614	32.9675	32.591
GPR89A	145.602	140.997	158.656	177.565
PDZK1	19.5839	26.3735	8.24187	11.2383
RNF115	1437.29	1519.52	1794.67	1838.58
POLR3C	1479.01	2048.01	1998.65	2266.76
NUDT17	194.987	307.353	187.502	220.27
PIAS3	1701.24	1485.03	1911.08	1900.39
ITGA10	45.9795	39.5603	33.9977	30.3433
PEX11B	709.276	625.864	753.101	737.23
RBM8A	4003.62	4240.05	4150.81	4678.49
GNRHR2	22.1383	17.2442	33.9977	34.8386
LIX1L-AS1	5.96031	10.1437	22.6651	23.6003
LIX1L	737.375	529.499	836.549	690.029
ANKRD34A	102.177	78.1062	119.507	78.6678
POLR3GL	332.074	302.281	369.854	257.356
TXNIP	1790.65	1755.87	1680.31	1212.61
LINC01719	103.028	73.0344	88.6001	68.5534
NBPF10	178.809	190.701	233.863	209.032
NBPF12	452.132	491.968	514.086	558.541
SSBL4P	31.5045	25.3592	15.4535	35.9624
NBPF13P	10.2177	10.1437	13.393	15.7336
PRKAB2	1713.16	1653.42	1815.27	1665.51
PDIA3P1	113.246	98.3935	118.477	111.259
FMO5	50.2369	61.8764	52.5419	35.9624
CCT8P1	34.0589	27.3879	24.7256	30.3433
CHD1L	120.058	114.623	122.598	134.859
LINC00624	38.3163	44.6321	57.6931	22.4765
BCL9	1870.68	1521.55	1948.17	1467.72
ACP6	916.184	651.223	1098.23	972.109
GJA5	37.4648	14.2011	27.8163	6.74296
GPR89B	113.246	125.781	144.233	149.469
LINC02804	35.7618	66.9482	37.0884	44.953
NBPF11	380.608	396.617	474.938	427.054
LINC01138	171.146	134.911	182.351	149.469
NBPF14	127.721	150.126	180.291	175.317
PDE4DIP	1782.13	1450.54	1907.99	1701.47
NBPF9	522.804	472.695	561.477	561.913
NOTCH2NLC	15.3265	14.2011	23.6954	20.2289
LINC00869	88.5531	94.3361	92.721	101.144
H2BC18	20.4353	20.2873	41.2093	94.4014
H4C14	6.81178	8.11493	41.2093	60.6866
H2BC19P	472.567	695.855	1312.52	1713.83
H2BC20P	567.932	829.752	1631.89	2216.18
H2BC21	82.5928	110.566	202.956	305.681
BOLA1	361.024	238.376	392.519	412.444
SV2A	1832.37	1548.94	2012.05	1693.61
SF3B4	3047.42	3301.76	2801.2	3180.43
MTMR11	401.895	347.928	498.633	339.395
OTUD7B	1828.96	2005.4	2003.8	2081.33
VPS45	1770.21	1789.34	1788.48	1782.39
PLEKHO1	832.74	852.068	790.189	705.763
ANP32E	6689.17	6049.68	7072.55	6814.88
CA14	20.4353	8.11493	14.4233	10.1144
APH1A	5286.79	4493.64	5408.72	5058.34
C1orf54	108.137	71.0057	91.6908	56.1913
CIART	234.155	372.272	302.889	222.518
MRPS21	2765.58	2454.77	2812.54	2856.77
PRPF3	2849.88	3005.57	2821.81	3024.22
RPRD2	2321.96	2439.55	2774.42	2702.8
TARS2	1735.3	1490.1	1809.09	1782.39
ECM1	143.899	127.81	149.384	150.593
FALEC	14.475	9.1293	14.4233	14.6097
ADAMTSL4	65.5634	52.7471	97.8722	49.4483
MCL1	7274.98	8400.98	8541.66	10474.1
ENSA	5373.64	4643.77	5684.83	5310.08
GOLPH3L	963.867	1087.4	993.145	1026.05
CTSS	7.66325	5.07183	10.3023	11.2383
CTSK	51.0883	57.8189	69.0256	68.5534
ARNT	1771.91	1403.88	1794.67	1564.37
SETDB1	2671.07	2675.9	2880.53	2628.63
CERS2	5769.58	5173.27	5682.77	5632.62
ANXA9	21.2868	19.273	16.4837	6.74296
MINDY1	559.417	337.784	643.896	454.026
PRUNE1	747.593	578.189	756.191	639.457
BNIPL	45.128	57.8189	70.0559	65.1819
C1orf56	83.4443	60.862	91.6908	92.1537
CDC42SE1	3035.5	3046.14	3024.76	2916.33
MLLT11	1691.02	1361.28	1382.57	977.729
GABPB2	888.086	903.8	1338.27	1364.32
SEMA6C	785.909	490.953	793.28	610.237
SCNM1	1094.14	1240.57	1008.6	1190.13
LYSMD1	608.803	617.749	625.352	576.523
TMOD4	25.5442	33.4741	23.6954	20.2289
VPS72	2086.11	2148.43	2163.49	2120.66
PIP5K1A	4589.44	5460.33	4766.89	5047.1
PSMD4	4788.68	4570.74	4710.23	4920.11
ZNF687-AS1	53.6428	83.178	88.6001	104.516
ZNF687	2172.11	1887.74	2692	2676.95
PI4KB	3283.28	3233.8	3453.34	3660.3
RFX5	2849.03	2771.25	2702.3	2289.23
RFX5-AS1	25.5442	25.3592	22.6651	14.6097
SELENBP1	692.247	395.603	682.014	419.187
PSMB4	7422.28	6598.45	6520.35	6372.09
POGZ	4209.68	3701.42	5246.98	4364.94
CGN	1156.3	829.752	1228.04	922.661
TUFT1	991.114	1238.54	1058.05	1256.44
SNX27	1806.82	1547.92	2418.99	1967.82
CELF3	40.8707	89.2642	67.9954	25.848
MRPL9	1874.94	2025.69	2193.37	2481.41
OAZ3	22.9898	25.3592	20.6047	53.9436
TDRKH	647.119	586.304	682.014	591.132
TDRKH-AS1	28.9501	33.4741	39.1489	42.7054
THEM4	924.699	694.841	843.761	674.296
S100A10	4993.88	4811.14	5129.53	5036.99
S100A11	1660.37	1410.98	1718.43	1723.95
TCHH	78.3354	51.7327	74.1768	71.9249
FLG-AS1	207.759	146.069	246.226	213.527
FLG	10.2177	18.2586	14.4233	17.9812
S100A4	123.463	77.0918	71.0861	42.7054
S100A3	18.7324	13.1868	17.514	24.7242
S100A2	63.0089	61.8764	55.6326	69.6772
S100A16	442.766	337.784	448.151	253.985
S100A13	528.764	467.623	650.077	552.922
S100A1	27.2471	10.1437	23.6954	7.86678
CHTOP	5537.98	6313.42	6013.47	6159.69
SNAPIN	980.896	839.895	938.543	899.061
ILF2	9453.9	10121.3	10172.5	10659.5
NPR1	131.978	69.9913	122.598	91.0299
INTS3	4691.61	3472.18	5230.49	4096.35
SLC27A3	315.045	235.333	303.919	242.746
GATAD2B	2773.25	2831.1	3047.43	2674.71
DENND4B	2373.05	2069.31	2801.2	2756.75
CRTC2	1817.04	1992.22	1811.15	1828.46
SLC39A1	47.6824	48.6896	40.1791	40.4577
CREB3L4	325.262	229.247	387.368	351.758
JTB	743.335	751.646	754.131	758.583
RAB13	498.963	421.976	436.819	421.435
RPS27	6185.95	5935.06	5457.15	5014.51
TPM3	8553.04	8394.9	8575.66	8904.07
C1orf43	5481.78	5552.64	5926.93	5988.87
UBAP2L	9476.03	8741.81	9862.42	9719.97
HAX1	2347.51	2303.63	2540.56	2428.59
ATP8B2	2524.62	2204.22	2678.61	2348.8
IL6R	179.661	203.888	228.712	474.255
UBE2Q1	2807.3	2989.34	3148.39	3397.33
ADAR	9993.73	8723.55	11374.8	10577.4
KCNN3	77.484	96.3648	56.6628	19.105
PMVK	834.443	688.755	931.331	738.354
PBXIP1	749.296	493.996	694.377	551.799
PYGO2	1648.45	1352.15	1884.3	1654.27
SHC1	2239.37	2243.78	2082.1	2375.77
CKS1B	872.759	821.637	759.282	723.744
FLAD1	1226.97	1318.68	1438.21	1513.79
ZBTB7B	1548.83	1713.26	978.722	977.729
DCST2	17.0294	13.1868	27.8163	14.6097
DCST1-AS1	46.831	29.4166	55.6326	52.8198
ADAM15	2091.22	1879.62	2063.56	2227.42
EFNA4	143.047	89.2642	141.142	112.383
EFNA3	184.769	136.939	220.47	146.097
EFNA1	323.559	284.023	444.031	271.966
SLC50A1	747.593	575.146	775.766	704.639
DPM3	424.885	323.583	447.121	461.892
KRTCAP2	317.599	287.066	389.428	319.167
TRIM46	27.2471	39.5603	37.0884	19.105
MUC1	54.4942	44.6321	59.7535	44.953
THBS3-AS1	166.889	159.256	33.9977	39.3339
THBS3	435.954	247.505	684.075	405.701
MTX1	536.428	520.37	527.479	583.266
GBAP1	146.453	75.0631	116.416	89.9061
GBA	1016.66	781.062	1035.38	960.871
FAM189B	4001.92	3306.83	3968.46	3774.93
SCAMP3	2564.63	2490.27	2365.42	2565.69
CLK2	3334.37	2703.29	3274.08	2952.29
HCN3	637.753	516.313	932.361	776.564
FDPS	3950.83	2960.94	4784.4	3879.45
RUSC1-AS1	154.116	89.2642	142.172	86.5346
RUSC1	1709.76	1424.17	1873.99	1941.97
ASH1L	4230.97	4688.4	4438.24	4490.81
ASH1L-AS1	105.583	78.1062	148.354	140.478
MSTO1	471.716	407.775	475.968	484.369
YY1AP1	1497.74	1676.75	1858.54	1849.82
DAP3	2665.11	2516.64	2826.96	2866.88
MSTO2P	106.434	87.2355	135.991	150.593
GON4L	2130.38	2245.81	2034.71	1948.71
SYT11	635.198	743.531	761.342	699.02
RIT1	1241.45	1603.71	1133.26	1119.33
KHDC4	6561.45	6335.73	7176.6	6837.36
ARHGEF2	2416.48	2467.95	2545.71	2166.74
SSR2	3881.01	3047.16	3636.72	3206.28
UBQLN4	2327.93	2343.19	2682.73	2788.21
LAMTOR2	853.175	687.74	748.98	657.438
MEX3A	2303.23	1828.9	2136.7	1508.17
LMNA	4648.19	4638.7	4959.54	5791.08
SEMA4A	138.79	150.126	124.658	70.801
SLC25A44	1242.3	1290.27	1202.28	1278.91
PMF1	481.933	475.738	637.714	654.067
PAQR6	251.184	185.629	209.137	179.812
SMG5	5378.75	5433.96	6687.24	8201.68
TMEM79	207.759	224.175	267.861	275.337
GLMP	718.643	530.514	700.559	615.857
CCT3	14257.9	14617	13863.8	15350.3
TSACC	13.6236	24.3448	27.8163	26.9718
MIR9-1HG	34.0589	35.5028	15.4535	19.105
MEF2D	1362.36	1555.02	1296.03	1305.89
IQGAP3	4187.54	3818.08	4969.85	4913.37
NAXE	3526.8	2879.79	3251.42	3001.74
GPATCH4	2279.39	2866.6	2462.26	3509.71
HAPLN2	22.9898	32.4597	33.9977	20.2289
NES	1182.69	748.602	1438.21	1049.65
CRABP2	1557.34	1073.2	1458.81	803.536
ISG20L2	2063.12	2169.73	2275.79	2454.44
RRNAD1	778.246	662.381	1092.05	1088.99
MRPL24	1083.92	894.671	1141.5	1013.69
HDGF	11826.1	11074.9	12895.4	13371.3
PRCC	4057.27	4647.83	3838.65	4393.04
NTRK1	20.4353	19.273	13.393	11.2383
PEAR1	56.1972	60.862	39.1489	50.5722
ARHGEF11	1976.27	1525.61	2202.64	1985.8
SMU1P1	13.6236	12.1724	12.3628	11.2383
KRT8P45	27.2471	23.3304	40.1791	33.7148
ETV3	1858.76	2373.62	1848.24	1891.4
KIRREL1	3303.71	2954.85	3877.8	3486.11
CD1D	49.3854	44.6321	36.0582	20.2289
EI24P2	4.25736	14.2011	7.21163	12.3621
CFAP45	41.7221	56.8045	56.6628	102.268
TAGLN2	11608.1	11580	11925	14359.1
IGSF9	144.75	104.48	141.142	58.4389
KCNJ10	9.36619	22.3161	12.3628	3.37148
PIGM	1592.25	1225.35	1670.01	1565.49
IGSF8	773.988	649.195	822.126	818.145
CASQ1	18.7324	20.2873	4.12093	6.74296
PEA15	3589.81	4648.84	4009.67	5446.06
DCAF8	1972.86	1637.19	2411.78	2015.02
PEX19	2012.03	2012.5	2241.79	2107.17
COPA	9200.16	9096.84	8924.91	8981.62
SUMO1P3	10.2177	20.2873	8.24187	13.4859
NCSTN	2862.65	2098.72	2968.1	2582.55
NHLH1	68.1178	121.724	25.7558	31.4671
VANGL2	2227.45	1614.87	2488.01	1596.96
F11R	1600.77	1149.28	1696.79	1169.9
USF1	1175.88	967.706	1172.41	1108.09
ARHGAP30	183.067	269.821	25.7558	25.848
NECTIN4	200.096	182.586	213.258	188.803
KLHDC9	366.985	250.549	353.37	224.765
PFDN2	1632.27	1965.84	1649.4	1906.01
NIT1	1129.05	851.053	1171.38	795.669
DEDD	1416	1564.15	1576.26	1517.17
UFC1	1834.92	1743.7	1713.28	1895.89
USP21	1484.12	1429.24	1943.02	1990.3
PPOX	669.257	530.514	713.952	592.256
B4GALT3	1774.47	1729.49	1849.27	2053.23
ADAMTS4	28.0986	27.3879	23.6954	25.848
NDUFS2	3618.76	2789.51	3786.11	3501.84
TOMM40L	665	617.749	734.556	794.545
SDHC	1474.75	1332.88	1418.63	1139.56
HSPA6	611.357	1311.58	10.3023	17.9812
HSPA7	19.5839	34.4885	0	0
FCRLB	28.9501	26.3735	30.907	31.4671
DUSP12	598.585	639.051	775.766	846.241
ATF6	2678.73	2824	3127.79	3165.82
OLFML2B	57.9001	33.4741	49.4512	34.8386
NOS1AP	148.156	151.141	158.656	169.698
C1orf226	398.489	310.396	380.156	289.947
UHMK1	4795.49	5284.85	4719.5	5013.39
UAP1	2312.6	2376.66	2364.39	2607.28
DDR2	942.58	883.513	1225.98	950.757
HSD17B7	343.143	400.675	432.698	442.787
RGS4	22.9898	16.2299	20.6047	24.7242
RGS5	357.618	418.933	347.189	242.746
NUF2	1451.76	1380.55	1517.53	1645.28
PBX1	2596.14	1802.53	2845.5	1891.4
MGST3	1236.34	848.01	1177.56	892.318
ALDH9A1	2853.28	2433.47	3260.69	3119.74
TMCO1	3113.83	3168.88	3015.49	2937.68
TMCO1-AS1	52.7913	47.6752	43.2698	42.7054
UCK2	2618.28	2251.89	3082.46	3129.86
FAM78B	18.7324	15.2155	20.6047	20.2289
POGK	3267.1	2943.69	3640.84	3477.12
TADA1	783.354	723.243	862.305	812.526
ILDR2	485.339	500.083	563.538	665.305
GPA33	24.6927	23.3304	8.24187	0
POU2F1	2275.99	2223.49	2465.35	2258.89
CREG1	2129.53	1741.67	2143.92	2176.85
MPZL1	2452.24	2341.16	2817.69	2812.94
ADCY10	47.6824	95.3504	62.8442	66.3057
MPC2	1443.25	1442.43	1473.23	1445.24
DCAF6	2493.11	2176.83	2507.59	2217.31
GPR161	1585.44	1249.7	1738	1402.53
TIPRL	1777.02	1727.47	2089.31	2249.9
SFT2D2	1931.14	1542.85	2443.71	1871.17
TBX19	182.215	184.615	178.23	137.107
XCL1	7.66325	6.0862	17.514	13.4859
LINC00626	20.4353	9.1293	12.3628	5.61913
ATP1B1	1425.36	1272.02	1386.69	1547.51
NME7	453.835	492.982	497.603	511.341
BLZF1	958.758	1117.83	1118.83	1346.34
CCDC181	298.867	376.33	323.493	391.091
SLC19A2	594.328	624.85	740.738	794.545
C1orf112	1249.11	1180.72	1464.99	1491.32
SELL	14.475	11.158	16.4837	11.2383
METTL18	296.312	344.885	378.096	355.129
SCYL3	470.013	396.617	649.047	533.817
KIFAP3	1489.22	1462.72	1557.71	1362.08
METTL11B	22.9898	6.0862	23.6954	12.3621
GORAB-AS1	14.475	10.1437	26.7861	13.4859
GORAB	465.755	606.591	781.947	786.678
PRRX1	189.027	164.327	200.895	144.974
FMO4	80.0384	67.9626	82.4187	80.9155
TOP1P1	28.9501	20.2873	15.4535	24.7242
PRRC2C	14605.3	15675	16135.5	17188.9
PFN1P1	52.7913	58.8333	61.814	59.5628
VAMP4	512.586	432.12	678.924	642.828
EEF1AKNMT	1461.13	1353.16	1505.17	1774.52
DNM3	158.374	155.198	194.714	184.307
PIGC	921.293	786.134	1069.38	1054.15
SUCO	1672.29	1600.67	1924.48	2001.53
TNFSF4	40.0192	30.431	76.2373	37.0863
PRDX6-AS1	64.7119	49.704	47.3907	44.953
PRDX6	7190.68	6388.48	7449.62	7094.71
ANKRD45	8.51472	11.158	12.3628	2.24765
KLHL20	686.287	729.329	807.703	793.421
CENPL	868.502	1066.1	909.696	931.652
DARS2	3489.33	2792.55	3854.1	3676.03
GAS5	7132.78	8302.59	7898.8	6968.84
GAS5-AS1	6.81178	6.0862	14.4233	12.3621
ZBTB37	1318.08	993.065	1513.41	1029.42
RC3H1	1503.7	1615.89	1530.93	1457.6
RABGAP1L	1125.65	1094.5	1440.27	1251.94
CACYBP	3611.09	4003.7	3449.22	3935.64
MRPS14	1291.68	1194.92	1171.38	1067.63
TNN	12.7721	20.2873	3.0907	8.99061
KIAA0040	676.069	503.126	653.168	684.41
COP1	1169.07	1191.88	1229.07	1228.34
PAPPA2	17.0294	30.431	24.7256	101.144
RASAL2-AS1	36.6133	23.3304	22.6651	31.4671
RASAL2	1819.6	1937.44	2275.79	2163.36
C1orf220	91.1075	46.6609	79.328	58.4389
RALGPS2	1632.27	1213.18	1840	1575.6
ANGPTL1	15.3265	19.273	7.21163	3.37148
FAM20B	3761.8	3209.46	4263.11	3667.04
TOR3A	1269.55	1157.39	1422.75	1600.33
ABL2	3214.31	3128.31	3904.58	3852.48
SOAT1	2465.86	2010.47	2616.79	2454.44
AXDND1	8.51472	14.2011	11.3326	10.1144
TDRD5	16.178	10.1437	19.5744	4.4953
FAM163A	19.5839	6.0862	19.5744	16.8574
TOR1AIP2	5057.75	6070.98	5082.14	5130.27
TOR1AIP1	1679.1	1683.85	1691.64	1793.63
CEP350	3164.07	3142.51	3834.53	3880.57
QSOX1	2026.5	1465.76	2093.43	2045.36
LHX4	373.796	368.215	465.665	475.378
ACBD6	2420.74	2443.61	2621.94	2655.6
XPR1	1989.89	1462.72	2142.89	1790.25
KIAA1614	25.5442	41.589	17.514	35.9624
KIAA1614-AS1	28.0986	29.4166	35.0279	40.4577
STX6	1079.67	1051.9	1357.85	1273.29
MR1	357.618	262.721	411.063	297.814
IER5	3484.22	2847.33	3547.09	3383.84
CACNA1E	29.8015	38.5459	2.06047	2.24765
GLUL	12774.6	10576.8	12116.6	10192
RNASEL	401.043	363.143	497.603	360.748
RGS16	548.348	441.249	480.089	388.844
LINC01686	28.9501	21.3017	29.8768	23.6003
NPL	275.877	225.189	319.372	255.108
DHX9	15157.1	16988.6	16017	17295.7
LAMC1	14354.1	11139.8	14413	12030.6
LAMC2	59.6031	42.6034	53.5721	44.953
NMNAT2	35.7618	40.5747	48.421	25.848
SMG7	3651.11	3647.66	4146.69	3908.67
NCF2	8.51472	12.1724	12.3628	15.7336
ARPC5	3909.96	3697.37	3920.04	4076.12
RGL1	516.844	610.649	418.275	393.339
COLGALT2	503.22	372.272	628.442	457.397
TSEN15	1216.75	1267.96	1536.08	1534.02
C1orf21	1170.77	840.91	1219.8	846.241
EDEM3	1901.34	1562.12	2185.12	2342.05
NIBAN1	844.66	638.036	1278.52	928.28
RNF2	1158.85	1026.54	1487.66	1314.88
TRMT1L	1154.6	1068.13	1724.61	1744.18
SWT1	239.264	235.333	236.954	215.775
IVNS1ABP	3669.85	3509.71	4452.67	4217.72
HMCN1	585.813	437.192	634.624	359.624
TPR	11610.7	11298	13065.4	13042
ODR4	1516.47	1900.92	1869.87	2030.75
PDC-AS1	25.5442	34.4885	16.4837	17.9812
PTGS2	43.4251	36.5172	46.3605	56.1913
PLA2G4A	246.075	233.304	253.437	244.994
LINC01036	53.6428	34.4885	71.0861	37.0863
BRINP3	11.0691	5.07183	17.514	3.37148
RPS27AP5	34.9104	47.6752	13.393	14.6097
RGS2	126.869	140.997	116.416	146.097
UCHL5	2657.44	2904.13	3179.3	3644.57
RO60	2885.64	2869.64	3412.13	3155.7
GLRX2	435.102	487.91	514.086	719.249
CDC73	2191.69	2254.94	2352.02	2466.8
KCNT2	281.837	312.425	334.826	231.508
CFHR3	68.1178	30.431	53.5721	41.5816
ASPM	6507.8	6124.74	6464.71	6470.99
ZBTB41	738.226	676.582	957.087	812.526
DENND1B	649.673	627.893	721.163	694.524
C1orf53	61.306	75.0631	50.4814	79.7916
LHX9	88.5531	56.8045	72.1163	51.696
NEK7	1581.18	1375.48	1835.88	1971.19
NR5A2	39.1677	25.3592	58.7233	31.4671
ZNF281	1981.38	2147.41	1923.45	1962.2
KIF14	2327.07	2219.43	2289.18	2344.3
DDX59	506.626	420.962	590.324	537.189
DDX59-AS1	8.51472	15.2155	12.3628	8.99061
CAMSAP2	2328.78	2642.42	2442.68	2767.98
INAVA	363.579	338.798	427.547	309.052
KIF21B	229.898	193.744	285.375	262.975
TMEM9	2717.9	2310.73	2850.66	2522.99
IGFN1	35.7618	19.273	50.4814	23.6003
LAD1	18.7324	38.5459	0	3.37148
TNNI1	16.178	32.4597	3.0907	1.12383
PHLDA3	1876.64	1963.81	1855.45	2117.29
CSRP1	2402	2386.8	2886.71	3026.46
RPS10P7	85.1472	71.0057	92.721	86.5346
NAV1	653.931	496.025	830.368	682.162
IPO9-AS1	18.7324	17.2442	23.6954	22.4765
IPO9	6444.79	5034.3	7387.8	6757.57
MIR6739	11.0691	14.2011	9.2721	20.2289
SHISA4	55.3457	61.8764	75.207	82.0393
LMOD1	150.711	109.552	187.502	78.6678
TIMM17A	2135.49	2336.09	2026.47	2364.53
RNPEP	2473.53	1955.7	3018.58	2748.88
ELF3	20.4353	12.1724	16.4837	13.4859
ARL8A	1043.05	989.007	1004.48	1005.82
PTPRVP	21.2868	9.1293	17.514	4.4953
LGR6	28.0986	13.1868	43.2698	34.8386
UBE2T	1054.12	958.576	1137.38	1024.93
PPP1R12B	744.187	709.042	972.54	914.794
SYT2	27.2471	16.2299	32.9675	14.6097
KDM5B	3881.86	4615.37	4729.8	4573.97
PCAT6	17.8809	17.2442	35.0279	31.4671
TUBA5P	68.1178	35.5028	63.8745	42.7054
ACTG1P25	19.5839	9.1293	15.4535	12.3621
RABIF	416.37	336.77	392.519	383.225
KLHL12	1239.74	974.806	1343.42	1222.72
ADIPOR1	2875.42	3031.94	2885.68	2959.03
CYB5R1	831.037	822.651	982.843	978.852
TMEM183A	647.119	632.965	786.068	983.348
PPFIA4	544.091	569.06	255.498	161.831
ADORA1	126.869	106.508	149.384	147.221
LINC01136	6.81178	8.11493	13.393	15.7336
BTG2	2981	2463.9	2352.02	1919.49
ATP2B4	2159.33	1318.68	2148.04	1449.74
ZC3H11A	20.4353	32.4597	12.3628	20.2289
ZBED6	26.3956	29.4166	21.6349	19.105
SNRPE	1330.85	1348.09	1310.46	1323.87
SOX13	600.288	420.962	724.254	554.046
ETNK2	737.375	602.534	936.482	705.763
PLEKHA6	177.106	127.81	163.807	131.488
PPP1R15B	2459.05	2878.77	2651.82	2845.53
PIK3C2B	275.877	177.514	329.675	221.394
MDM4	2578.26	1994.24	3004.16	2090.32
LRRN2	414.667	248.52	405.912	312.424
NFASC	55.3457	34.4885	53.5721	46.0769
TMEM81	40.8707	33.4741	43.2698	43.8292
RBBP5	1312.97	1295.35	1521.65	1451.98
DSTYK	1234.63	1203.04	1391.85	1377.81
TMCC2	249.481	237.362	282.284	251.737
NUAK2	252.036	350.971	268.891	376.482
KLHDC8A	9.36619	11.158	12.3628	15.7336
CDK18	489.597	300.252	549.114	350.634
MFSD4A	48.5339	36.5172	58.7233	25.848
ELK4	1448.35	1272.02	1849.27	1802.62
SLC45A3	201.799	193.744	310.1	338.272
NUCKS1	22751.3	18916.9	24822.4	22675.4
RAB29	750.147	780.048	728.375	665.305
SLC41A1	1450.06	1298.39	1650.43	1584.59
RAB7B	22.1383	20.2873	18.5442	10.1144
FAM72A	68.9693	67.9626	70.0559	70.801
SRGAP2	1295.94	1013.35	1435.11	1105.84
IKBKE	224.789	181.572	361.612	264.099
RASSF5	475.122	450.379	565.598	469.759
EIF2D	1513.92	1250.71	1775.09	1854.31
DYRK3	656.485	538.629	713.952	624.847
MAPKAPK2	1478.16	1454.6	1684.43	1765.53
FCMR	10.2177	9.1293	23.6954	20.2289
C1orf116	17.8809	31.4454	12.3628	25.848
PFKFB2	588.367	482.838	733.526	636.085
YOD1	1426.22	1653.42	1723.58	1947.59
CD55	1208.24	1180.72	1252.76	1465.47
CR2	116.652	90.2786	164.837	114.63
CR1L	17.8809	5.07183	10.3023	5.61913
CD46	3611.09	2863.56	3372.98	2773.6
MIR29B2CHG	153.265	147.083	33.9977	57.3151
CD34	30.653	15.2155	45.3303	23.6003
PLXNA2	1138.42	1069.14	1159.01	1574.48
CAMK1G	17.8809	20.2873	35.0279	19.105
LAMB3	165.186	192.73	233.863	586.637
C1orf74	389.123	280.98	459.484	393.339
IRF6	5.96031	21.3017	3.0907	12.3621
UTP25	1161.41	1618.93	1194.04	1441.87
SYT14	74.0781	95.3504	143.202	175.317
SERTAD4-AS1	107.286	137.954	137.021	216.898
SERTAD4	504.923	405.747	655.228	637.209
HHAT	288.649	208.959	314.221	222.518
RCOR3	1052.42	1014.37	1219.8	1149.67
TRAF5	966.421	709.042	1065.26	849.612
LINC00467	278.431	260.692	286.405	284.328
SNX25P1	15.3265	15.2155	19.5744	16.8574
SLC30A1	2600.4	2756.03	2239.73	2672.46
NEK2	1160.56	1248.69	1203.31	1286.78
LPGAT1	2684.69	2532.87	3364.74	3172.56
INTS7	1513.92	1680.81	1700.92	1835.21
DTL	3019.32	3274.37	2868.17	2975.89
PPP2R5A	736.524	850.039	812.854	875.46
PACC1	429.993	400.675	438.879	460.769
NENF	1003.89	770.918	958.117	872.089
ATF3	2339.85	3517.82	3811.86	5544.96
BATF3	88.5531	111.58	80.3582	86.5346
NSL1	1289.98	1197.97	1305.31	1235.08
TATDN3	371.242	362.129	370.884	355.129
FLVCR1-DT	74.9296	48.6896	65.9349	64.0581
FLVCR1	1214.2	1296.36	1393.91	1372.19
VASH2	143.899	87.2355	161.747	104.516
ANGEL2	1130.76	994.079	1377.42	1193.5
RPS6KC1	665.851	680.64	862.305	795.669
PROX1	182.215	190.701	166.898	146.097
SMYD2	1164.81	1024.51	1274.4	1174.4
PTPN14	2988.67	2726.62	3345.17	3037.7
CENPF	12193.9	10648.8	12246.4	11637.2
KCNK2	87.7016	58.8333	86.5396	52.8198
KCTD3	2926.51	3020.78	3736.66	3854.72
ESRRG	46.831	26.3735	43.2698	32.591
GPATCH2	922.144	976.835	1004.48	1067.63
SPATA17	57.9001	88.2499	78.2977	60.6866
RRP15	1577.78	2007.43	1597.89	2057.73
TGFB2	122.612	146.069	123.628	197.793
LYPLAL1	485.339	449.364	604.747	607.99
SLC30A10	110.691	101.437	144.233	104.516
EPRS1	6608.28	6784.08	7510.4	7934.21
BPNT1	1093.29	961.619	1027.14	1015.94
IARS2	6154.44	5537.43	6601.73	6825
RAB3GAP2	2453.94	2741.83	3280.26	3467
MORF4L1P1	259.699	316.482	299.798	289.947
MARK1	727.157	736.43	802.552	886.699
C1orf115	834.443	619.778	922.059	739.477
MTARC2	613.911	438.206	740.738	642.828
MTARC1	695.653	576.16	689.226	574.275
HLX-AS1	3.40589	13.1868	12.3628	7.86678
HLX	130.275	113.609	154.535	155.088
DUSP10	79.1869	115.638	74.1768	91.0299
HHIPL2	17.0294	21.3017	10.3023	13.4859
TAF1A	375.499	529.499	406.942	480.998
TAF1A-AS1	41.7221	48.6896	48.421	48.3245
MIA3	2043.53	1992.22	2455.05	2589.3
AIDA	355.064	404.732	358.521	378.729
BROX	1249.96	1517.49	1334.15	1708.22
DISP1	451.28	395.603	419.305	350.634
TLR5	42.5736	22.3161	50.4814	34.8386
SUSD4	63.0089	67.9626	47.3907	33.7148
CAPN2	6420.95	6072	6879.9	7168.89
TP53BP2	2604.65	2634.31	3178.27	3271.46
PHBP11	19.5839	15.2155	11.3326	14.6097
ACTBP11	13.6236	11.158	3.0907	3.37148
GTF2IP20	773.137	662.381	940.603	828.26
FBXO28	2209.57	2449.69	2310.81	2536.48
DEGS1	3563.41	3480.29	3806.71	4162.65
NVL	2453.94	3404.21	2440.62	2689.32
CNIH4	2148.26	1909.04	2366.45	2175.73
WDR26	7458.05	8126.09	7814.32	7975.79
CNIH3	155.819	131.868	153.505	148.345
CNIH3-AS2	30.653	26.3735	23.6954	29.2195
DNAH14	1214.2	1230.43	1353.73	1395.79
LBR	7745.84	7033.62	8224.35	7829.7
ENAH	9955.41	10715.8	11000.8	11212.4
SRP9	6027.57	5441.06	5715.73	5577.55
EPHX1	1174.18	1025.52	1307.37	1229.47
TMEM63A	1240.6	764.832	1376.39	976.605
PYCR2	1935.4	1695.01	2346.87	2353.29
SDE2	2439.47	3097.88	2722.91	2481.41
H3-3A	392.529	326.626	345.128	340.519
LINC01703	73.2266	59.8476	91.6908	82.0393
ACBD3	2987.82	3310.89	3557.4	3926.65
LIN9	977.49	971.763	1135.32	1204.74
PARP1	19342	16320.1	19243.7	19599.5
STUM	199.245	91.293	199.865	78.6678
ITPKB	1016.66	853.082	1179.62	906.928
PSEN2	134.533	110.566	101.993	152.84
COQ8A	93.6619	101.437	110.235	111.259
CDC42BPA	3130.01	2771.25	3745.93	3406.32
ZNF678	1279.76	1005.24	2088.28	2027.38
SNAP47	2124.42	1907.01	2362.32	2137.52
JMJD4	1551.38	1325.78	1810.12	2118.41
WNT9A	263.105	176.5	307.01	244.994
WNT3A	142.196	97.3792	174.109	112.383
ARF1	15364.8	16091.9	15150.6	16786.6
C1orf35	1888.57	1864.41	1963.62	2113.92
MRPL55	1109.47	946.404	1113.68	1109.22
GUK1	3043.16	2790.52	3209.18	3498.47
GJC2	72.3751	102.451	33.9977	62.9343
IBA57-DT	15.3265	3.0431	11.3326	7.86678
IBA57	739.929	573.117	991.084	1111.46
OBSCN-AS1	82.5928	60.862	74.1768	51.696
OBSCN	1664.63	1105.66	1524.75	1133.94
TRIM11	2040.13	2245.81	2503.47	2741.01
H2AW	262.253	280.98	380.156	561.913
H2BU1	51.0883	76.0775	166.898	310.176
RNF187	4242.89	3170.91	4310.5	3787.29
DUSP5P1	21.2868	10.1437	19.5744	4.4953
RHOU	2183.17	1966.86	2614.73	2061.1
RAB4A	1565.86	1442.43	1421.72	1376.69
CCSAP	1472.2	1523.58	1633.95	1671.13
ACTA1	30.653	67.9626	22.6651	48.3245
NUP133	4465.97	4362.79	5585.92	5501.13
ABCB10	1740.41	1532.71	2046.04	2172.36
TAF5L	2114.21	2071.34	2224.27	2543.22
URB2	1667.18	1832.96	2136.7	2452.19
GALNT2	5256.99	3999.65	5282.01	5288.72
PGBD5	540.685	527.471	746.919	783.307
COG2	1679.95	1806.59	1896.66	1868.92
CAPN9	17.0294	9.1293	13.393	1.12383
C1orf198	2047.79	2256.97	2488.01	2491.52
TTC13	951.946	834.824	1185.8	1303.64
ARV1	983.45	930.174	953.996	993.462
FAM89A	1050.72	909.887	1222.89	1060.89
TRIM67	16.178	17.2442	62.8442	34.8386
C1orf131	858.284	916.987	1058.05	1263.18
GNPAT	2366.24	2119.01	2359.23	2097.06
EXOC8	2149.12	2387.82	2143.92	2391.5
SPRTN	1344.47	1424.17	1444.39	1501.43
EGLN1	549.2	585.289	465.665	645.076
TSNAX	2390.08	2564.32	2424.14	2454.44
DISC1	212.868	212.003	208.107	153.964
SIPA1L2	1279.76	1059	1325.91	1165.41
NTPCR	2243.63	1989.17	2293.3	1832.96
PCNX2	1447.5	1293.32	1776.12	1893.65
RPS7P3	19.5839	15.2155	9.2721	11.2383
MAP3K21	2893.3	2563.3	3171.06	3150.08
KCNK1	541.536	413.862	553.235	579.894
SLC35F3	44.2766	35.5028	53.5721	24.7242
COA6-AS1	70.6722	61.8764	80.3582	83.1631
COA6	1094.14	1177.68	1201.25	1376.69
TARBP1	2850.73	2280.3	3273.05	2714.04
IRF2BP2	4950.46	4759.41	6563.62	6370.97
TOMM20	14406.1	12696.8	15043.5	13269
RBM34	26.3956	31.4454	31.9372	38.2101
ARID4B	4066.63	5755.52	4358.92	5473.03
GGPS1	787.612	812.508	854.063	665.305
TBCE	123.463	108.537	141.142	132.611
B3GALNT2	1965.2	2100.75	2474.62	2865.76
GNG4	1245.7	1023.5	1616.44	1172.15
LYST	1039.65	1197.97	1916.23	1946.47
LDHAP2	9.36619	17.2442	4.12093	19.105
NID1	8533.45	7033.62	11718.9	10932.6
GPR137B	306.53	244.462	274.042	255.108
ERO1B	896.6	902.786	1094.11	1124.95
EDARADD	89.4046	96.3648	108.174	85.4108
HEATR1	5194.83	5836.66	5620.95	6506.95
ACTN2	493.002	673.539	756.191	960.871
MTR	5008.36	3862.71	6325.63	5870.87
RYR2	1519.88	1614.87	2219.12	2888.23
CHRM3	682.881	617.749	773.705	597.875
FMN2	317.599	264.75	360.582	370.863
GREM2	8.51472	9.1293	11.3326	16.8574
RGS7	27.2471	44.6321	32.9675	37.0863
FH	911.927	853.082	1066.29	1113.71
OPN3	68.9693	46.6609	83.4489	67.4296
CHML	2692.36	1980.04	2786.78	2472.42
EXO1	2258.96	2474.04	3257.6	3750.21
CFL1P4	4.25736	11.158	14.4233	13.4859
MAP1LC3C	51.0883	29.4166	35.0279	21.3527
PLD5	19.5839	18.2586	21.6349	13.4859
CEP170	1440.69	1337.95	1553.59	1371.07
SDCCAG8	685.435	790.191	778.856	818.145
AKT3	3972.12	3546.23	5391.21	4441.36
ZBTB18	1535.2	1355.19	1811.15	1576.73
ADSS2	2360.28	2132.2	2562.19	2841.03
CATSPERE	34.0589	22.3161	30.907	31.4671
DESI2	3404.19	3382.91	4024.09	4040.15
COX20	612.209	640.065	537.782	566.408
HNRNPU	40572.7	39069.3	45394.1	44935.1
EFCAB2	166.037	162.299	183.382	212.403
KIF26B	53.6428	56.8045	78.2977	74.1725
SMYD3	151.562	138.968	153.505	138.231
TFB2M	253.739	305.324	225.621	311.3
CNST	275.877	287.066	322.463	343.891
SCCPDH	465.755	449.364	508.935	527.074
LINC01341	38.3163	21.3017	53.5721	39.3339
AHCTF1	801.235	891.628	972.54	1118.21
ZNF695	64.7119	68.9769	76.2373	100.021
ZNF670	79.1869	66.9482	91.6908	88.7823
ZNF669	94.5134	120.71	88.6001	105.64
ZNF124	73.2266	86.2211	92.721	97.7729
ZNF496	510.883	509.212	486.27	484.369
NLRP3	8.51472	17.2442	7.21163	11.2383
TRIM58	336.332	361.114	429.607	569.78
OR2W3	11.0691	9.1293	17.514	22.4765
SH3BP5L	475.973	420.962	404.882	410.196
ZNF672	316.748	230.261	343.068	391.091
ZNF692	514.289	416.905	559.417	561.913
PGBD2	95.3649	72.02	93.7512	69.6772
FAM110C	151.562	158.241	143.202	129.24
SH3YL1	637.753	572.103	664.5	502.35
ACP1	3290.94	3425.52	3284.38	3396.2
TMEM18	1012.4	932.203	1042.6	959.747
SNTG2-AS1	256.293	176.5	273.012	157.336
SNTG2	28.9501	23.3304	42.2396	21.3527
PXDN	2169.55	1431.27	2252.09	1453.11
EIPR1	845.512	812.508	811.824	855.232
TRAPPC12	1243.15	1220.28	1221.86	1294.65
ADI1	2264.92	1958.74	2226.33	2554.46
RNASEH1	1031.13	1055.96	1175.5	1293.52
RNASEH1-AS1	166.889	184.615	162.777	170.822
RPS7	11446.3	11583.1	10771.1	9179.41
COLEC11	77.484	107.523	98.9024	101.144
ALLC	22.9898	65.9338	17.514	17.9812
SOX11	693.95	553.844	989.024	852.984
CMPK2	149.008	89.2642	138.051	132.611
RSAD2	15.3265	14.2011	35.0279	17.9812
RNF144A	601.991	402.703	778.856	532.694
LINC01814	12.7721	6.0862	10.3023	7.86678
ID2-AS1	88.5531	91.293	120.537	120.249
ID2	1966.05	1562.12	1642.19	1168.78
KIDINS220	3882.71	4467.27	4272.38	4448.1
MBOAT2	1835.77	1414.03	2074.89	1489.07
ASAP2	986.856	855.111	1035.38	1042.91
ITGB1BP1	1202.28	1136.09	1238.34	1311.5
CPSF3	2241.07	2212.33	2320.09	2290.36
ADAM17	1435.58	1390.7	1447.48	1407.03
YWHAQ	9541.6	9503.6	9977.81	10198.7
TAF1B	988.559	1143.19	1172.41	1149.67
GRHL1	308.233	338.798	379.126	318.043
KLF11	1216.75	1427.21	1193.01	1162.04
CYS1	72.3751	55.7902	98.9024	73.0487
RRM2	6489.92	5258.48	6786.15	6931.76
HPCAL1	477.676	400.675	443	528.198
ODC1	8192.01	8577.48	8486.03	9969.46
ODC1-DT	90.2561	81.1493	155.565	151.717
NOL10	1567.56	2124.08	1779.21	2028.51
RN7SL832P	53.6428	66.9482	67.9954	73.0487
ATP6V1C2	35.7618	26.3735	41.2093	26.9718
PDIA6	7335.43	6404.71	7374.41	7674.61
KCNF1	16.178	11.158	13.393	11.2383
C2orf50	17.0294	27.3879	35.0279	26.9718
SLC66A3	180.512	120.71	194.714	148.345
ROCK2	2580.81	2605.91	3122.64	3408.56
E2F6	589.219	744.545	732.496	790.05
GREB1	183.918	183.6	207.077	179.812
LPIN1	636.05	576.16	958.117	778.811
TRIB2	452.983	316.482	448.151	314.671
NBAS	1317.23	1317.66	1555.65	1457.6
DDX1	4678.84	5093.13	5183.1	5732.64
RPLP1P5	22.9898	50.7183	0	1.12383
MYCN	37.4648	17.2442	35.0279	19.105
CYRIA	91.959	49.704	77.2675	65.1819
VSNL1	13.6236	4.05747	12.3628	6.74296
SMC6	1561.6	1412	2520.98	2700.55
GEN1	1917.52	1679.79	1945.08	1801.49
KCNS3	135.384	97.3792	151.444	100.021
RDH14	493.002	457.479	557.356	595.628
LINC01376	51.9398	50.7183	39.1489	43.8292
OSR1	85.1472	83.178	108.174	67.4296
LINC00954	58.7516	34.4885	60.7838	30.3433
TTC32	240.967	242.434	295.677	274.214
WDR35	1238.89	1630.09	1487.66	1575.6
MATN3	504.072	403.718	463.605	343.891
LAPTM4A	2496.52	2077.42	2312.87	2145.38
SDC1	898.303	631.95	804.612	640.581
DRG1P1	11.9206	15.2155	15.4535	21.3527
PUM2	4033.42	3799.82	4701.98	4679.61
RHOB	2519.51	2618.08	2424.14	2556.7
HS1BP3	705.019	533.557	763.403	564.161
GDF7	475.122	320.54	480.089	275.337
LDAH	566.229	539.643	776.796	684.41
KLHL29	558.566	408.79	687.166	695.648
ATAD2B	563.675	528.485	1035.38	966.49
UBXN2A	1083.92	1094.5	1161.07	1190.13
MFSD2B	12.7721	10.1437	19.5744	6.74296
WDCP	803.79	729.329	856.124	887.823
FKBP1B	92.8105	66.9482	93.7512	64.0581
SF3B6	1988.19	2138.28	1895.63	1882.41
FAM228B	152.414	154.184	149.384	124.745
TP53I3	418.073	358.071	262.709	242.746
ITSN2	1479.86	1666.6	1800.85	1949.84
NCOA1	1473.9	1426.2	1581.41	1496.94
PTRHD1	521.101	452.407	488.331	497.855
CENPO	1977.12	1850.2	2141.85	2002.66
ADCY3	2313.45	1809.63	2451.96	2434.21
DNAJC27	328.668	404.732	330.705	328.157
DNAJC27-AS1	20.4353	11.158	22.6651	15.7336
EFR3B	624.129	506.169	706.74	712.506
DNMT3A	1318.08	1036.68	1577.29	1428.38
DTNB	464.904	353	478.028	358.5
ASXL2	1714.01	1682.83	1925.51	2006.03
KIF3C	833.591	554.858	848.912	672.048
RAB10	3041.46	2641.41	3159.73	3059.05
GAREM2	867.65	757.732	1024.05	1051.9
HADHA	4180.73	3634.47	4353.77	4167.15
HADHB	1827.26	1466.77	1844.12	1735.19
ADGRF3	8.51472	6.0862	15.4535	19.105
SELENOI	2305.79	2100.75	2707.45	2871.38
DRC1	9.36619	10.1437	16.4837	16.8574
OTOF	20.4353	12.1724	10.3023	10.1144
SLC35F6	818.265	704.985	1123.98	1150.8
CENPA	684.584	593.404	693.347	682.162
DPYSL5	2235.97	1741.67	2501.41	2213.94
MAPRE3	403.598	328.655	535.721	592.256
TMEM214	1593.1	1596.61	1843.09	2053.23
AGBL5	2341.55	2110.9	2398.38	2238.66
OST4	1542.02	1349.11	1321.79	1365.45
EMILIN1	45.128	39.5603	33.9977	44.953
KHK	310.787	285.037	366.763	348.386
CGREF1	181.364	150.126	188.533	162.955
ABHD1	67.2663	23.3304	62.8442	42.7054
PREB	1681.66	1313.6	1773.03	1777.89
SLC5A6	1670.59	1663.56	1780.24	2283.61
ATRAID	1352.14	1145.22	1378.45	1201.37
CAD	4293.12	3869.81	4422.79	5021.25
SLC30A3	232.452	194.758	289.496	170.822
MPV17	790.166	689.769	849.942	897.937
GTF3C2	2373.9	2050.03	2549.83	2403.86
EIF2B4	1087.33	1163.48	1163.13	1275.54
SNX17	2409.67	2065.25	2628.13	2484.78
ZNF513	659.04	731.358	593.414	612.485
PPM1G	5208.46	4999.81	6241.15	7302.62
FTH1P3	22.1383	41.589	5.15117	7.86678
NRBP1	1786.39	1713.26	1861.63	2057.73
KRTCAP3	20.4353	21.3017	9.2721	10.1144
IFT172	1006.44	888.585	1138.41	930.528
FNDC4	167.74	123.753	165.868	100.021
ZNF512	1173.33	1135.08	1168.28	985.595
CCDC121	165.186	160.27	156.595	189.927
GPN1	750.147	895.686	847.882	908.051
SUPT7L	1821.3	1860.35	1769.94	1798.12
SLC4A1AP	1175.03	1495.18	1280.58	1528.4
MRPL33	704.168	708.028	776.796	670.924
RBKS	26.3956	27.3879	26.7861	43.8292
BABAM2	541.536	485.882	580.021	485.493
FOSL2	642.01	878.441	1043.63	1522.78
PLB1	15.3265	12.1724	11.3326	4.4953
PPP1CB	3583	3497.54	3999.37	3746.84
SPDYA	16.178	25.3592	13.393	38.2101
TRMT61B	381.46	371.258	437.849	457.397
WDR43	3302.01	4931.85	3785.08	4940.34
TOGARAM2	23.8412	14.2011	42.2396	41.5816
CLIP4	13.6236	20.2873	32.9675	40.4577
YPEL5	1320.63	1369.39	1508.26	1438.5
LBH	759.513	745.559	738.677	757.459
LCLAT1	963.867	1139.13	1064.23	992.338
GALNT14	89.4046	48.6896	82.4187	58.4389
EHD3	478.527	395.603	454.333	466.388
MEMO1	61.306	54.7758	61.814	61.8104
DPY30	1008.14	1005.24	1021.99	1004.7
SPAST	968.975	1015.38	1067.32	1053.02
SLC30A6	1410.89	1234.48	1366.09	1390.17
DDX50P1	9.36619	19.273	14.4233	12.3621
YIPF4	1974.56	1791.37	2399.41	2569.07
BIRC6	3668.14	3584.77	4342.43	4418.88
TTC27	845.512	1053.93	1037.44	1287.9
LTBP1	1536.91	1018.42	1564.92	1162.04
RASGRP3	16.178	21.3017	35.0279	40.4577
FAM98A	1605.88	1574.3	1589.65	1986.92
CRIM1-DT	51.0883	38.5459	57.6931	73.0487
CRIM1	2679.58	2581.56	3323.53	3605.23
FEZ2	911.927	792.22	1058.05	1011.44
STRN	2068.23	1965.84	2584.86	2416.23
HEATR5B	1407.48	1292.3	1620.56	1709.34
GPATCH11	1031.98	1188.84	858.184	1087.86
EIF2AK2	3175.99	2928.48	3389.47	3170.31
CEBPZOS	1985.63	1570.24	1883.27	1649.78
CEBPZ	2704.28	3224.67	3109.24	3823.26
NDUFAF7	749.296	782.077	766.494	815.898
PRKD3	2855.84	2794.58	3060.82	2885.99
QPCT	707.573	728.315	772.675	776.564
CDC42EP3	1192.91	1018.42	1352.7	1284.53
RMDN2	94.5134	67.9626	85.5094	92.1537
CYP1B1	771.434	629.922	844.791	1301.39
ATL2	1965.2	1905.99	2252.09	2299.35
LINC02613	23.8412	18.2586	12.3628	7.86678
RPLP0P6	327.817	278.951	312.161	293.319
HNRNPLL	1345.33	1340.99	1376.39	1401.41
GALM	680.326	622.821	638.745	651.819
SRSF7	7840.36	8673.85	8788.92	9851.46
GEMIN6	598.585	540.657	590.324	576.523
DHX57	1553.09	1590.53	1833.82	1954.33
ASS1P2	22.9898	33.4741	6.1814	10.1144
MORN2	216.274	225.189	251.377	227.013
ARHGEF33	20.4353	34.4885	16.4837	12.3621
SOS1	2149.97	2101.77	2223.24	2041.99
SOS1-IT1	40.8707	38.5459	61.814	46.0769
MAP4K3	1248.26	1248.69	1358.88	1348.59
MAP4K3-DT	133.681	117.667	168.958	118.002
TMEM178A	63.8604	49.704	81.3884	34.8386
THUMPD2	914.481	1151.31	1292.94	1454.23
SLC8A1	114.097	66.9482	129.809	94.4014
LDHAP3	10.2177	13.1868	10.3023	20.2289
PKDCC	448.726	294.166	397.67	333.776
EML4	3269.65	3052.23	3860.28	3551.29
COX7A2L	1835.77	1664.58	1992.47	1765.53
KCNG3	196.69	177.514	248.286	204.536
MTA3	1774.47	1618.93	2096.52	1872.29
OXER1	16.178	15.2155	13.393	10.1144
HAAO	51.0883	31.4454	49.4512	23.6003
ZFP36L2	2230.01	2383.76	2446.8	2846.65
LINC01126	80.8899	59.8476	85.5094	67.4296
THADA	1182.69	1243.61	1584.5	1867.8
PLEKHH2	786.76	586.304	921.029	574.275
C1GALT1C1L	68.9693	58.8333	94.7815	78.6678
DYNC2LI1	475.973	437.192	458.454	367.491
LRPPRC	7687.94	8258.97	7858.62	8290.46
PPM1B	653.079	651.223	745.889	814.774
PREPL	3512.32	3567.53	3583.15	3560.28
CAMKMT	171.146	201.859	198.835	186.555
LINC01833	41.7221	22.3161	53.5721	26.9718
SIX3-AS1	16.178	34.4885	16.4837	12.3621
SIX3	446.171	373.287	474.938	468.635
SIX2	249.481	189.687	292.586	189.927
SRBD1	991.114	1130	880.849	941.766
PRKCE	280.986	258.663	297.737	253.985
EPAS1	1032.84	712.085	1189.92	774.316
ATP6V1E2	234.155	208.959	343.068	396.711
RHOQ	1385.35	1375.48	1555.65	1338.48
PIGF	458.092	376.33	438.879	364.12
CRIPT	590.07	640.065	618.14	639.457
SOCS5	734.821	712.085	763.403	694.524
MCFD2	3841.84	3551.3	4083.84	3908.67
TTC7A	436.805	360.1	502.754	614.733
CALM2	7905.92	7511.38	7767.96	7775.75
EPCAM-DT	18.7324	10.1437	23.6954	17.9812
BCYRN1	17.0294	13.1868	10.3023	5.61913
MSH2	3133.42	2956.88	3603.76	3683.9
MSH6	6230.22	6591.35	8549.91	8817.54
FBXO11	1865.58	1880.64	2208.82	2111.67
FOXN2	742.484	764.832	950.905	929.404
PPP1R21	517.695	479.795	704.68	660.81
STON1	361.876	266.778	383.247	238.251
ASB3	576.447	691.798	753.101	790.05
CHAC2	374.648	441.249	361.612	528.198
ERLEC1	1209.94	1130	1361.97	1375.56
GPR75	51.9398	34.4885	66.9652	49.4483
PSME4	3571.07	3647.66	4404.25	4634.66
ACYP2	81.7413	74.0487	89.6303	97.7729
SPTBN1	7493.81	6703.95	8326.35	7938.71
EML6	216.274	174.471	228.712	206.784
RTN4	5538.83	5283.83	5638.47	6258.59
CLHC1	503.22	447.336	504.814	386.596
RPS27A	13873	14416.2	13555.8	11622.6
MTIF2	1457.72	1596.61	1545.35	1645.28
PRORSD1P	29.8015	14.2011	21.6349	23.6003
CCDC88A	3042.31	3017.74	3181.36	3546.79
CFAP36	727.157	727.301	744.859	793.421
PPP4R3B	2706.83	3014.7	2797.08	2999.49
PNPT1	1762.55	2090.61	1997.62	2233.04
EFEMP1	730.563	649.195	712.921	619.228
VRK2	668.406	670.496	730.435	792.297
FANCL	1209.94	956.548	1304.28	1057.52
EIF3FP3	58.7516	51.7327	48.421	43.8292
LINC01122	26.3956	13.1868	29.8768	21.3527
BCL11A	577.298	455.451	636.684	539.436
PAPOLG	854.027	809.464	931.331	896.813
REL	617.317	570.074	601.656	556.294
PUS10	191.581	164.327	201.926	206.784
PEX13	770.582	779.033	969.45	970.986
KIAA1841	500.666	493.996	639.775	533.817
C2orf74	28.0986	13.1868	31.9372	22.4765
AHSA2P	4875.53	3904.3	5003.84	4303.13
USP34	3903.15	3851.55	4581.45	4239.07
XPO1	12679.3	12151.1	12336	11673.2
FAM161A	830.185	717.157	872.608	841.746
CCT4	11290.5	13183.7	10988.5	12483.5
COMMD1	250.333	247.505	319.372	332.652
B3GNT2	560.269	550.801	557.356	563.037
TMEM17	120.058	68.9769	118.477	118.002
EHBP1	1363.21	1496.19	1791.58	1621.68
OTX1	194.987	159.256	189.563	148.345
WDPCP	226.492	219.103	273.012	266.347
MDH1	3647.71	3086.72	3602.73	3278.2
PRELID1P6	14.475	16.2299	9.2721	8.99061
UGP2	1561.6	1542.85	1647.34	1721.7
VPS54	1190.36	1191.88	1452.63	1444.12
PELI1	473.419	489.939	526.449	484.369
LGALSL-DT	9.36619	9.1293	12.3628	13.4859
LGALSL	554.308	612.677	703.649	688.905
AFTPH	1056.68	1145.22	1391.85	1427.26
SERTAD2	2291.31	2381.73	2260.33	2186.97
LINC02245	66.4148	71.0057	84.4791	64.0581
SLC1A4	697.356	682.669	945.754	968.738
CEP68	879.571	660.353	1258.95	1269.92
RAB1A	4093.03	4396.26	3831.44	4119.95
VDAC2P5	69.8207	78.1062	86.5396	71.9249
ACTR2	8773.57	7791.35	9440.03	9277.18
SPRED2	1231.23	1529.66	1059.08	1386.8
MEIS1	307.381	237.362	349.249	210.155
ETAA1	841.255	710.057	1101.32	1010.32
C1D	356.767	449.364	377.065	405.701
WDR92	276.728	236.347	236.954	267.471
PNO1	1118.83	1572.27	1221.86	1776.77
PPP3R1	1570.97	1831.95	1858.54	1909.38
CNRIP1	83.4443	77.0918	122.598	151.717
FBXO48	210.314	179.543	275.072	197.793
APLF	152.414	158.241	334.826	311.3
PROKR1	10.2177	12.1724	15.4535	11.2383
ARHGAP25	71.5237	89.2642	95.8117	103.392
ANTXR1	1192.91	1029.58	1460.87	1331.73
GFPT1	1910.7	2049.02	2097.55	2263.39
NFU1	737.375	760.775	844.791	811.402
AAK1	1385.35	1340.99	1621.59	1604.82
ANXA4	713.534	608.62	750.01	675.419
GMCL1	1451.76	1405.91	1508.26	1489.07
SNRNP27	796.978	934.231	718.073	861.975
MXD1	609.654	958.576	564.568	742.849
ASPRV1	18.7324	32.4597	25.7558	23.6003
PCBP1-AS1	665.851	646.151	774.735	711.382
PCBP1	5790.86	6331.68	6210.25	6520.44
LINC01816	12.7721	7.10057	10.3023	6.74296
C2orf42	263.956	215.046	269.921	237.127
TIA1	2545.05	2122.05	2730.12	2007.15
PCYOX1	2493.96	2055.11	2710.54	2279.12
SNRPG	728.86	782.077	815.945	711.382
FAM136A	2200.2	2145.38	2350.99	2609.52
TGFA	34.0589	25.3592	38.1186	21.3527
ADD2	1891.12	1546.91	2126.4	1935.23
CLEC4F	34.0589	16.2299	40.1791	14.6097
CD207	30.653	15.2155	22.6651	12.3621
VAX2	131.978	127.81	140.112	135.983
ANKRD53	11.9206	14.2011	12.3628	20.2289
TEX261	2365.39	1938.45	2374.69	2712.92
NAGK	954.5	677.597	1172.41	1039.54
MCEE	164.334	161.284	229.742	184.307
MPHOSPH10	1257.62	1486.05	1450.57	1785.76
PAIP2B	546.645	410.818	569.719	401.206
ZNF638	4731.63	4822.3	5275.82	4979.67
DYSF	74.0781	41.589	77.2675	47.2007
CYP26B1	153.265	121.724	125.688	118.002
EXOC6B	1102.66	1097.54	1355.79	1198
SPR	391.677	367.201	418.275	491.112
EMX1	235.006	154.184	221.5	201.165
SFXN5	485.339	371.258	448.151	442.787
RAB11FIP5	1145.23	1065.08	1217.74	1180.02
SMYD5	835.294	844.967	893.212	973.233
PRADC1	244.373	222.146	242.105	266.347
CCT7	17015.8	16592	17776.7	19506.2
FBXO41	444.469	253.592	628.442	455.15
ALMS1	1667.18	1434.31	2071.8	1881.28
ALMS1-IT1	24.6927	27.3879	28.8465	25.848
ALMS1P1	6.81178	11.158	10.3023	11.2383
TPRKB	743.335	905.829	777.826	819.269
DUSP11	617.317	677.597	678.924	846.241
STAMBP	1565.86	1659.5	1789.52	1870.05
DGUOK	1196.32	1215.21	1193.01	1164.28
DGUOK-AS1	28.0986	35.5028	29.8768	37.0863
TET3	2205.31	2315.8	2456.08	2226.3
FNBP1P1	231.6	174.471	251.377	214.651
BOLA3	590.07	616.735	634.624	705.763
BOLA3-AS1	429.993	386.474	428.577	367.491
MOB1A	3237.3	2870.66	3602.73	3428.79
MTHFD2	3007.4	3092.8	3854.1	4287.4
SLC4A5	36.6133	56.8045	32.9675	19.105
DCTN1	6620.2	5764.64	6427.63	5777.59
C2orf81	15.3265	4.05747	18.5442	17.9812
HMGA1P8	13.6236	8.11493	13.393	8.99061
WDR54	627.535	389.517	680.984	509.093
RTKN	895.749	820.622	1040.54	948.509
INO80B	40.8707	37.5316	46.3605	37.0863
WBP1	162.631	157.227	175.14	166.326
MOGS	1942.21	1571.25	1973.93	2031.88
CCDC142	982.599	880.47	1060.11	1103.6
TTC31	690.544	592.39	742.798	652.943
LBX2	51.0883	38.5459	85.5094	103.392
LBX2-AS1	84.2958	73.0344	130.84	146.097
PCGF1	431.696	490.953	489.361	504.598
DQX1	63.0089	42.6034	32.9675	21.3527
AUP1	2683.84	2882.83	2830.05	3207.4
HTRA2	951.946	1044.8	1014.78	1019.31
LOXL3	175.403	172.442	186.472	121.373
DOK1	527.061	496.025	658.319	545.056
SEMA4F	1006.44	708.028	1120.89	906.928
HK2	722.048	841.924	868.487	984.472
POLE4	647.97	577.174	562.507	755.211
EVA1A	55.3457	71.0057	46.3605	85.4108
MRPL19	1915.81	1831.95	2207.79	2316.21
GCFC2	1091.59	1034.65	1439.24	1365.45
LRRTM4	50.2369	40.5747	72.1163	39.3339
CYCSP6	17.0294	13.1868	24.7256	32.591
SUCLG1	1779.58	1815.72	1950.23	1957.7
DNAH6	141.344	215.046	128.779	75.2963
LDHAP7	11.0691	15.2155	14.4233	15.7336
TRABD2A	204.353	167.37	198.835	237.127
TMSB10	8467.04	6570.05	7606.21	6573.26
RPS2P17	34.0589	58.8333	36.0582	31.4671
KCMF1	1457.72	1862.38	1831.75	2064.47
TCF7L1	437.657	329.669	473.907	320.29
TGOLN2	4602.21	4446.98	4998.69	5163.98
RETSAT	1111.17	950.461	1225.98	1137.31
ELMOD3	577.298	601.519	621.231	657.438
CAPG	143.899	104.48	160.716	166.326
PARTICL	112.394	76.0775	145.263	132.611
MAT2A	8380.19	7952.63	8550.94	8064.58
GGCX	1480.71	1304.48	1460.87	1458.73
VAMP8	562.823	410.818	491.421	433.797
RNF181	668.406	605.577	696.438	683.286
TMEM150A	194.987	197.801	255.498	267.471
USP39	2832.85	3670.99	3177.24	3407.44
C2orf68	1381.09	1163.48	1536.08	1254.19
ATOH8	212.017	179.543	229.742	153.964
ST3GAL5	636.05	557.902	682.014	549.551
POLR1A	3153	3231.77	3386.38	3626.59
PTCD3	2613.17	2619.09	2893.93	3046.69
SNORD94	14.475	5.07183	8.24187	13.4859
[truncated: 13,958 more rows]
