# Supplementary material for: C to U RNA editing of MFN1 is regulated by ADARB1 and associates with favourable prognosis in chronic lymphocytic leukemia
Source: Sci Rep. 2025 Aug 14;15:29856. doi: 10.1038/s41598-025-15666-6 (PMC12354836; doi:10.1038/s41598-025-15666-6)
Supplement: Supplementary file 9 — Supplementary Information 9. [file 41598_2025_15666_MOESM9_ESM.xlsx]

## Sheet: Tabelle1
Supplementary Table S7. Patient and editing data of pilot cohort CLL shown in Fig 6A.
Pat. ID	Sample ID.		age at sampling	Zap70	CD38	VLA-4	FISH	diagnosis	death	therapy	chr3:179375230;C>C	chr3:179375230;C>T	%editing
169	14390	female	70	low	low	low	dell13q (81%)	2005-12-01			32	4	11.1111
229	14516	male	55	high	low	low	unspecific	2006-06-01			41	4	8.88889
447	14548	male	79	low	low	low	dell13q (37%)	2007-10-01			34	1	2.85714
584	14480	male	75	high	high	low	dell11q (92%), dell13q (22.5%)	2012-04-01		2019-05-21	60	5	7.69231
635	14371	male	81	high	high	low	unspecific	2013-11-01	2020-11-18		29	2	6.45161
637	14463	female	78	no value	low	low	dell13q (96%)	2012-11-01			23	0	0
640	14486	male	67	low	high	high	dell13q (17%)	2014-01-07		2019-09-11	41	1	2.38095
657	14367	male	77	high	high	low	unspecific	2013-10-31			54	1	1.81818
676	14500	male	52	high	low	low	dell13q (94%)	2014-12-01		2019-06-11	39	1	2.5
692	14515	male	76	low	low	low	dell13q (13%)	2011-12-06			40	3	6.97674
700	14484	male	52	high	low	low	dell11q (32%), del17p (18%	2013-03-22		2020-06-25	25	2	7.40741
713	14323	male	55	high	low	low	unspecific	2014-06-12			40	7	14.8936
809	14402	male	84	high	low	low	unspecific	2015-06-15	2020-07-04	2019-05-16	25	0	0
825	14547	male	65	high	low	low	dell13q (49%)	2015-07-23			39	4	9.30233
841	14549	female	50	high	low	low	unspecific	2015-06-29			43	3	6.52174
853	14469	male	71	high	low	low	dell13q (81%)	2015-08-12			72	4	5.26316
854	14325	male	64	high	low	low	dell13q (42%)	2015-10-21			103	8	7.20721
878	14487	male	74	borderline	low	low	unspecific	2015-11-19			50	0	0
891	14546	male	78	no value	no value	no value	dell13q (48%), dell17p (40%)	2014-12-16			47	0	0
893	14403	male	87	low	low	low	dell13q (46%)	2010-02-05	2020-02-04		36	0	0
1047	14308	female	74	low	low	low	dell13q (49%)	2010-06-07			33	3	8.33333
1054	14504	female	65	no value	low	low	dell13q (64%)	2018-06-27			38	1	2.5641
1061	14352	female	40	no value	low	high	unspecific	2018-09-03		2020-01-02	36	0	0
