# Supplementary material for: C to U RNA editing of MFN1 is regulated by ADARB1 and associates with favourable prognosis in chronic lymphocytic leukemia
Source: Sci Rep. 2025 Aug 14;15:29856. doi: 10.1038/s41598-025-15666-6 (PMC12354836; doi:10.1038/s41598-025-15666-6)
Supplement: Supplementary file 10 — Supplementary Information 10. [file 41598_2025_15666_MOESM10_ESM.xlsx]

## Sheet: Tabelle1
Supplementary Table S8. Go term pathways differentially regulated between MFN1-editing high and low groups (cut-off 14.29)
	ID	Description	setSize	enrichmentScore	NES	pvalue	p.adjust	qvalue	rank	leading_edge	core_enrichment	index
GO:0006397	GO:0006397	mRNA processing	439	0.643943048662382	1.95845549538272	1e-10	2.8396e-07	2.69031578947368e-07	2602	tags=36%, list=17%, signal=31%	XAB2/PCIF1/DDX39A/SNRPA1/U2AF1/DHX35/RBM38/CWF19L1/SNRNP200/YTHDC1/SF1/DHX15/SRSF4/CHD8/HNRNPH3/ADARB1/CDK11A/TBRG4/DHX36/ILF3/RBM15/EXOSC10/DHX8/SCAF1/CELF1/DDX47/PPWD1/SNIP1/SFSWAP/DDX20/PTBP2/SRRM1/SFPQ/CLP1/NRDE2/CCAR2/HNRNPA1L2/RNMT/PRPF40A/DDX5/SREK1/PRPF8/ADAR/RBM48/U2AF1L4/WTAP/DUS3L/NONO/HNRNPL/SNRNP40/SLU7/CIR1/SUPT6H/SF3A2/SART3/DHX38/SCNM1/HNRNPH1/SRSF10/CDK9/SRSF1/SRRM2/CELF2/NCBP1/T…	1
GO:0008380	GO:0008380	RNA splicing	414	0.625839428883405	1.90529059989822	1e-10	2.8396e-07	2.69031578947368e-07	2642	tags=35%, list=18%, signal=30%	XAB2/DDX39A/SNRPA1/U2AF1/DHX35/RBM38/CWF19L1/SNRNP200/YTHDC1/SF1/DHX15/SRSF4/HNRNPH3/CDK11A/ILF3/RBM15/EXOSC10/DHX8/SCAF1/CELF1/DDX47/PPWD1/SNIP1/SFSWAP/DDX20/PTBP2/SRRM1/SFPQ/CLP1/NRDE2/CCAR2/HNRNPA1L2/TRRAP/PRPF40A/DDX5/CLK3/SREK1/PRPF8/RBM48/U2AF1L4/WTAP/NONO/HNRNPL/SNRNP40/SLU7/CIR1/SUPT6H/SF3A2/SART3/DHX38/SCNM1/HNRNPH1/SRSF10/SRSF1/SRRM2/CELF2/NCBP1/TFIP11/SYF2/ATXN7/PRPF3/TCERG1/RBM25/PPIG…	2
GO:0016071	GO:0016071	mRNA metabolic process	655	0.554036012641627	1.75428928738709	1e-10	2.8396e-07	2.69031578947368e-07	2606	tags=32%, list=17%, signal=27%	XAB2/PCIF1/DDX39A/SNRPA1/SUPV3L1/U2AF1/EDC4/TAF11/DHX35/RBM38/CWF19L1/IREB2/SECISBP2/SNRNP200/YTHDC1/SF1/DHX15/SRSF4/CHD8/HNRNPH3/ADARB1/CDK11A/TBRG4/GIGYF2/DHX36/ILF3/RBM15/ARID5A/EXOSC10/DHX8/SCAF1/CELF1/XRN1/TNRC6A/NCOA2/DDX47/PPWD1/SNIP1/EXOSC9/SFSWAP/DDX20/PTBP2/SRRM1/SFPQ/CLP1/NRDE2/CCAR2/ROCK1/HNRNPA1L2/RNMT/RC3H2/PRPF40A/DDX5/SREK1/CNOT8/PRPF8/ADAR/TBP/RBM48/U2AF1L4/WTAP/DUS3L/NONO/HNRNPL…	3
GO:0006396	GO:0006396	RNA processing	868	0.542054365154381	1.74933259802184	1e-10	2.8396e-07	2.69031578947368e-07	2254	tags=27%, list=15%, signal=24%	XAB2/PCIF1/DDX39A/SNRPA1/SUPV3L1/U2AF1/DHX35/RBM38/CWF19L1/UTP15/NGDN/CDK5RAP1/REXO1/DHX37/SNRNP200/ABT1/YTHDC1/SF1/DHX15/SCARNA4/THUMPD2/SRSF4/CHD8/RRP7A/CHD7/HNRNPH3/ADARB1/CDK11A/NUP155/TBRG4/TYW5/PWAR5/GTPBP4/ZCCHC4/DHX36/ILF3/PPAN/RBM15/EXOSC10/DHX8/NOL6/SCAF1/CELF1/DDX47/LAS1L/PPWD1/SNIP1/EXOSC9/PWARSN/NAF1/SFSWAP/RPP30/DDX20/PTBP2/RPP14/SRRM1/SFPQ/CLP1/NRDE2/CCAR2/HNRNPA1L2/TRRAP/RNMT/PRPF…	4
GO:0002376	GO:0002376	immune system process	1936	-0.49387431614399	-1.47090126191748	1e-10	2.8396e-07	2.69031578947368e-07	2305	tags=21%, list=15%, signal=21%	SKAP2/DLG5/NKG7/PRELID1/BTK/IFITM3/FYN/IL1RN/ANG/KLRC1/FLT1/IL6R/GAPDH/MBP/GRAMD4/TLR4/RAB44/RNASE4/IFITM1/LGALS9C/BATF2/CFD/EIF6/DUSP1/MST1R/SKP2/TWSG1/MYC/XRCC4/RTN4/LTBR/BTN3A2/PRKCA/MAP2K1/MX1/HSPA8/CLEC2B/RAB29/TESPA1/NDFIP1/NLRP3/PIK3R1/PRKCD/CD79B/TRIM56/IFI44/ZBTB46/TXK/EGR1/CD28/LPXN/VAMP8/BST1/PECAM1/PRF1/SPG21/ZDHHC18/NPLOC4/APP/CMTM3/SH3KBP1/HEXIM1/CSF1/KLRC2/ADGRE1/DLL1/MTHFD1/SDC4/T…	5
GO:0000377	GO:0000377	RNA splicing, via transesterification reactions with bulged adenosine as nucleophile	279	0.679469098646692	2.03725428778392	1.61511504433069e-10	3.27591477134387e-07	3.10369250398524e-07	2631	tags=38%, list=17%, signal=32%	XAB2/DDX39A/SNRPA1/U2AF1/DHX35/CWF19L1/SNRNP200/YTHDC1/SF1/DHX15/SRSF4/HNRNPH3/ILF3/RBM15/EXOSC10/DHX8/CELF1/PPWD1/SNIP1/SFSWAP/DDX20/PTBP2/SRRM1/SFPQ/HNRNPA1L2/PRPF40A/DDX5/PRPF8/U2AF1L4/WTAP/HNRNPL/SNRNP40/SLU7/SF3A2/SART3/DHX38/SCNM1/HNRNPH1/SRSF10/SRSF1/SRRM2/CELF2/NCBP1/TFIP11/SYF2/PRPF3/RBM25/SNRPB/NCBP2/DDX42/RBPMS/CRNKL1/SON/CWC15/SF3B1/HNRNPUL1/TSSC4/SART1/TGS1/EFTUD2/FMR1/USP4/AQR/UPF1/…	6
GO:0000398	GO:0000398	mRNA splicing, via spliceosome	279	0.679469098646692	2.03725428778392	1.61511504433069e-10	3.27591477134387e-07	3.10369250398524e-07	2631	tags=38%, list=17%, signal=32%	XAB2/DDX39A/SNRPA1/U2AF1/DHX35/CWF19L1/SNRNP200/YTHDC1/SF1/DHX15/SRSF4/HNRNPH3/ILF3/RBM15/EXOSC10/DHX8/CELF1/PPWD1/SNIP1/SFSWAP/DDX20/PTBP2/SRRM1/SFPQ/HNRNPA1L2/PRPF40A/DDX5/PRPF8/U2AF1L4/WTAP/HNRNPL/SNRNP40/SLU7/SF3A2/SART3/DHX38/SCNM1/HNRNPH1/SRSF10/SRSF1/SRRM2/CELF2/NCBP1/TFIP11/SYF2/PRPF3/RBM25/SNRPB/NCBP2/DDX42/RBPMS/CRNKL1/SON/CWC15/SF3B1/HNRNPUL1/TSSC4/SART1/TGS1/EFTUD2/FMR1/USP4/AQR/UPF1/…	7
GO:0000375	GO:0000375	RNA splicing, via transesterification reactions	283	0.669489187908622	2.00384357125902	3.5876659492961e-10	6.36721014351325e-07	6.03247146921775e-07	2631	tags=37%, list=17%, signal=31%	XAB2/DDX39A/SNRPA1/U2AF1/DHX35/CWF19L1/SNRNP200/YTHDC1/SF1/DHX15/SRSF4/HNRNPH3/ILF3/RBM15/EXOSC10/DHX8/CELF1/PPWD1/SNIP1/SFSWAP/DDX20/PTBP2/SRRM1/SFPQ/HNRNPA1L2/PRPF40A/DDX5/PRPF8/U2AF1L4/WTAP/HNRNPL/SNRNP40/SLU7/SF3A2/SART3/DHX38/SCNM1/HNRNPH1/SRSF10/SRSF1/SRRM2/CELF2/NCBP1/TFIP11/SYF2/PRPF3/RBM25/SNRPB/NCBP2/DDX42/RBPMS/CRNKL1/SON/CWC15/SF3B1/HNRNPUL1/TSSC4/SART1/TGS1/EFTUD2/FMR1/USP4/AQR/UPF1/…	8
GO:0023052	GO:0023052	signaling	4183	-0.424338006699988	-1.27465670097656	9.24428654227794e-09	1.4583375591918e-05	1.38166944706164e-05	2305	tags=18%, list=15%, signal=21%	SKAP2/DLG5/CDKL5/CASP9/NKG7/TAOK1/MYLK3/PRELID1/BTK/IFITM3/ERG/VDAC3/FYN/LAMA2/DUSP6/IL1RN/DST/ANG/ZDHHC16/KLRC1/FLT1/SPSB2/IL6R/GAPDH/MBP/GRAMD4/TLR4/SGK1/RAB44/S100A6/PRDM14/CHEK2/PDK2/IFITM1/PPP2CB/LRRC8D/BATF2/DUSP1/PRKAB2/MST1R/SKP2/TWSG1/ASIP/MYC/GCLM/GSDMB/PRDM11/CTF1/MYADM/RTN4/ALDH5A1/LTBR/BTN3A2/PLK1/APCDD1/PRKCA/MAP2K1/PLCD3/GPAT3/FRS3/GPR137C/MX1/HSPA8/PRICKLE1/ARHGAP19/CLEC2B/RAB29/P…	9
GO:0007154	GO:0007154	cell communication	4185	-0.423048739429404	-1.27079744698725	1.02785962983142e-08	1.45935510243465e-05	1.38263349574902e-05	2305	tags=18%, list=15%, signal=21%	SKAP2/DLG5/CDKL5/CASP9/NKG7/TAOK1/MYLK3/PRELID1/BTK/IFITM3/ERG/VDAC3/FYN/LAMA2/DUSP6/IL1RN/DST/ANG/ZDHHC16/KLRC1/FLT1/SPSB2/IL6R/GAPDH/MBP/GRAMD4/TLR4/SGK1/RAB44/S100A6/PRDM14/CHEK2/PDK2/IFITM1/PPP2CB/LRRC8D/BATF2/DUSP1/PRKAB2/MST1R/SKP2/TWSG1/ASIP/MYC/GCLM/GSDMB/PRDM11/CTF1/MYADM/RTN4/ALDH5A1/LTBR/BTN3A2/PLK1/APCDD1/PRKCA/MAP2K1/PLCD3/GPAT3/FRS3/GPR137C/MX1/HSPA8/PRICKLE1/ARHGAP19/CLEC2B/RAB29/P…	10
GO:0006955	GO:0006955	immune response	1345	-0.49978308734499	-1.4731066717858	1.13424908179292e-08	1.46400622393599e-05	1.38704009724705e-05	2286	tags=23%, list=15%, signal=21%	BTK/IFITM3/FYN/IL1RN/ANG/KLRC1/IL6R/GAPDH/MBP/GRAMD4/TLR4/RAB44/RNASE4/IFITM1/CFD/MST1R/SKP2/RTN4/LTBR/BTN3A2/MX1/HSPA8/RAB29/TESPA1/NDFIP1/NLRP3/PIK3R1/PRKCD/CD79B/TRIM56/IFI44/TXK/CD28/LPXN/VAMP8/BST1/PECAM1/PRF1/SPG21/ZDHHC18/NPLOC4/APP/CMTM3/HEXIM1/CSF1/KLRC2/ADGRE1/DLL1/TLR5/CLC/DHX33/IFNA21/IL1B/PPT1/STXBP3/LILRB4/IL2RG/STAT6/FCAR/PANX1/IRF7/SLA2/LYAR/CTSG/CRTAM/PTX3/ENPP2/PGLYRP1/HPRT1/CST…	11
GO:0043207	GO:0043207	response to external biotic stimulus	1108	-0.506625818395143	-1.48437132735585	3.18887460916345e-08	3.48274166930021e-05	3.29964604295545e-05	2299	tags=22%, list=15%, signal=20%	CASP9/NKG7/BTK/IFITM3/FYN/ANG/KLRC1/IL6R/GAPDH/GRAMD4/TLR4/THBD/RNASE4/IFITM1/BATF2/CFD/MST1R/SKP2/GSDMB/RTN4/PRKCA/MX1/HSPA8/RAB29/PRDX3/MGST2/NLRP3/PIK3R1/PRKCD/TRIM56/IFI44/TXK/VAMP8/PRF1/HADHB/ZDHHC18/NPLOC4/APP/HEXIM1/CSF1/KLRC2/TLR5/DHX33/IFNA21/IL1B/PPT1/STXBP3/FCAR/MPO/IRF7/LYAR/CTSG/CRTAM/PTX3/PGLYRP1/ENDOD1/HYAL2/TREM1/IRF5/TLR8/CCL4/CD300A/TRIM14/APOBEC3F/KLRB1/KNG1/LEAP2/IRAK3/IFI35/C…	12
GO:0042221	GO:0042221	response to chemical	2447	-0.451534487477265	-1.35133644843747	3.10504946618951e-08	3.48274166930021e-05	3.29964604295545e-05	2299	tags=20%, list=15%, signal=20%	CASP9/TMX1/MYLK3/BTK/IFITM3/FYN/DUSP6/IL1RN/ANG/FLT1/IL6R/GAPDH/MBP/TLR4/SGK1/RAB44/THBD/PDK2/IFITM1/PPP2CB/LRRC8D/ADSL/EIF6/DUSP1/MST1R/SKP2/ASIP/MYC/GCLM/XRCC4/CHCHD4/RTN4/PCNA/ARPC1B/AKR1A1/PRKCA/MAP2K1/OXR1/PRDX6/MX1/TWF2/HSPA8/PRICKLE1/RAB29/PTPRK/PRDX3/MGST2/TXNRD1/NLRP3/AGTRAP/ZDHHC7/PIK3R1/RAD54B/PRKCD/SERPINF1/KRT18/TRIM56/TXK/EGR1/AQP9/BST1/HK2/HADHB/PDCD7/NPLOC4/APP/CMTM3/CSF1/DNAJB12/…	13
GO:0051707	GO:0051707	response to other organism	1106	-0.505404940890771	-1.48111915430659	4.90715375617138e-08	4.97655493072294e-05	4.71492615414391e-05	2299	tags=22%, list=15%, signal=20%	CASP9/NKG7/BTK/IFITM3/FYN/ANG/KLRC1/IL6R/GAPDH/GRAMD4/TLR4/THBD/RNASE4/IFITM1/BATF2/CFD/MST1R/SKP2/GSDMB/RTN4/PRKCA/MX1/HSPA8/RAB29/PRDX3/MGST2/NLRP3/PIK3R1/PRKCD/TRIM56/IFI44/TXK/VAMP8/PRF1/HADHB/ZDHHC18/NPLOC4/APP/HEXIM1/CSF1/KLRC2/TLR5/DHX33/IFNA21/IL1B/PPT1/STXBP3/FCAR/MPO/IRF7/LYAR/CTSG/CRTAM/PTX3/PGLYRP1/ENDOD1/HYAL2/TREM1/IRF5/TLR8/CCL4/CD300A/TRIM14/APOBEC3F/KLRB1/KNG1/LEAP2/IRAK3/IFI35/C…	14
GO:0007166	GO:0007166	cell surface receptor signaling pathway	1895	-0.46056120384955	-1.37063958598689	5.47639682036272e-08	5.18359213703399e-05	4.91107894508177e-05	2286	tags=20%, list=15%, signal=19%	BTK/IFITM3/FYN/LAMA2/IL1RN/DST/ZDHHC16/KLRC1/FLT1/IL6R/TLR4/PRDM14/PDK2/IFITM1/PPP2CB/MST1R/TWSG1/GCLM/CTF1/RTN4/LTBR/BTN3A2/APCDD1/PRKCA/MAP2K1/FRS3/MX1/PRICKLE1/RAB29/PTPRK/TESPA1/NDST1/ZDHHC7/PIK3R1/PRKCD/CD79B/KRT18/TRIM56/TXK/EGR1/CD28/STX1A/LPXN/BST1/PECAM1/POFUT1/SPG21/APP/CMTM3/CSF1/KLRC2/G0S2/ADGRE1/DLL1/CPNE3/P2RY1/TLR5/IQGAP1/NLE1/MAML3/SH3RF1/MST1L/IFNA21/IL1B/LILRB4/TNIK/IL2RG/TOB1/S…	15
GO:0009605	GO:0009605	response to external stimulus	1630	-0.47627749467205	-1.41264802010699	6.07508059715434e-08	5.39087464489983e-05	5.10746414151548e-05	2299	tags=22%, list=15%, signal=21%	CASP9/NKG7/TMX1/BTK/IFITM3/FYN/ANG/KLRC1/FLT1/IL6R/GAPDH/GRAMD4/TLR4/THBD/RNASE4/IFITM1/BATF2/CFD/DUSP1/MST1R/SKP2/GSDMB/RTN4/LTBR/PRKCA/MAP2K1/MX1/HSPA8/RAB29/PRDX3/MGST2/NDFIP1/NLRP3/PIK3R1/PRKCD/TRIM56/IFI44/TXK/CD28/VAMP8/BST1/PRF1/HADHB/ZDHHC18/NPLOC4/APP/CMTM3/HEXIM1/CSF1/KLRC2/P2RY1/NMT2/TLR5/DHX33/IFNA21/IL1B/ROBO3/PPT1/STXBP3/PLD1/CASP5/FCAR/MPO/RBM4B/TMSB4X/GNAQ/IRF7/LYAR/CTSG/AOAH/CMTM…	16
GO:0007165	GO:0007165	signal transduction	3903	-0.422230518754764	-1.26756260235372	1.23672098845837e-07	0.000103288027024306	9.78579412477372e-05	2305	tags=18%, list=15%, signal=21%	SKAP2/DLG5/CASP9/NKG7/TAOK1/MYLK3/PRELID1/BTK/IFITM3/ERG/FYN/LAMA2/DUSP6/IL1RN/DST/ZDHHC16/KLRC1/FLT1/SPSB2/IL6R/GAPDH/MBP/GRAMD4/TLR4/SGK1/S100A6/PRDM14/CHEK2/PDK2/IFITM1/PPP2CB/LRRC8D/BATF2/DUSP1/PRKAB2/MST1R/SKP2/TWSG1/ASIP/MYC/GCLM/GSDMB/PRDM11/CTF1/MYADM/RTN4/LTBR/BTN3A2/PLK1/APCDD1/PRKCA/MAP2K1/PLCD3/GPAT3/FRS3/GPR137C/MX1/HSPA8/PRICKLE1/ARHGAP19/CLEC2B/RAB29/PTPRK/TESPA1/NDFIP1/AFAP1/TXNRD…	17
GO:0051716	GO:0051716	cellular response to stimulus	4915	-0.410177474821133	-1.2322680592661	1.42412746927874e-07	0.000112332010048998	0.000106426461578439	2306	tags=18%, list=15%, signal=22%	CPEB1/SKAP2/DLG5/CASP9/NKG7/TMX1/TAOK1/MYLK3/PRELID1/BTK/IFITM3/ERG/FYN/RAD51AP1/LAMA2/DUSP6/IL1RN/DST/ANG/ZDHHC16/KLRC1/FLT1/SUPT3H/SPSB2/IL6R/GAPDH/MBP/GRAMD4/TLR4/SGK1/ABI3/S100A6/PRDM14/CHEK2/PDK2/IFITM1/PPP2CB/LRRC8D/TTC5/BATF2/DUSP1/PRKAB2/MST1R/SKP2/TWSG1/ASIP/MYC/GCLM/GSDMB/XRCC4/PRDM11/CHCHD4/CTF1/MYADM/RTN4/PCNA/AKR1A1/LTBR/BTN3A2/PLK1/APCDD1/PRKCA/MAP2K1/PLCD3/OXR1/PRDX6/GPAT3/FRS3/GPR…	18
GO:0009607	GO:0009607	response to biotic stimulus	1140	-0.496182650297164	-1.45526912099891	1.90021285865291e-07	0.000139900059292991	0.000132545195965713	2299	tags=21%, list=15%, signal=20%	CASP9/NKG7/BTK/IFITM3/FYN/ANG/KLRC1/IL6R/GAPDH/GRAMD4/TLR4/ABI3/THBD/RNASE4/IFITM1/BATF2/CFD/MST1R/SKP2/GSDMB/RTN4/PRKCA/MX1/HSPA8/RAB29/PRDX3/MGST2/NLRP3/PIK3R1/PRKCD/TRIM56/IFI44/TXK/VAMP8/PRF1/HADHB/ZDHHC18/NPLOC4/APP/HEXIM1/CSF1/KLRC2/TLR5/DHX33/IFNA21/IL1B/PPT1/STXBP3/FCAR/MPO/IRF7/LYAR/CTSG/CRTAM/PTX3/PGLYRP1/ENDOD1/HYAL2/TREM1/IRF5/TLR8/CCL4/CD300A/TRIM14/APOBEC3F/KLRB1/KNG1/LEAP2/IRAK3/IF…	19
GO:0032501	GO:0032501	multicellular organismal process	4454	-0.412330045523024	-1.23953851233119	1.97070093383562e-07	0.000139900059292991	0.000132545195965713	2305	tags=18%, list=15%, signal=22%	SKAP2/DLG5/CDKL5/GYS1/CASP9/NKG7/TMX1/TAOK1/MYLK3/PRELID1/BTK/PPEF1/BCAS1/VDAC3/FYN/GGCX/LAMA2/DUSP6/IL1RN/VMP1/ANG/ZDHHC16/NANOS1/KLRC1/FLT1/IL6R/GAPDH/MBP/TLR4/SGK1/RAB44/ABI3/S100A6/PRDM14/THBD/IFITM1/LGALS9C/PRRC1/BATF2/EIF6/DUSP1/PRKAB2/MST1R/TWSG1/ASIP/SERPINH1/MYC/GCLM/AAAS/XRCC4/PRRG4/HSD17B3/CTF1/MYADM/RTN4/RTN1/ALDH5A1/PCNA/LTBR/BTN3A2/APCDD1/PRKCA/MAP2K1/PLCD3/OXR1/PCDH9/TWF2/HSPA8/PRI…	20
GO:0070887	GO:0070887	cellular response to chemical stimulus	1529	-0.472994144537518	-1.39962640049852	3.60842747458814e-07	0.000243964063258106	0.000231138319287027	2204	tags=20%, list=15%, signal=19%	DUSP1/SKP2/ASIP/MYC/GCLM/XRCC4/CHCHD4/RTN4/PCNA/AKR1A1/PRKCA/OXR1/PRDX6/TWF2/HSPA8/RAB29/PTPRK/PRDX3/MGST2/TXNRD1/NLRP3/AGTRAP/ZDHHC7/PIK3R1/PRKCD/SERPINF1/EGR1/AQP9/BST1/HADHB/APP/CSF1/CPNE3/P2RY1/IQGAP1/LPIN2/IL1B/AKR1C3/LARP1/STAT6/PYCR2/NADK/PLD1/FCAR/MPO/TMSB4X/HBA2/BCAR3/PGK1/GNAQ/RUVBL2/CTSG/CAMKK2/ITGA6/ITPKC/OXSR1/RGS10/HM13/PRMT2/ACTN4/TREM1/SLC28A2/OGG1/BRD8/AHRR/GSR/CPNE5/CBR1/PPARA/L…	21
GO:0006952	GO:0006952	defense response	1302	-0.478450048006496	-1.41013523475731	6.46780344991095e-07	0.00041740851537198	0.000395464403284268	2297	tags=22%, list=15%, signal=21%	NKG7/MYLK3/BTK/IFITM3/VDAC3/FYN/IL1RN/ANG/KLRC1/IL6R/GAPDH/GRAMD4/TLR4/RAB44/ABI3/RNASE4/IFITM1/BATF2/CFD/MST1R/SKP2/GSDMB/RTN4/MX1/HSPA8/MGST2/NDFIP1/NDST1/NLRP3/PIK3R1/PRKCD/TRIM56/TXK/CD28/VAMP8/BST1/PRF1/ZDHHC18/NPLOC4/APP/HEXIM1/CSF1/KLRC2/TLR5/FUT4/DHX33/IFNA21/IL1B/PPT1/STXBP3/LILRB4/STAT6/ACVR1/CASP5/FCAR/MPO/TMSB4X/IRF7/LYAR/CTSG/AOAH/CRTAM/PTX3/IL17RB/PGLYRP1/CST7/ENDOD1/HYAL2/TREM1/DHR…	22
GO:0006796	GO:0006796	phosphate-containing compound metabolic process	1800	-0.455831373603626	-1.35447199900739	7.72792454741591e-07	0.000477048142279179	0.000451968639777702	2338	tags=19%, list=16%, signal=18%	NDUFAB1/ETNK1/LDHB/UCP2/TNFRSF18/ALDH1L2/GMDS/GDPD3/CDKL5/TAOK1/MYLK3/BTK/PPEF1/ERG/FYN/DUSP6/ANG/PLA2G12A/FLT1/IL6R/GAPDH/TLR4/SGK1/NUDT11/CHEK2/PUDP/PDK2/PPP2CB/ADSL/EIF6/DUSP1/MST1R/PROCA1/CTF1/AKR1A1/PLK1/PRKCA/MAP2K1/PRDX6/GPAT3/HSPA8/SLC44A1/CKMT2/PTPRK/PGAM1/QPRT/PRDX3/CTDSP1/PIK3R1/PRKCD/ELOVL6/RPS6KA2/TXK/EFR3B/DLAT/SMUG1/BST1/CTDSP2/DUSP16/PECAM1/NDUFA11/PRKG2/HK2/ME2/APP/DCXR/MTHFD1/DU…	23
GO:0044419	GO:0044419	biological process involved in interspecies interaction between organisms	1239	-0.482560851235531	-1.42033950414866	9.30010802548342e-07	0.000550178890607557	0.000521254738849354	2299	tags=21%, list=15%, signal=19%	CASP9/NKG7/BTK/IFITM3/FYN/ANG/KLRC1/IL6R/GAPDH/GRAMD4/TLR4/THBD/RNASE4/IFITM1/BATF2/CFD/MST1R/SKP2/GSDMB/RTN4/PRKCA/MX1/HSPA8/RAB29/PRDX3/MGST2/NLRP3/PIK3R1/PRKCD/TRIM56/IFI44/TXK/VAMP8/PRF1/HADHB/ZDHHC18/NPLOC4/APP/HEXIM1/CSF1/KLRC2/TLR5/DHX33/IFNA21/IL1B/PPT1/STXBP3/FCAR/MPO/IRF7/LYAR/CTSG/CRTAM/PTX3/PGLYRP1/CDHR3/ENDOD1/HYAL2/TREM1/IRF5/PPARA/TLR8/CCL4/CD300A/TRIM14/DAG1/APOBEC3F/KLRB1/KNG1/LE…	24
GO:0006793	GO:0006793	phosphorus metabolic process	1802	-0.455692518612272	-1.35395639900858	1.10944667190956e-06	0.000630076953910876	0.000596952379803463	2338	tags=19%, list=16%, signal=18%	NDUFAB1/ETNK1/LDHB/UCP2/TNFRSF18/ALDH1L2/GMDS/GDPD3/CDKL5/TAOK1/MYLK3/BTK/PPEF1/ERG/FYN/DUSP6/ANG/PLA2G12A/FLT1/IL6R/GAPDH/TLR4/SGK1/NUDT11/CHEK2/PUDP/PDK2/PPP2CB/ADSL/EIF6/DUSP1/MST1R/PROCA1/CTF1/AKR1A1/PLK1/PRKCA/MAP2K1/PRDX6/GPAT3/HSPA8/SLC44A1/CKMT2/PTPRK/PGAM1/QPRT/PRDX3/CTDSP1/PIK3R1/PRKCD/ELOVL6/RPS6KA2/TXK/EFR3B/DLAT/SMUG1/BST1/CTDSP2/DUSP16/PECAM1/NDUFA11/PRKG2/HK2/ME2/APP/DCXR/MTHFD1/DU…	25
GO:0002682	GO:0002682	regulation of immune system process	1220	-0.482356569690183	-1.41836730488063	2.03512033609577e-06	0.00111133225122645	0.00105290699493797	2291	tags=21%, list=15%, signal=19%	PRELID1/BTK/FYN/KLRC1/IL6R/GRAMD4/TLR4/LGALS9C/CFD/EIF6/DUSP1/TWSG1/MYC/RTN4/BTN3A2/PRKCA/HSPA8/RAB29/TESPA1/NDFIP1/NLRP3/PIK3R1/PRKCD/CD79B/TRIM56/ZBTB46/TXK/CD28/LPXN/VAMP8/BST1/SPG21/ZDHHC18/NPLOC4/APP/CMTM3/SH3KBP1/HEXIM1/CSF1/KLRC2/DLL1/SDC4/TLR5/MAFB/SH3RF1/FUT4/CLC/DHX33/IL1B/PPT1/LILRB4/IL2RG/STAT6/FCAR/PANX1/IRF7/SLA2/LYAR/CTSG/CRTAM/OXSR1/ID2/PGLYRP1/CST7/IRF5/TNFRSF9/TLR8/MDK/CCL4/CD30…	26
GO:0051239	GO:0051239	regulation of multicellular organismal process	1995	-0.444844408361659	-1.32669666440284	3.59517433397477e-06	0.00189052908125088	0.00179113968085238	2093	tags=18%, list=14%, signal=18%	NDFIP1/HOOK3/SLC5A3/NLRP3/CTDSP1/PIK3R1/PRKCD/ELOVL6/SERPINF1/TRIM56/ZBTB46/TXK/EGR1/CD28/STX1A/VAMP8/BST1/ZFHX3/PRKG2/HK2/NPLOC4/APP/SH3KBP1/CSF1/KLRC2/G0S2/DLL1/SDC4/P2RY1/NPR3/DECR1/TLR5/IQGAP1/MAFB/SH3RF1/PI16/CLC/DHX33/IL1B/MYCL/LILRB4/IL2RG/SPINT1/ZFHX2/STAT6/ACVR1/PHOSPHO1/FRMD8/NBR1/PGK1/PANX1/GNAQ/IRF7/FAM20C/RUVBL2/CTSG/CRTAM/DBN1/ENPP2/ID2/PGLYRP1/CST7/HYAL2/EFNA3/DHRS7B/EHD3/PDCL3/LDL…	27
GO:0009617	GO:0009617	response to bacterium	438	-0.555188385301685	-1.55734495749069	6.98668732247065e-06	0.00354274952158708	0.00335649914638543	1420	tags=18%, list=9%, signal=17%	PTGS2/CLEC4E/GATA1/BPI/PYCARD/FCGR2B/CNP/FZD5/SPN/CEBPB/CFP/GPM6A/GBP7/DEFA4/ISG15/MPEG1/GBP1/C5AR1/CD68/CNR1/S100A14/FASLG/CHMP5/TLR9/CAMP/CD36/LRG1/AKAP12/LDOC1/CCR4/TLR10/PDCD1LG2/GRN/LYZ/PTGER2/IL12B/LCN2/LTF/MMP8/LILRB2/OAS3/EMILIN2/TNFSF8/RNASE3/RNASE6/CD14/TNFRSF1B/CXCL2/SLAMF8/GZMA/LPL/FCER1G/PYGL/S100A9/PRLR/CX3CR1/OAS1/NLRC4/RGS1/CLEC4D/VIM/SLC30A1/FPR2/CCR5/LILRA2/CEBPE/S100A12/ANXA3/A…	28
GO:0098542	GO:0098542	defense response to other organism	894	-0.493869010045451	-1.43645124038107	7.74481224675639e-06	0.00379175325101542	0.00359241218516515	2297	tags=22%, list=15%, signal=20%	NKG7/BTK/IFITM3/FYN/ANG/KLRC1/IL6R/GAPDH/GRAMD4/TLR4/RNASE4/IFITM1/BATF2/CFD/MST1R/SKP2/GSDMB/RTN4/MX1/HSPA8/NLRP3/PIK3R1/PRKCD/TRIM56/TXK/VAMP8/PRF1/ZDHHC18/NPLOC4/APP/HEXIM1/CSF1/KLRC2/TLR5/DHX33/IFNA21/IL1B/PPT1/STXBP3/FCAR/MPO/IRF7/LYAR/CTSG/CRTAM/PTX3/PGLYRP1/ENDOD1/HYAL2/TREM1/IRF5/TLR8/CCL4/CD300A/TRIM14/APOBEC3F/KLRB1/KNG1/LEAP2/IRAK3/IFI35/ZMYND11/PARP9/CLEC4E/TUBB/BPI/PYCARD/FCGR2B/CCL3…	29
GO:0045087	GO:0045087	innate immune response	731	-0.5129549359913	-1.47963033692616	8.26136909402393e-06	0.00390983061323173	0.00370428195272042	2297	tags=22%, list=15%, signal=20%	NKG7/BTK/IFITM3/FYN/ANG/KLRC1/GAPDH/GRAMD4/TLR4/IFITM1/CFD/MST1R/SKP2/RTN4/MX1/HSPA8/NLRP3/PIK3R1/TRIM56/TXK/ZDHHC18/NPLOC4/APP/HEXIM1/CSF1/KLRC2/TLR5/DHX33/IFNA21/PPT1/STXBP3/FCAR/IRF7/LYAR/CRTAM/PTX3/PGLYRP1/ENDOD1/TREM1/IRF5/TLR8/CD300A/TRIM14/APOBEC3F/KLRB1/IRAK3/IFI35/PARP9/CLEC4E/TUBB/BPI/PYCARD/FCGR2B/CCL3/CR2/CD300E/TMEM43/KLRG1/CFP/CD58/GBP7/PLD4/OASL/CLEC5A/PADI4/DAPK1/CD300C/FCN1/DEFA4…	30
GO:0009888	GO:0009888	tissue development	1209	-0.467856806711229	-1.37472947526648	9.59947445453765e-06	0.00439655930017824	0.00416542220898257	2204	tags=19%, list=15%, signal=18%	DUSP1/TWSG1/SERPINH1/MYC/MYADM/RTN4/PCNA/APCDD1/MAP2K1/HSPA8/PRICKLE1/PTCD2/TPRN/ETS2/TXNRD1/ZDHHC7/TST/EGR1/PLOD3/TMEM79/PECAM1/PRKG2/POFUT1/FAM83D/CSF1/DLL1/MTHFD1/DUSP4/SDC4/IQGAP1/NLE1/MAFB/PI16/IL1B/AKR1C3/MYCL/SPINT1/STAT6/ACVR1/PUS7/PHOSPHO1/NBR1/PGK1/FAM20C/NDRG4/MYO6/ITGA6/ID2/VAMP5/RDH10/PSAP/CSRP1/HYAL2/SPTLC2/IRF6/DHRS7B/ALDOC/LDLRAD4/CD109/DHCR24/PAX9/HSF4/CBR1/PPARA/SOX7/MDK/DAG1/HS…	31
GO:0006935	GO:0006935	chemotaxis	292	-0.595968329014965	-1.6323248093231	1.0733089988167e-05	0.00442882777856364	0.0041959942602935	1975	tags=26%, list=13%, signal=23%	APP/CMTM3/CSF1/IL1B/ROBO3/PLD1/TMSB4X/CTSG/CMTM1/OXSR1/ENPP2/TREM1/KIF21A/MDK/CCL4/PLGRKT/S100A4/ACKR3/BSG/CCL3/THBS1/SEMA4A/RALA/SPN/FPR1/ANGPT2/DEFA4/CCRL2/C5AR1/CSF3R/S100A14/CKLF/IL17RC/PTGDR2/PDGFRB/CSF1R/FFAR2/TNFSF14/C3AR1/RNASE2/CCR4/RAC2/ADGRE2/FOSL1/TIAM1/DPP4/CYSLTR1/PDGFA/RNASE3/AIF1/CXCL2/CMKLR1/SLAMF8/CMTM7/FGFR1/EFNB2/FCER1G/TNFAIP6/S100A9/CX3CR1/TYMP/C5AR2/RALBP1/LGALS3/FPR2/CCR5/…	32
GO:0042330	GO:0042330	taxis	292	-0.595968329014965	-1.6323248093231	1.0733089988167e-05	0.00442882777856364	0.0041959942602935	1975	tags=26%, list=13%, signal=23%	APP/CMTM3/CSF1/IL1B/ROBO3/PLD1/TMSB4X/CTSG/CMTM1/OXSR1/ENPP2/TREM1/KIF21A/MDK/CCL4/PLGRKT/S100A4/ACKR3/BSG/CCL3/THBS1/SEMA4A/RALA/SPN/FPR1/ANGPT2/DEFA4/CCRL2/C5AR1/CSF3R/S100A14/CKLF/IL17RC/PTGDR2/PDGFRB/CSF1R/FFAR2/TNFSF14/C3AR1/RNASE2/CCR4/RAC2/ADGRE2/FOSL1/TIAM1/DPP4/CYSLTR1/PDGFA/RNASE3/AIF1/CXCL2/CMKLR1/SLAMF8/CMTM7/FGFR1/EFNB2/FCER1G/TNFAIP6/S100A9/CX3CR1/TYMP/C5AR2/RALBP1/LGALS3/FPR2/CCR5/…	33
GO:0048584	GO:0048584	positive regulation of response to stimulus	1694	-0.447899982265744	-1.32751327735249	1.03584654079322e-05	0.00442882777856364	0.0041959942602935	2304	tags=19%, list=15%, signal=18%	DLG5/NKG7/TMX1/TAOK1/BTK/FYN/RAD51AP1/LAMA2/KLRC1/FLT1/IL6R/GAPDH/GRAMD4/TLR4/THBD/CFD/MST1R/SKP2/TWSG1/MYC/RTN4/PCNA/LTBR/BTN3A2/PRKCA/MAP2K1/GPR137C/HSPA8/FH/RAB29/TESPA1/MGST2/NDFIP1/NDST1/NLRP3/PIK3R1/PRKCD/CD79B/TRIM56/TXK/ZNHIT1/CD28/STX1A/LPXN/VAMP8/SPG21/ZDHHC18/NPLOC4/APP/CMTM3/HEXIM1/CSF1/KLRC2/G0S2/DLL1/P2RY1/TLR5/IQGAP1/NLE1/SH3RF1/PPP5C/DHX33/IL1B/AKR1C3/PPT1/LILRB4/TNIK/STAT6/JRK/AC…	34
GO:0032502	GO:0032502	developmental process	4170	-0.401656040151464	-1.20651035327954	1.09176625052632e-05	0.00442882777856364	0.0041959942602935	2304	tags=17%, list=15%, signal=20%	DLG5/CDKL5/GYS1/CASP9/TAOK1/MYLK3/PRELID1/BTK/ERG/BCAS1/VDAC3/FYN/LAMA2/DUSP6/IL1RN/VMP1/ANG/ZDHHC16/NANOS1/KLRC1/FLT1/IL6R/MBP/TLR4/SGK1/ATP6V1D/ABI3/S100A6/PRDM14/IFITM1/BATF2/EIF6/MREG/DUSP1/MST1R/TWSG1/SERPINH1/MYC/XRCC4/ZNF22/HSD17B3/CTF1/MYADM/RTN4/RTN1/ALDH5A1/PCNA/LTBR/APCDD1/PRKCA/MAP2K1/PLCD3/PCDH9/TWF2/HSPA8/PRICKLE1/PTCD2/RAB29/THBS2/PTPRK/TPRN/TESPA1/PRDX3/ETS2/NDFIP1/HOOK3/SLC5A3/TX…	35
GO:0140546	GO:0140546	defense response to symbiont	826	-0.495978960900516	-1.43678418324813	1.26074562595924e-05	0.00489261555302852	0.00463539965985954	2297	tags=22%, list=15%, signal=20%	NKG7/BTK/IFITM3/FYN/ANG/KLRC1/GAPDH/GRAMD4/TLR4/RNASE4/IFITM1/CFD/MST1R/SKP2/GSDMB/RTN4/MX1/HSPA8/NLRP3/PIK3R1/TRIM56/TXK/VAMP8/PRF1/ZDHHC18/NPLOC4/APP/HEXIM1/CSF1/KLRC2/TLR5/DHX33/IFNA21/IL1B/PPT1/STXBP3/FCAR/IRF7/LYAR/CTSG/CRTAM/PTX3/PGLYRP1/ENDOD1/HYAL2/TREM1/IRF5/TLR8/CCL4/CD300A/TRIM14/APOBEC3F/KLRB1/KNG1/LEAP2/IRAK3/IFI35/ZMYND11/PARP9/CLEC4E/TUBB/BPI/PYCARD/FCGR2B/CCL3/CR2/CD300E/TMEM43/KL…	36
GO:0001775	GO:0001775	cell activation	897	-0.488440306472023	-1.42039426655844	1.27501602663794e-05	0.00489261555302852	0.00463539965985954	2305	tags=22%, list=15%, signal=20%	SKAP2/DLG5/NKG7/TMX1/PRELID1/BTK/FYN/KLRC1/IL6R/TLR4/RAB44/THBD/LGALS9C/BATF2/TWSG1/GCLM/LTBR/PRKCA/CLEC2B/RAB29/TESPA1/NDFIP1/NLRP3/PIK3R1/PRKCD/CD79B/ZBTB46/EGR1/CD28/VAMP8/BST1/PRF1/APP/SH3KBP1/CSF1/KLRC2/DLL1/SDC4/P2RY1/MAFB/SH3RF1/CLC/IFNA21/IL1B/STXBP3/LILRB4/IL2RG/STAT6/FCAR/GNAQ/NHEJ1/SLA2/CTSG/CRTAM/ID2/PGLYRP1/HPRT1/CST7/CSRP1/HYAL2/MYL12A/TNFRSF9/MDK/CD300A/FLOT2/RAP2B/MERTK/ADRA2B/IFI…	37
GO:0031349	GO:0031349	positive regulation of defense response	403	-0.557521371865972	-1.55524159852329	1.40784897888392e-05	0.00526016836899839	0.00498362939090238	2297	tags=24%, list=15%, signal=21%	NKG7/BTK/FYN/KLRC1/GRAMD4/TLR4/RTN4/HSPA8/MGST2/NLRP3/PIK3R1/TRIM56/TXK/CD28/VAMP8/ZDHHC18/NPLOC4/APP/HEXIM1/KLRC2/TLR5/DHX33/IL1B/PPT1/CASP5/IRF7/CRTAM/HYAL2/TLR8/MDK/CD300A/IRAK3/IFI35/PARP9/PTGS2/CLEC4E/PYCARD/CCL3/PARK7/CEBPB/OASL/NAPEPLD/FCN1/LGALS2/GBP1/CNR1/CD300LF/LILRA5/S100A14/MFHAS1/TLR9/CD36/FFAR2/LACC1/CTSS/CTSC/CEBPA/KLRC4/SH2D1B/EREG/PVR/TLR10/GRN/TRIM3/FOSL1/IL12B/LTF/CLEC7A/MMP8/…	38
GO:0032103	GO:0032103	positive regulation of response to external stimulus	496	-0.534098520420066	-1.50930358274669	1.592562102445e-05	0.00579774275141387	0.00549294226913486	2297	tags=24%, list=15%, signal=21%	NKG7/BTK/FYN/KLRC1/IL6R/GRAMD4/TLR4/THBD/RTN4/PRKCA/HSPA8/MGST2/NLRP3/PIK3R1/TRIM56/TXK/CD28/VAMP8/ZDHHC18/NPLOC4/APP/HEXIM1/CSF1/KLRC2/TLR5/DHX33/IL1B/PPT1/CASP5/TMSB4X/IRF7/CRTAM/OXSR1/HYAL2/TLR8/MDK/CCL4/CD300A/IRAK3/IFI35/PARP9/PTGS2/CLEC4E/PYCARD/CCL3/THBS1/PARK7/CEBPB/OASL/NAPEPLD/FCN1/LGALS2/GBP1/C5AR1/CNR1/CD300LF/LILRA5/S100A14/PDGFRB/MFHAS1/TLR9/CSF1R/CD36/FFAR2/TNFSF14/LACC1/C3AR1/CTSS…	39
GO:0006950	GO:0006950	response to stress	2927	-0.414667665619506	-1.24353759868241	1.6783201918022e-05	0.00595719752080189	0.00564401413974744	2299	tags=18%, list=15%, signal=19%	CASP9/NKG7/TMX1/TAOK1/MYLK3/BTK/IFITM3/VDAC3/FYN/GGCX/RAD51AP1/DUSP6/IL1RN/DST/ANG/ZDHHC16/KLRC1/SUPT3H/IL6R/GAPDH/GRAMD4/TLR4/SGK1/RAB44/ABI3/CHEK2/THBD/PDK2/RNASE4/IFITM1/PPP2CB/LRRC8D/TTC5/BATF2/ADSL/CFD/MST1R/SKP2/SERPINH1/MYC/GCLM/GSDMB/XRCC4/PRRG4/CHCHD4/RTN4/PCNA/PLK1/PRKCA/MAP2K1/OXR1/PRDX6/MX1/HSPA8/FH/PTPRK/PRDX3/MGST2/NDFIP1/NDST1/NLRP3/AGTRAP/PIK3R1/RAD54B/PRKCD/TRIM56/TXK/ZNHIT1/EGR1…	40
GO:1990266	GO:1990266	neutrophil migration	74	-0.756745370022572	-1.77066596160303	2.19116498364185e-05	0.00748976264552746	0.00709600884091869	2027	tags=38%, list=13%, signal=33%	BST1/PECAM1/FUT4/IL1B/TREM1/MDK/BSG/CCL3/C5AR1/CSF3R/CKLF/C3AR1/IL1R1/RAC2/DPP4/CXCL2/SLAMF8/FCER1G/TNFAIP6/S100A9/C5AR2/LGALS3/S100A12/WDR1/PERP/S100A8/CXCR1/CXCR2	41
GO:0055086	GO:0055086	nucleobase-containing small molecule metabolic process	524	-0.533611497632616	-1.51101170115856	2.21559396472851e-05	0.00748976264552746	0.00709600884091869	2338	tags=23%, list=16%, signal=20%	NDUFAB1/LDHB/UCP2/ALDH1L2/GMDS/GAPDH/NUDT11/PUDP/PDK2/ADSL/EIF6/HSPA8/PGAM1/QPRT/PGM2/ELOVL6/DLAT/SMUG1/NDUFA11/HK2/ME2/APP/DCXR/MTHFD1/DERA/PPT1/GNPDA1/NADK/GIMAP7/AK2/TMSB4X/PARP16/PGK1/EXTL2/PAICS/NUDT9/MDH2/DHTKD1/HACD2/HPRT1/OGG1/ALDOC/PPARA/NUDT5/INSR/CMAS/TKT/HACD1/PARP9/PRKACA/SLC4A4/DCTPP1/PARK7/PKM/CNP/HK3/FMO2/IER3/PGM1/PANK2/ACLY/BCKDK/PRDX5/NDUFB10/DPAGT1/LDHA/PPCDC/ACSBG2/NME1/TPST2…	42
GO:0006753	GO:0006753	nucleoside phosphate metabolic process	505	-0.531078500087461	-1.49971301810096	2.27329632105604e-05	0.00750610724798923	0.0071114941705692	2338	tags=23%, list=16%, signal=20%	NDUFAB1/LDHB/UCP2/ALDH1L2/GMDS/GAPDH/NUDT11/PUDP/PDK2/ADSL/EIF6/HSPA8/PGAM1/QPRT/ELOVL6/DLAT/SMUG1/NDUFA11/HK2/ME2/APP/DCXR/MTHFD1/DERA/PPT1/GNPDA1/NADK/GIMAP7/AK2/TMSB4X/PARP16/PGK1/EXTL2/PAICS/NUDT9/MDH2/DHTKD1/HACD2/HPRT1/OGG1/ALDOC/PPARA/NUDT5/INSR/CMAS/TKT/HACD1/PARP9/PRKACA/SLC4A4/DCTPP1/PARK7/PKM/CNP/HK3/FMO2/IER3/PGM1/PANK2/ACLY/BCKDK/PRDX5/NDUFB10/DPAGT1/LDHA/PPCDC/ACSBG2/NME1/TPST2/ITPA…	43
GO:0002764	GO:0002764	immune response-regulating signaling pathway	468	-0.543685421514859	-1.53032808514801	2.49945468994279e-05	0.00788605726395728	0.00747146935269683	2286	tags=23%, list=15%, signal=20%	BTK/FYN/KLRC1/GRAMD4/TLR4/RTN4/BTN3A2/HSPA8/RAB29/TESPA1/NLRP3/PIK3R1/PRKCD/CD79B/TXK/CD28/LPXN/SPG21/ZDHHC18/NPLOC4/APP/CMTM3/KLRC2/TLR5/DHX33/PPT1/LILRB4/FCAR/IRF7/SLA2/TLR8/CD300A/IRAK3/LILRB3/IFI35/CTSH/CLEC4E/KIR3DL2/CD8B/LILRA6/PYCARD/FCGR2B/CD3E/CR2/SOS1/FPR1/OASL/OSCAR/PHPT1/FCN1/GBP1/GCSAM/C5AR1/CD33/LILRA3/CD300LF/LILRA5/S100A14/CD3D/MFHAS1/LAT2/TLR9/CEACAM1/CD36/FFAR2/FCGR3A/LACC1/C3AR…	44
GO:0048869	GO:0048869	cellular developmental process	2804	-0.415658564048556	-1.24524507324308	2.47309342073512e-05	0.00788605726395728	0.00747146935269683	2323	tags=18%, list=15%, signal=19%	S1PR5/SATB2/ODF2/SETD3/OSBPL11/DLG5/CDKL5/CASP9/TAOK1/MYLK3/PRELID1/BTK/ERG/VDAC3/FYN/LAMA2/DUSP6/ANG/ZDHHC16/NANOS1/KLRC1/FLT1/IL6R/TLR4/SGK1/ABI3/S100A6/PRDM14/IFITM1/BATF2/EIF6/MREG/TWSG1/SERPINH1/MYC/CTF1/MYADM/RTN4/RTN1/PCNA/LTBR/APCDD1/PRKCA/MAP2K1/TWF2/PRICKLE1/PTCD2/RAB29/PTPRK/TPRN/TESPA1/PRDX3/ETS2/NDFIP1/HOOK3/NLRP3/CTDSP1/ZDHHC7/PIK3R1/UST/PRX/PLEKHG4/TST/CD79B/SERPINF1/ZBTB46/ZNHIT1/…	45
GO:0034097	GO:0034097	response to cytokine	695	-0.50022741043574	-1.43727709925927	2.60523772141322e-05	0.00789774790679521	0.00748254539193333	2292	tags=22%, list=15%, signal=20%	MYLK3/BTK/IFITM3/IL1RN/IL6R/GAPDH/TLR4/IFITM1/PPP2CB/DUSP1/MST1R/GCLM/CHCHD4/PRKCA/MX1/PIK3R1/KRT18/TRIM56/TXK/EGR1/HK2/APP/CSF1/IFNA21/IL1B/STXBP3/LILRB4/IL2RG/STAT6/ST3GAL6/FCAR/CDC34/TMSB4X/PARP16/IRF7/CTSG/OXSR1/IL17RB/HYAL2/ACTN4/IRF5/CCL4/TNFRSF17/IRAK3/CACYBP/PARP9/SELPLG/PTGS2/PRKACA/ACKR3/PYCARD/MYBL2/SRM/CCL3/AGPAT2/CR2/THBS1/SOS1/KEAP1/DTX1/EDA2R/CD58/GBP7/OASL/DAPK1/ISG15/SOCS2/CCRL2/…	46
GO:0030154	GO:0030154	cell differentiation	2803	-0.415844811005269	-1.24585953866458	2.61441154824183e-05	0.00789774790679521	0.00748254539193333	2323	tags=18%, list=15%, signal=19%	S1PR5/SATB2/ODF2/SETD3/OSBPL11/DLG5/CDKL5/CASP9/TAOK1/MYLK3/PRELID1/BTK/ERG/VDAC3/FYN/LAMA2/DUSP6/ANG/ZDHHC16/NANOS1/KLRC1/FLT1/IL6R/TLR4/SGK1/ABI3/S100A6/PRDM14/IFITM1/BATF2/EIF6/MREG/TWSG1/SERPINH1/MYC/CTF1/MYADM/RTN4/RTN1/PCNA/LTBR/APCDD1/PRKCA/MAP2K1/TWF2/PRICKLE1/PTCD2/RAB29/PTPRK/TPRN/TESPA1/PRDX3/ETS2/NDFIP1/HOOK3/NLRP3/CTDSP1/ZDHHC7/PIK3R1/UST/PRX/PLEKHG4/TST/CD79B/SERPINF1/ZBTB46/ZNHIT1/…	47
GO:1901652	GO:1901652	response to peptide	704	-0.501893204250381	-1.4430296342903	2.81810801569539e-05	0.00833572866809232	0.00789750051152882	2292	tags=22%, list=15%, signal=20%	MYLK3/BTK/IFITM3/IL1RN/IL6R/GAPDH/TLR4/IFITM1/PPP2CB/DUSP1/MST1R/GCLM/CHCHD4/PRKCA/MX1/PIK3R1/SERPINF1/KRT18/TRIM56/TXK/EGR1/HK2/APP/CSF1/IFNA21/IL1B/STXBP3/LILRB4/IL2RG/STAT6/ST3GAL6/FCAR/CDC34/TMSB4X/PARP16/IRF7/CTSG/OXSR1/IL17RB/HYAL2/ACTN4/IRF5/CCL4/TNFRSF17/IRAK3/CACYBP/PARP9/SELPLG/PTGS2/PRKACA/ACKR3/PYCARD/MYBL2/SRM/CCL3/AGPAT2/CR2/THBS1/SOS1/KEAP1/DTX1/EDA2R/CD58/GBP7/OASL/DAPK1/ISG15/SOC…	48
GO:0007186	GO:0007186	G protein-coupled receptor signaling pathway	475	-0.534590320961859	-1.50562666905418	2.88994433546e-05	0.0083737611581349	0.00793353354733476	1975	tags=22%, list=13%, signal=20%	APP/ADGRE1/P2RY1/NMT2/NPR3/TAS1R3/AKR1C3/RGS16/TAS2R46/ADGRG2/BCAR3/GPR180/GNAQ/OXSR1/RGS10/PSAP/SIGMAR1/TAS2R10/CCL4/IQGAP2/CRY1/YWHAB/INSR/ADRB2/ADRA2B/GNG2/PRKACA/ACKR3/P2RY13/CCL3/CD3E/ARRB1/KCTD12/FZD5/TAS2R31/PLEK/FPR1/HOMER1/TAS2R42/HCAR3/HRH2/RGS12/FCN1/RGS19/SLC24A4/CCRL2/HCAR2/C5AR1/CNR1/GPR141/P2RY2/FOXC1/DGKH/ECE1/PTGDR2/PDGFRB/RGS3/FFAR2/WBP1L/PRKACB/C3AR1/GNG5/ECE2/EREG/AKAP12/STMN1…	49
GO:0030593	GO:0030593	neutrophil chemotaxis	61	-0.759056030283985	-1.74172036998627	3.34499252052775e-05	0.00949844076129061	0.0089990861936472	1655	tags=34%, list=11%, signal=31%	TREM1/MDK/BSG/CCL3/C5AR1/CSF3R/CKLF/C3AR1/RAC2/DPP4/CXCL2/FCER1G/TNFAIP6/S100A9/C5AR2/LGALS3/S100A12/PERP/S100A8/CXCR1/CXCR2	50
GO:0048856	GO:0048856	anatomical structure development	3807	-0.40164480596513	-1.20584478380763	3.80371797257238e-05	0.0105892525048201	0.0100325514905062	2171	tags=18%, list=14%, signal=20%	DLG5/CDKL5/GYS1/CASP9/TAOK1/MYLK3/PRELID1/BTK/BCAS1/VDAC3/FYN/LAMA2/DUSP6/IL1RN/VMP1/ANG/ZDHHC16/NANOS1/KLRC1/FLT1/IL6R/MBP/TLR4/SGK1/ABI3/S100A6/PRDM14/BATF2/EIF6/DUSP1/MST1R/TWSG1/SERPINH1/MYC/XRCC4/ZNF22/HSD17B3/CTF1/MYADM/RTN4/RTN1/ALDH5A1/PCNA/LTBR/APCDD1/PRKCA/MAP2K1/PLCD3/PCDH9/TWF2/HSPA8/PRICKLE1/PTCD2/RAB29/THBS2/PTPRK/TPRN/TESPA1/PRDX3/ETS2/NDFIP1/HOOK3/SLC5A3/TXNRD1/NDST1/NLRP3/CTDSP1/…	51
GO:0071345	GO:0071345	cellular response to cytokine stimulus	623	-0.506816441222278	-1.44926435070523	4.07455111420029e-05	0.0111250916768107	0.0105402203822602	2292	tags=23%, list=15%, signal=20%	MYLK3/BTK/IFITM3/IL1RN/IL6R/GAPDH/TLR4/IFITM1/PPP2CB/DUSP1/MST1R/GCLM/CHCHD4/MX1/PIK3R1/KRT18/TRIM56/TXK/EGR1/HK2/CSF1/IFNA21/IL1B/STXBP3/LILRB4/IL2RG/STAT6/ST3GAL6/FCAR/CDC34/TMSB4X/PARP16/IRF7/CTSG/OXSR1/IL17RB/HYAL2/ACTN4/IRF5/CCL4/TNFRSF17/IRAK3/CACYBP/PARP9/SELPLG/PRKACA/ACKR3/PYCARD/MYBL2/SRM/CCL3/AGPAT2/CR2/THBS1/SOS1/KEAP1/DTX1/EDA2R/CD58/GBP7/OASL/DAPK1/ISG15/SOCS2/CCRL2/GBP1/CSF3R/LILRA…	52
GO:0019637	GO:0019637	organophosphate metabolic process	821	-0.482414673241769	-1.39766783693522	4.51121955749318e-05	0.0120849613730733	0.0114496275521759	2338	tags=22%, list=16%, signal=20%	NDUFAB1/ETNK1/LDHB/UCP2/ALDH1L2/GMDS/GDPD3/PLA2G12A/GAPDH/NUDT11/PUDP/PDK2/ADSL/EIF6/PROCA1/AKR1A1/PRDX6/GPAT3/HSPA8/SLC44A1/CKMT2/PGAM1/QPRT/PIK3R1/PRKCD/ELOVL6/EFR3B/DLAT/SMUG1/NDUFA11/HK2/ME2/APP/DCXR/MTHFD1/P2RY1/DERA/PPT1/CRLS1/GNPDA1/NADK/GIMAP7/PLD1/AK2/CETP/SLC25A19/TMSB4X/FABP3/PARP16/PGK1/EXTL2/IMPA2/PAICS/NUDT9/MDH2/CKB/ITPKC/ENPP2/DHTKD1/HACD2/HPRT1/SPTLC2/DHRS7B/OGG1/ALDOC/PPARA/NUDT…	53
GO:0097530	GO:0097530	granulocyte migration	98	-0.713666445718684	-1.73985984131709	4.82884118757342e-05	0.0126962754039199	0.0120288034183237	2027	tags=38%, list=13%, signal=33%	BST1/PECAM1/CSF1/FUT4/IL1B/TREM1/MDK/CCL4/CD300A/BSG/CCL3/THBS1/C5AR1/CSF3R/S100A14/CKLF/IL17RC/CSF1R/C3AR1/IL1R1/RAC2/ADGRE2/DPP4/CXCL2/CMKLR1/SLAMF8/FCER1G/TNFAIP6/S100A9/C5AR2/LGALS3/S100A12/WDR1/PERP/S100A8/CXCR1/CXCR2	54
GO:0050900	GO:0050900	leukocyte migration	278	-0.57991826748917	-1.5780779783992	6.08271345913716e-05	0.0157022483077872	0.0148767455108735	2027	tags=23%, list=13%, signal=21%	BST1/PECAM1/APP/CSF1/FUT4/IL1B/CTSG/CRTAM/ITGA6/OXSR1/TREM1/MDK/CCL4/CD300A/CNN2/SELPLG/BSG/PYCARD/CCL3/ADTRP/THBS1/SOS1/SPN/DEFA4/GCSAM/C5AR1/CSF3R/S100A14/CKLF/IL17RC/CSF1R/FFAR2/JAM2/TNFSF14/C3AR1/IL1R1/RAC2/ADGRE2/DPP4/ADD2/AIF1/CXCL2/CMKLR1/SLAMF8/FCER1G/TNFAIP6/S100A9/CX3CR1/C5AR2/LGALS3/FPR2/CCR5/S100A12/WDR1/PADI2/PERP/S100A8/TRPM4/CD9/CCR2/PDGFB/CXCR1/CXCR2/PLCB1/HCK	55
GO:0002757	GO:0002757	immune response-activating signaling pathway	428	-0.533771507903559	-1.4964859462603	6.26880902688724e-05	0.0158936697435259	0.0150581034877053	2286	tags=22%, list=15%, signal=19%	BTK/FYN/KLRC1/GRAMD4/TLR4/RTN4/BTN3A2/HSPA8/RAB29/TESPA1/NLRP3/PIK3R1/PRKCD/CD79B/TXK/CD28/LPXN/SPG21/ZDHHC18/NPLOC4/APP/CMTM3/KLRC2/TLR5/DHX33/PPT1/LILRB4/IRF7/SLA2/TLR8/CD300A/IRAK3/IFI35/CLEC4E/CD8B/PYCARD/FCGR2B/CD3E/CR2/SOS1/FPR1/OASL/PHPT1/FCN1/GBP1/GCSAM/C5AR1/CD300LF/S100A14/CD3D/MFHAS1/LAT2/TLR9/CEACAM1/CD36/FFAR2/LACC1/C3AR1/CTSS/KLRC4/ZNF683/CD3G/BLNK/TLR10/TRIM3/FOSL1/LTF/CLEC7A/OAS3/…	56
GO:0030595	GO:0030595	leukocyte chemotaxis	158	-0.641685637541584	-1.65099196848249	6.82325580789354e-05	0.0169958922737671	0.0161023796803456	2027	tags=29%, list=13%, signal=25%	BST1/APP/CSF1/IL1B/CTSG/OXSR1/TREM1/MDK/CCL4/BSG/CCL3/THBS1/DEFA4/C5AR1/CSF3R/S100A14/CKLF/IL17RC/CSF1R/FFAR2/TNFSF14/C3AR1/RAC2/ADGRE2/DPP4/AIF1/CXCL2/CMKLR1/SLAMF8/FCER1G/TNFAIP6/S100A9/CX3CR1/C5AR2/LGALS3/FPR2/CCR5/S100A12/PADI2/PERP/S100A8/TRPM4/CCR2/PDGFB/CXCR1/CXCR2	57
GO:0009117	GO:0009117	nucleotide metabolic process	372	-0.542288345613094	-1.51388260141843	7.4867929848166e-05	0.0183271528962804	0.0173636529134249	2338	tags=24%, list=16%, signal=21%	NDUFAB1/LDHB/UCP2/ALDH1L2/GAPDH/NUDT11/PUDP/ADSL/EIF6/HSPA8/PGAM1/QPRT/SMUG1/NDUFA11/HK2/ME2/APP/DCXR/MTHFD1/DERA/NADK/GIMAP7/AK2/TMSB4X/PARP16/PGK1/PAICS/NUDT9/MDH2/DHTKD1/HPRT1/OGG1/ALDOC/PPARA/NUDT5/INSR/TKT/PARP9/PRKACA/SLC4A4/DCTPP1/PARK7/PKM/CNP/HK3/FMO2/IER3/PGM1/PRDX5/NDUFB10/LDHA/NME1/TPST2/ITPA/PPAT/DPYD/LACC1/PRPSAP1/PID1/ENO1/MAGI3/NDUFB5/NDUFB6/ADCY9/PGD/PFKP/BPNT1/LIPA/SDHC/NMNAT1/O…	58
GO:0050793	GO:0050793	regulation of developmental process	1648	-0.436767711428046	-1.29544119547547	7.71244284443679e-05	0.0185595361873413	0.0175838192879675	2150	tags=17%, list=14%, signal=16%	APCDD1/PRKCA/MAP2K1/TWF2/PRICKLE1/THBS2/TESPA1/NDFIP1/HOOK3/NLRP3/CTDSP1/PIK3R1/UST/SERPINF1/ZBTB46/ZNHIT1/CD28/CYB5D2/ZFHX3/TMEM79/PRKG2/HK2/MBNL3/APP/SH3KBP1/CSF1/GRIP1/DLL1/FMNL3/P2RY1/MAFB/SH3RF1/PI16/IL1B/MYCL/LILRB4/TNIK/IL2RG/TOB1/SPINT1/ZFHX2/STAT6/ACVR1/PUS7/CETP/PHOSPHO1/TMSB4X/NBR1/PGK1/IRF7/FAM20C/RUVBL2/CRTAM/DBN1/ENPP2/ID2/PGLYRP1/CST7/EPB41L3/EFNA3/NTNG2/PDCL3/LDLRAD4/CD109/PAX9/AC…	59
GO:0009653	GO:0009653	anatomical structure morphogenesis	1696	-0.432153501645844	-1.28079630554565	8.292520860343e-05	0.0196228685291916	0.0185912498376006	2304	tags=19%, list=15%, signal=18%	DLG5/CDKL5/CASP9/MYLK3/FYN/LAMA2/IL1RN/ANG/FLT1/MBP/SGK1/ABI3/S100A6/PRDM14/DUSP1/TWSG1/SERPINH1/MYC/ZNF22/MYADM/RTN4/APCDD1/PRKCA/MAP2K1/PLCD3/TWF2/PRICKLE1/PTCD2/THBS2/TPRN/ETS2/TXNRD1/NDST1/ZDHHC7/UST/PLEKHG4/SERPINF1/KRT18/BTBD3/PLOD3/TMEM79/POFUT1/HK2/SPG21/CLTCL1/APP/SH3KBP1/CSF1/GRIP1/DLL1/MTHFD1/DUSP4/SDC4/FMNL3/P2RY1/NPR3/RING1/IQGAP1/NLE1/MAFB/COL8A2/IL1B/ROBO3/TNIK/SPINT1/STAT6/ACVR1/P…	60
GO:0044281	GO:0044281	small molecule metabolic process	1308	-0.449497782566342	-1.32521266040005	8.67211340390553e-05	0.0201846993620739	0.0191235439496995	2338	tags=21%, list=16%, signal=20%	NDUFAB1/LDHB/UCP2/ALDH1L2/GMDS/GDPD3/QDPR/GLB1L/GGCX/CHST12/GAPDH/NUDT11/PUDP/PDK2/ADSL/EIF6/PRKAB2/PGM2L1/GCLM/HSD17B3/ALDH5A1/AKR1A1/COQ9/DHRS7/LDHAL6A/HSPA8/FH/SLC6A8/PGAM1/QPRT/SIRT5/MGST2/PGM2/SLC5A3/PSAT1/UST/ELOVL6/TST/EGR1/DLAT/SMUG1/PLOD3/NDUFA11/PRKG2/CYP27A1/POFUT1/HACD4/HK2/HADHB/ME2/APP/MAT2B/ECHDC1/DCXR/MTHFD1/P2RY1/DERA/DECR1/TKTL1/LPIN2/FUT4/IL1B/AKR1C3/PPT1/PYCR2/GNPDA1/NADK/GIMA…	61
GO:0071396	GO:0071396	cellular response to lipid	436	-0.527001643862454	-1.47673452445186	8.82826098782054e-05	0.020216717662109	0.0191538789751033	1582	tags=15%, list=11%, signal=14%	PPARA/DAG1/CRY1/IRAK3/GNG2/PTGS2/GATA1/BPI/PYCARD/ADTRP/PARK7/AIFM1/TRERF1/ZMIZ1/LTK/DEFA4/CD68/SRD5A1/ZNF366/CHMP5/TLR9/CAMP/CD36/FFAR2/VDR/ZNF683/LDOC1/PDCD1LG2/PID1/PTGER2/IL12B/LTF/MMP8/LILRB2/PAQR8/WNT9A/CD14/TNFRSF1B/CXCL2/DGAT2/LPL/CX3CR1/IRS1/FKBP4/VIM/CYP1B1/CCR5/LILRA2/CEBPE/WNT5B/ADCY5/ACE/PADI2/LBH/AXL/NEDD4/AHR/IGF1R/FZD7/CMPK2/MMP9/CASP1/PLCB1/HCK/TP63	62
GO:2000026	GO:2000026	regulation of multicellular organismal development	942	-0.464164755706374	-1.35354600512612	9.71690181162819e-05	0.0218985034796027	0.02074724949888	2385	tags=21%, list=16%, signal=18%	FAM210B/HAPLN3/RUNX1/CTNNA1/PLXNB1/HMOX1/IL7R/DLG5/CDKL5/PRELID1/BTK/FYN/LAMA2/DUSP6/FLT1/TLR4/EIF6/MYC/RTN4/PRKCA/MAP2K1/TWF2/THBS2/TESPA1/NDFIP1/HOOK3/NLRP3/CTDSP1/PIK3R1/SERPINF1/ZBTB46/CD28/PRKG2/HK2/APP/CSF1/DLL1/MAFB/SH3RF1/PI16/IL1B/MYCL/LILRB4/IL2RG/SPINT1/ACVR1/PHOSPHO1/NBR1/PGK1/IRF7/FAM20C/RUVBL2/CRTAM/DBN1/ID2/PGLYRP1/CST7/EFNA3/PDCL3/CD109/ACTR8/PPARA/MDK/DAG1/INSR/ADRB2/LILRB3/CFL1/…	63
GO:0042592	GO:0042592	homeostatic process	1200	-0.453830343915997	-1.3335895038833	0.000100031677931186	0.0221914025510465	0.0210247502020169	2544	tags=21%, list=17%, signal=19%	LPIN1/SCARB1/SGCB/ZNF16/BCL2/TMBIM6/F2R/CES1/KCTD17/FITM2/ARMCX1/PIANP/LDLR/DNAJA3/TMEM97/GRB10/GPX1/NAPSA/MKS1/SLC25A46/SLC25A5/MECR/FAM210B/HMOX1/ASPH/IL7R/SLC12A7/UCP2/TAOK1/BTK/LAMA2/ANG/NANOS1/MBP/TLR4/ATP6V1D/PRDM14/PDK2/LRRC8D/PRRC1/PRKAB2/MYC/GCLM/RTN4/PRKCA/PRDX6/PRICKLE1/FH/PRDX3/NDFIP1/TXNRD1/PIK3R1/ELOVL6/SERPINF1/ZNHIT1/EGR1/PECAM1/HK2/APP/CSF1/G0S2/DLL1/MTHFD1/P2RY1/NPR3/DECR1/NLE1/…	64
GO:0035239	GO:0035239	tube morphogenesis	556	-0.505351358731347	-1.43211496798916	0.000112238941643009	0.0245164383607299	0.0232275536073849	2000	tags=20%, list=13%, signal=18%	POFUT1/HK2/CSF1/DLL1/MTHFD1/SDC4/FMNL3/NPR3/COL8A2/IL1B/SPINT1/ACVR1/PGK1/NDRG4/ID2/RDH10/EFNA3/PDCL3/MDK/DAG1/HS3ST3B1/ADRA2B/CCM2/PTGS2/PLXNB2/PRKACA/E2F7/ACKR3/CTSH/BSG/ADTRP/THBS1/PKM/SOS1/FZD5/SEMA4A/RALA/IFT52/PROX1/PANK2/ANGPT2/DDAH1/EGLN1/GADD45A/ZMIZ1/VASH2/PTPRM/TGFBR3/PFN1/C5AR1/HTATIP2/CSMD1/FOXC1/FASLG/PDGFRB/PPP1CA/CEACAM1/CSF1R/CAMP/CD36/PRKACB/RNF207/C3AR1/IGFBP7/VDR/ANPEP/PDCD6/E…	65
GO:0002009	GO:0002009	morphogenesis of an epithelium	306	-0.558186724407979	-1.53648753181193	0.000120933685417627	0.0260154009933252	0.0246477123756276	2022	tags=19%, list=13%, signal=17%	PLOD3/TMEM79/CSF1/DLL1/MTHFD1/SDC4/SPINT1/ACVR1/NDRG4/RDH10/MDK/DAG1/HS3ST3B1/CCM2/PLXNB2/PRKACA/CTSH/BSG/SOS1/FZD5/RALA/IFT52/PROX1/PFN1/PTEN/CSMD1/PPP1CA/CEACAM1/CSF1R/RAB10/PRKACB/RNF207/VDR/LRG1/STAT1/ALDH1A3/VASP/LRP5/MKKS/MICAL2/PDGFA/ACTB/FGFR1/EFNB2/SOCS3/ACTG1/WNT2B/WNT5B/WDR1/NRARP/PERP/HBEGF/SAPCD2/NGFR/KLK14/CECR2/VANGL2/TP63/NTN4	66
GO:1903311	GO:1903311	regulation of mRNA metabolic process	253	0.556267612322186	1.63759050904924	0.00013029581134988	0.0276110437245612	0.0261594685505125	2140	tags=28%, list=14%, signal=24%	RBM38/IREB2/SECISBP2/YTHDC1/SF1/SRSF4/CDK11A/TBRG4/GIGYF2/DHX36/RBM15/ARID5A/EXOSC10/CELF1/TNRC6A/SFSWAP/SRRM1/NRDE2/ROCK1/RC3H2/DDX5/CNOT8/WTAP/HNRNPL/SUPT6H/SRSF10/CDK9/CELF2/GTPBP1/NCBP1/CSDE1/SAMD4B/DND1/KAT8/RBM25/PIWIL2/ANGEL2/NCBP2/TARDBP/MAPK14/SAFB2/BAG4/RBPMS/SON/SAFB/RBM33/PAN3/FMR1/UPF1/DIS3/RBM10/SENP1/RBM7/NUP98/RBFOX3/HNRNPD/RBM39/PUM1/JMJD6/SNW1/DYRK1A/CNOT4/EIF1/DCP1A/TRA2B/PABPN…	67
GO:0050684	GO:0050684	regulation of mRNA processing	117	0.672729363742388	1.79937995197424	0.000135087822295858	0.0282055426611263	0.0267227133300118	1961	tags=32%, list=13%, signal=28%	YTHDC1/SF1/SRSF4/CDK11A/DHX36/RBM15/EXOSC10/CELF1/SFSWAP/SRRM1/DDX5/WTAP/HNRNPL/SUPT6H/SRSF10/CDK9/CELF2/NCBP1/KAT8/RBM25/NCBP2/SAFB2/RBPMS/SON/SAFB/FMR1/UPF1/RBM10/RBM7/NUP98/RBFOX3/RBM39/JMJD6/SNW1/DYRK1A/EIF1/TRA2B/HNRNPA1	68
GO:0050729	GO:0050729	positive regulation of inflammatory response	114	-0.666416133496589	-1.66076436973426	0.000142383432433566	0.0284726756857996	0.0269758025658791	2297	tags=37%, list=15%, signal=31%	NKG7/BTK/TLR4/MGST2/NLRP3/CD28/VAMP8/APP/IL1B/CASP5/HYAL2/MDK/IFI35/PTGS2/PYCARD/CCL3/PARK7/CEBPB/NAPEPLD/LGALS2/GBP1/CNR1/LILRA5/TLR9/FFAR2/CTSC/CEBPA/GRN/IL12B/MMP8/ALOX5AP/LPL/S100A9/NLRC4/TRADD/S100A12/MEFV/CAMK2N1/TLR7/S100A8/CCR2/CASP1	69
GO:0034155	GO:0034155	regulation of toll-like receptor 7 signaling pathway	5	-0.993516207579756	-1.50140766544822	0.000141149325533765	0.0284726756857996	0.0269758025658791	28	tags=40%, list=0%, signal=40%	LILRA4/RSAD2	70
GO:0060429	GO:0060429	epithelium development	713	-0.488245702992728	-1.40519411318989	0.000141023447013382	0.0284726756857996	0.0269758025658791	2167	tags=19%, list=14%, signal=17%	MYADM/RTN4/PCNA/APCDD1/MAP2K1/PRICKLE1/TPRN/ZDHHC7/TST/PLOD3/TMEM79/PECAM1/POFUT1/CSF1/DLL1/MTHFD1/SDC4/IQGAP1/NLE1/MAFB/IL1B/AKR1C3/MYCL/SPINT1/STAT6/ACVR1/PGK1/FAM20C/NDRG4/MYO6/ID2/RDH10/PSAP/IRF6/ALDOC/CD109/HSF4/CBR1/MDK/DAG1/HS3ST3B1/ATP6AP2/LIPN/ATP2C2/CTSB/CCM2/PLXNB2/PRKACA/E2F7/CTSH/SPRED2/TUBB/BSG/GATA1/SOS1/TJP3/FZD5/KEAP1/RALA/MCOLN3/IFT52/PROX1/CEBPB/EXTL3/PYGO2/PFN1/PTEN/CSMD1/FOXC…	71
GO:0071621	GO:0071621	granulocyte chemotaxis	82	-0.716511219304748	-1.69944817182916	0.000157022688827739	0.0301665087339425	0.0285805869700737	1655	tags=38%, list=11%, signal=34%	BST1/CSF1/IL1B/TREM1/MDK/CCL4/BSG/CCL3/THBS1/C5AR1/CSF3R/S100A14/CKLF/IL17RC/CSF1R/C3AR1/RAC2/ADGRE2/DPP4/CXCL2/CMKLR1/FCER1G/TNFAIP6/S100A9/C5AR2/LGALS3/S100A12/PERP/S100A8/CXCR1/CXCR2	72
GO:0022613	GO:0022613	ribonucleoprotein complex biogenesis	426	0.483779980479119	1.46725849434633	0.000154853222903576	0.0301665087339425	0.0285805869700737	2254	tags=25%, list=15%, signal=22%	XAB2/SNRPA1/UTP15/NGDN/REXO1/DHX37/SNRNP200/ABT1/YTHDC1/SF1/RRP7A/CHD7/GTPBP4/ZCCHC4/DHX30/PPAN/EXOSC10/NOL6/CELF1/DDX47/LAS1L/SNIP1/LTV1/EXOSC9/NAF1/SFSWAP/RPP30/DDX20/PTBP2/CLP1/PRPF8/ADAR/RIOK3/KRR1/DDX28/SLU7/NAT10/SF3A2/SART3/SRSF10/DKC1/EIF3A/SRSF1/CELF2/SBDS/NCBP1/NOP58/NUP88/TSR2/IMP4/PRPF3/SURF6/DDX21/NOL7/DDX51/SNRPB/HEATR1/DDX42/PWP1/EIF3M/BRIX1/CRNKL1/RRN3/MALSU1/FAU/DHX29/SF3B1/DICER…	73
GO:0002252	GO:0002252	immune effector process	505	-0.512092769292829	-1.44609919711935	0.000157227894514139	0.0301665087339425	0.0285805869700737	2297	tags=24%, list=15%, signal=21%	NKG7/BTK/FYN/KLRC1/IL6R/TLR4/RAB44/CFD/RTN4/BTN3A2/HSPA8/NDFIP1/NLRP3/PIK3R1/PRKCD/CD28/VAMP8/PRF1/APP/KLRC2/DLL1/CLC/IFNA21/IL1B/STXBP3/LILRB4/STAT6/FCAR/MPO/PANX1/IRF7/SLA2/CTSG/CRTAM/PTX3/PGLYRP1/HPRT1/TREM1/IRF5/TLR8/MDK/CD300A/KLRB1/IRAK3/IFI35/EOMES/CTSH/CLEC4E/TUBB/GATA1/PYCARD/FCGR2B/CCL3/CR2/FZD5/SEMA4A/SPN/CEBPB/CFP/GAPT/FCN1/BATF/BST2/LAT2/TLR9/CEACAM1/CD36/FFAR2/FCGR3A/LACC1/RAB27A/CF…	74
GO:0016559	GO:0016559	peroxisome fission	10	-0.968225475236535	-1.66965551382904	0.000168607872521424	0.031918594320789	0.0302405614449302	8	tags=20%, list=0%, signal=20%	PEX19/SEC16B	75
GO:0072359	GO:0072359	circulatory system development	724	-0.485230343667583	-1.39722937015863	0.000172453743184148	0.0322170821806386	0.0305233571211943	2300	tags=20%, list=15%, signal=18%	GYS1/MYLK3/FYN/DUSP6/ANG/ZDHHC16/FLT1/IL6R/RTN4/PCNA/PRKCA/MAP2K1/PLCD3/PRICKLE1/PTCD2/THBS2/NDST1/SERPINF1/EGR1/PECAM1/POFUT1/HK2/HEXIM1/DLL1/MTHFD1/FMNL3/NPR3/PI16/COL8A2/IL1B/SPINT1/ACVR1/PGK1/NDRG4/AP2B1/ID2/EFNA3/PDCL3/PPARA/MDK/DAG1/INSR/LMNA/ADRA2B/SCN5A/CCM2/CACYBP/PTGS2/MYLK2/EOMES/E2F7/ACKR3/CTSH/BSG/ADTRP/THBS1/PKM/SOS1/FZD5/SEMA4A/IFT52/PROX1/EGR2/PANK2/PCSK5/ANGPT2/DDAH1/SMARCD3/EGLN…	76
GO:0006882	GO:0006882	intracellular zinc ion homeostasis	23	-0.867293588393456	-1.72709050921549	0.00017853915094147	0.0329207644813895	0.0311900452478612	780	tags=26%, list=5%, signal=25%	MT2A/S100A9/SLC30A1/MT1F/MT1X/S100A8	77
GO:0002684	GO:0002684	positive regulation of immune system process	862	-0.471319028288523	-1.36779624464495	0.000194054534761752	0.0353229010839405	0.0334658960825969	2166	tags=19%, list=14%, signal=17%	RTN4/BTN3A2/PRKCA/HSPA8/RAB29/TESPA1/NLRP3/PIK3R1/PRKCD/CD79B/TRIM56/ZBTB46/TXK/CD28/LPXN/VAMP8/BST1/SPG21/ZDHHC18/NPLOC4/APP/CMTM3/SH3KBP1/HEXIM1/CSF1/KLRC2/TLR5/FUT4/DHX33/IL1B/PPT1/LILRB4/IL2RG/STAT6/FCAR/PANX1/IRF7/SLA2/CTSG/CRTAM/OXSR1/ID2/IRF5/TLR8/MDK/CCL4/CD300A/FLOT2/IRAK3/IFI35/PARP9/CLEC4E/CBFB/GATA1/CD8B/PYCARD/FCGR2B/CCL3/CD3E/CR2/THBS1/PARK7/SOS1/FZD5/SPN/FPR1/CFP/OASL/SMARCD3/ZMIZ1…	78
GO:0048468	GO:0048468	cell development	1912	-0.427756036597179	-1.27227898504284	0.000198525587678852	0.0356793201754979	0.0338035774143643	2304	tags=19%, list=15%, signal=18%	DLG5/CDKL5/CASP9/TAOK1/MYLK3/PRELID1/BTK/VDAC3/FYN/LAMA2/ANG/NANOS1/KLRC1/IL6R/TLR4/SGK1/ABI3/S100A6/BATF2/EIF6/TWSG1/SERPINH1/MYC/CTF1/MYADM/RTN4/LTBR/PRKCA/MAP2K1/TWF2/PRICKLE1/PTCD2/RAB29/PTPRK/TPRN/TESPA1/PRDX3/NDFIP1/HOOK3/NLRP3/CTDSP1/PIK3R1/UST/PRX/PLEKHG4/CD79B/SERPINF1/ZBTB46/ZNHIT1/BTBD3/EGR1/CD28/PLOD3/TMEM79/PECAM1/SPG21/APP/CSF1/GRIP1/DLL1/SDC4/OSTM1/IQGAP1/MAFB/SH3RF1/PI16/IL1B/ROBO…	79
GO:0071801	GO:0071801	regulation of podosome assembly	11	-0.945631558885955	-1.63236069030662	0.000202218361167522	0.035888703648206	0.0340019531231548	530	tags=18%, list=4%, signal=18%	LCP1/HCK	80
GO:0045321	GO:0045321	leukocyte activation	789	-0.479215682803279	-1.38860768633841	0.000205968240513557	0.0361029268989072	0.0342049141718356	2305	tags=22%, list=15%, signal=20%	SKAP2/DLG5/NKG7/PRELID1/BTK/FYN/KLRC1/IL6R/TLR4/RAB44/LGALS9C/BATF2/TWSG1/LTBR/CLEC2B/RAB29/TESPA1/NDFIP1/NLRP3/PIK3R1/PRKCD/CD79B/ZBTB46/EGR1/CD28/VAMP8/BST1/PRF1/APP/SH3KBP1/CSF1/KLRC2/DLL1/SDC4/MAFB/SH3RF1/CLC/IFNA21/IL1B/STXBP3/LILRB4/IL2RG/STAT6/FCAR/NHEJ1/SLA2/CTSG/CRTAM/ID2/PGLYRP1/HPRT1/CST7/HYAL2/TNFRSF9/MDK/CD300A/FLOT2/MERTK/IFI35/CALHM2/SELPLG/EOMES/CLEC4E/CBFB/GATA1/BPI/CD8B/PYCARD/F…	81
GO:0019221	GO:0019221	cytokine-mediated signaling pathway	368	-0.536910305988053	-1.49529212049463	0.000215550448075041	0.0373217714849931	0.0353596813344153	2072	tags=26%, list=14%, signal=23%	IFITM3/IL1RN/IL6R/IFITM1/PPP2CB/MST1R/MX1/PIK3R1/KRT18/TRIM56/TXK/EGR1/CSF1/IFNA21/IL1B/LILRB4/IL2RG/STAT6/TMSB4X/IRF7/CTSG/OXSR1/IL17RB/ACTN4/IRF5/CCL4/TNFRSF17/IRAK3/PARP9/PRKACA/ACKR3/PYCARD/CCL3/AGPAT2/CR2/SOS1/EDA2R/OASL/ISG15/SOCS2/CCRL2/CSF3R/LILRA3/DOK1/CD300LF/FOXC1/NOL3/LILRA5/IL17RC/CEACAM1/CSF1R/WBP1L/LIMS1/CEBPA/AGPAT1/TNFSF13B/DUOX2/IL1R1/EREG/IL7/STAT1/CCR4/TNFRSF25/FOSL1/IL12B/MMP…	82
GO:0043484	GO:0043484	regulation of RNA splicing	166	0.615226658110761	1.72556020576137	0.000232481972734118	0.038278788077688	0.036266385394887	2631	tags=33%, list=17%, signal=28%	RBM38/YTHDC1/SF1/SRSF4/HNRNPH3/CDK11A/RBM15/EXOSC10/CELF1/SFSWAP/PTBP2/SRRM1/TRRAP/DDX5/CLK3/WTAP/HNRNPL/HNRNPH1/SRSF10/SRSF1/CELF2/NCBP1/ATXN7/RBM25/CCNL1/RBPMS/SON/ZPR1/CCNL2/FMR1/HABP4/UPF1/RBM10/RBM7/NUP98/RBFOX3/RBM39/JMJD6/SNW1/DYRK1A/EIF1/TRA2B/HNRNPA1/HNRNPH2/TADA2B/MBNL2/TRA2A/CWC22/ACIN1/SRSF8/ZC3H10/SUPT7L/RPS26/CLK1/SLC39A5	83
GO:0071826	GO:0071826	protein-RNA complex organization	190	0.591129050326177	1.68816980857309	0.00023455800554718	0.038278788077688	0.036266385394887	2694	tags=34%, list=18%, signal=28%	XAB2/SNRPA1/SNRNP200/ABT1/YTHDC1/SF1/RRP7A/FAF2/DHX30/CELF1/SNIP1/NAF1/SFSWAP/DDX20/PTBP2/CLP1/PRPF8/ADAR/DDX28/SLU7/SF3A2/SART3/SRSF10/EIF3A/SRSF1/CELF2/NCBP1/TFIP11/PRPF3/SNRPB/DDX42/EIF3M/BRIX1/CRNKL1/FAU/DHX29/SF3B1/DICER1/TSSC4/SART1/TGS1/EIF3D/USP4/MDN1/STRAP/CD2BP2/RPS5/PIH1D1/ATR/PHF5A/USP39/DDX39B/PRPF39/ERAL1/BUD13/SF3B2/SNU13/WEE2-AS1/COIL/RPS15/DHX9/PRKDC/RPS28/XRCC5/EIF5	84
GO:0008015	GO:0008015	blood circulation	297	-0.548321203622375	-1.50156698977248	0.000233111341976584	0.038278788077688	0.036266385394887	2025	tags=23%, list=13%, signal=20%	NCALD/PLOD3/APP/DLL1/P2RY1/NPR3/CTSG/ID2/EHD3/PPARA/KNG1/ATP6AP2/DOCK5/ADRB2/ADRA2B/FGFBP3/SCN5A/PTGS2/MYLK2/PRKACA/KCNIP2/TJP3/IER3/PCSK5/DDAH1/HRH2/GSTO1/CNR1/P2RY2/FOXC1/ECE1/CEACAM1/KCNK6/MYOF/RNF207/KCNJ2/C3AR1/SOD1/AKAP12/SERPINF2/STAT1/HOPX/LRP5/EMILIN2/MKKS/PRCP/CYSLTR1/KCNJ12/KCNE3/THRB/SERPING1/CYP2J2/SLC8A1/NPR2/HBB/KCNMB4/OLR1/ITGB1BP1/TMEM65/ACE/HBEGF/TRPM4/CAV1/ACE2/PDGFB/COL1A2/GNB…	85
GO:0001944	GO:0001944	vasculature development	485	-0.507911452100835	-1.43149287957012	0.000229148983339725	0.038278788077688	0.036266385394887	2166	tags=21%, list=14%, signal=18%	RTN4/PRKCA/MAP2K1/PLCD3/PRICKLE1/THBS2/NDST1/SERPINF1/EGR1/PECAM1/POFUT1/HK2/DLL1/FMNL3/NPR3/COL8A2/IL1B/SPINT1/ACVR1/PGK1/AP2B1/EFNA3/PDCL3/MDK/DAG1/ADRA2B/CCM2/PTGS2/E2F7/ACKR3/CTSH/BSG/ADTRP/THBS1/PKM/SOS1/FZD5/SEMA4A/PROX1/EGR2/PANK2/ANGPT2/DDAH1/EGLN1/GADD45A/ZMIZ1/VASH2/PTPRM/TGFBR3/C5AR1/HTATIP2/FOXC1/FASLG/PDGFRB/CEACAM1/CAMP/CD36/C3AR1/IGFBP7/ANPEP/PDCD6/EREG/LRG1/SERPINF2/STAT1/KLF5/HYA…	86
GO:0023056	GO:0023056	positive regulation of signaling	1245	-0.444600056436734	-1.3096906370947	0.000231860343842845	0.038278788077688	0.036266385394887	2200	tags=18%, list=15%, signal=16%	MST1R/SKP2/TWSG1/MYC/RTN4/LTBR/PRKCA/MAP2K1/GPR137C/RAB29/TESPA1/NDFIP1/NDST1/NLRP3/PIK3R1/PRKCD/TRIM56/TXK/ZNHIT1/CD28/STX1A/VAMP8/APP/CMTM3/HEXIM1/CSF1/G0S2/DLL1/P2RY1/IQGAP1/NLE1/SH3RF1/PPP5C/DHX33/IL1B/AKR1C3/TNIK/JRK/RASGRF2/ACVR1/NADK/BCAR3/IRF7/NDRG4/RASGRF1/CA8/ING4/HYAL2/ACTN4/CDCA8/RSPO4/TLR8/CCL4/RALB/FLOT2/ATP6AP2/MERTK/IRAK3/INSR/ADRB2/S100A4/ADRA2B/NETO1/FGFBP3/CTBP2/IFI35/FABP5/CHS…	87
GO:0040011	GO:0040011	locomotion	822	-0.468861918309586	-1.3578898278367	0.000239374909846181	0.0386209655681372	0.036590573838808	2272	tags=21%, list=15%, signal=19%	LAMA2/FLT1/IL6R/TLR4/SGK1/ABI3/PRDM14/IFITM1/DUSP1/MYADM/RTN4/PRKCA/MAP2K1/HSPA8/PTPRK/PIK3R1/PRKCD/SERPINF1/BST1/PECAM1/APP/CMTM3/CSF1/CPNE3/SDC4/FUT4/IL1B/ROBO3/ACVR1/PLD1/TMSB4X/NDRG4/CTSG/CMTM1/ITGA6/OXSR1/ENPP2/HYAL2/ACTN4/TREM1/NTNG2/KIF21A/LDLRAD4/ARHGDIB/MDK/CCL4/CD300A/DAG1/RAP2B/DOCK5/PLGRKT/INSR/S100A4/LMNA/CNN2/RAB11A/PTGS2/PLXNB2/ACKR3/PRR5L/CTSH/CASS4/BSG/PYCARD/MGAT3/CCL3/ADTRP/THB…	88
GO:0060326	GO:0060326	cell chemotaxis	204	-0.598156914275008	-1.5904922133877	0.000261869401467007	0.0413113529114285	0.0391395214192618	2068	tags=27%, list=14%, signal=24%	PRKCD/BST1/APP/CSF1/IL1B/TMSB4X/CTSG/OXSR1/TREM1/MDK/CCL4/ACKR3/BSG/CCL3/THBS1/DEFA4/CCRL2/C5AR1/CSF3R/S100A14/CKLF/IL17RC/PDGFRB/CSF1R/FFAR2/TNFSF14/C3AR1/CCR4/RAC2/ADGRE2/TIAM1/DPP4/AIF1/CXCL2/CMKLR1/SLAMF8/FGFR1/FCER1G/TNFAIP6/S100A9/CX3CR1/C5AR2/LGALS3/FPR2/CCR5/S100A12/PADI2/PERP/HBEGF/S100A8/TRPM4/CCR2/PDGFB/CXCR1/CXCR2	89
GO:0010038	GO:0010038	response to metal ion	237	-0.576498800327438	-1.5537198068504	0.000260609245358295	0.0413113529114285	0.0391395214192618	2408	tags=24%, list=16%, signal=20%	ALAD/CPNE2/HMOX1/ASPH/UCP2/CASP9/PPP2CB/XRCC4/PCNA/HSPA8/SERPINF1/APP/CPNE3/IQGAP1/PPP5C/AKR1C3/CYBRD1/IMPA2/ITPKC/OGG1/CPNE5/ANK3/SCN5A/PTGS2/BSG/KCNIP2/THBS1/NDRG1/PARK7/HOMER1/NPTX1/ANXA11/PPP1CA/TLR9/MT2A/ATF1/CEBPA/PDCD6/ITPKA/ALOX5AP/AQP3/RYR1/CD14/ALOX15/CPNE7/CAT/KCNMB4/SLC30A1/PLSCR1/MT1F/MT1X/S100A8/CAV1/NEDD4/NQO1/RASAL1	90
GO:0070509	GO:0070509	calcium ion import	50	-0.776763999596994	-1.73246958171077	0.000264779594474256	0.0413114360697306	0.0391396002057433	1516	tags=32%, list=10%, signal=29%	ATP2C2/CALHM2/CCL3/CACNA1I/HOMER1/SLC24A4/CDK5/PDGFRB/TRIM27/MCUR1/SLC8A1/SLC30A1/LGALS3/ACE/WNK3/PDGFB	91
GO:0035295	GO:0035295	tube development	692	-0.471231545617671	-1.35363037017467	0.000270372537778141	0.0417255357758048	0.0395319297513371	2166	tags=19%, list=14%, signal=17%	RTN4/PRKCA/MAP2K1/PLCD3/PRICKLE1/THBS2/SERPINF1/PLOD3/POFUT1/HK2/CSF1/DLL1/MTHFD1/SDC4/FMNL3/NPR3/COL8A2/IL1B/SPINT1/ACVR1/PGK1/NDRG4/ID2/RDH10/EFNA3/PDCL3/MDK/DAG1/HS3ST3B1/ATP6AP2/ADRA2B/CCM2/PTGS2/PLXNB2/PRKACA/E2F7/ACKR3/CTSH/BSG/ADTRP/THBS1/PKM/SOS1/FZD5/SEMA4A/RALA/IFT52/PROX1/PANK2/PCSK5/ANGPT2/DDAH1/EGLN1/GADD45A/ZMIZ1/VASH2/PTPRM/TGFBR3/PFN1/C5AR1/HTATIP2/CSMD1/FOXC1/ING2/ECE1/FASLG/PDGF…	92
GO:0034157	GO:0034157	positive regulation of toll-like receptor 7 signaling pathway	4	-0.99530666470025	-1.45512262762589	0.000281637009120622	0.042730576912484	0.0404841335966247	28	tags=50%, list=0%, signal=50%	SLC15A4/RSAD2	93
GO:0045595	GO:0045595	regulation of cell differentiation	1043	-0.448367794141663	-1.31369343829456	0.000282904228044337	0.042730576912484	0.0404841335966247	2385	tags=19%, list=16%, signal=17%	FAM210B/HAPLN3/RUNX1/CTNNA1/PLXNB1/IL7R/S1PR5/SETD3/CDKL5/MYLK3/PRELID1/BTK/LAMA2/IL6R/TLR4/IFITM1/EIF6/TWSG1/MYC/RTN4/PRKCA/MAP2K1/TWF2/PRICKLE1/TESPA1/NDFIP1/HOOK3/NLRP3/CTDSP1/PIK3R1/SERPINF1/ZBTB46/ZNHIT1/CD28/CYB5D2/ZFHX3/PRKG2/MBNL3/APP/CSF1/DLL1/MAFB/SH3RF1/PI16/IL1B/MYCL/LILRB4/IL2RG/TOB1/SPINT1/ZFHX2/ACVR1/PUS7/CETP/TMSB4X/NBR1/IRF7/FAM20C/CRTAM/DBN1/ID2/PGLYRP1/EFNA3/LDLRAD4/CD109/PPARA…	94
GO:1901701	GO:1901701	cellular response to oxygen-containing compound	833	-0.467810701513838	-1.35514560968739	0.000299073148744284	0.0443007803686659	0.0419717878968262	2588	tags=21%, list=17%, signal=18%	PPM1E/IL18RAP/DAB2IP/GCH1/LPIN1/SCARB1/SGCB/ZNF16/PDE3B/CARD16/CES1/LDLR/GRB10/GPX1/PRKCQ/FAM210B/CTNNA1/PIP4K2B/GNAI2/SLC12A7/UCP2/CPEB1/CASP9/BTK/FYN/TLR4/SGK1/PDK2/GCLM/PCNA/AKR1A1/PRKCA/OXR1/TWF2/HSPA8/PTPRK/PRDX3/NLRP3/AGTRAP/ZDHHC7/PIK3R1/PRKCD/SERPINF1/EGR1/AQP9/HADHB/APP/P2RY1/LPIN2/IL1B/AKR1C3/LARP1/STAT6/NADK/FCAR/MPO/BCAR3/GNAQ/RUVBL2/CTSG/CAMKK2/RGS10/OGG1/PPARA/LYNX1/DAG1/IRAK3/INSR/…	95
GO:0048513	GO:0048513	animal organ development	1834	-0.422080142660471	-1.25491035423762	0.000299540422270174	0.0443007803686659	0.0419717878968262	2196	tags=17%, list=15%, signal=16%	TWSG1/SERPINH1/MYC/ZNF22/HSD17B3/CTF1/RTN4/RTN1/PCNA/LTBR/APCDD1/MAP2K1/PLCD3/PCDH9/HSPA8/PRICKLE1/PTCD2/TPRN/PRDX3/HOOK3/NDST1/SERPINF1/BTBD3/EGR1/PLOD3/ZFHX3/TMEM79/PECAM1/PRKG2/POFUT1/HK2/FAM83D/YWHAQ/APP/HEXIM1/CSF1/DLL1/MTHFD1/SDC4/RING1/IQGAP1/NLE1/MAFB/PI16/COL8A2/IL1B/AKR1C3/CRYBG3/MYCL/PPT1/STXBP3/SPINT1/STAT6/ACVR1/CASP5/PHOSPHO1/NBR1/BCAR3/FAM20C/NDRG4/MYO6/AP2B1/PTX3/CKB/ITGA6/ID2/VAM…	96
GO:0006954	GO:0006954	inflammatory response	615	-0.48518251119019	-1.38460304618799	0.000305724497922172	0.0447492414587526	0.0423966723705636	2096	tags=23%, list=14%, signal=21%	MGST2/NDFIP1/NDST1/NLRP3/PRKCD/CD28/VAMP8/BST1/APP/CSF1/TLR5/FUT4/DHX33/IL1B/LILRB4/ACVR1/CASP5/TMSB4X/AOAH/PTX3/PGLYRP1/CST7/HYAL2/DHRS7B/IRF5/PPARA/TLR8/MDK/CCL4/TRIM14/KNG1/PLGRKT/IFI35/CALHM2/PTGS2/FADS2/PYCARD/FCGR2B/CCL3/THBS1/PARK7/KLRG1/SPN/IER3/FPR1/CEBPB/EXTL3/PLD4/NAPEPLD/AFAP1L2/LGALS2/PRDX5/CCRL2/ELF4/GBP1/C5AR1/CD68/LXN/CNR1/LILRA5/LY75/IL17RC/MFHAS1/TLR9/CSF1R/CAMP/CD36/FFAR2/FCGR3…	97
GO:0022618	GO:0022618	protein-RNA complex assembly	182	0.585283132795175	1.66286536136153	0.00031479292818061	0.0452187144258688	0.0428414640793127	2694	tags=35%, list=18%, signal=29%	XAB2/SNRPA1/SNRNP200/ABT1/YTHDC1/SF1/RRP7A/DHX30/CELF1/SNIP1/NAF1/SFSWAP/DDX20/PTBP2/CLP1/PRPF8/ADAR/DDX28/SLU7/SF3A2/SART3/SRSF10/EIF3A/SRSF1/CELF2/NCBP1/PRPF3/SNRPB/DDX42/EIF3M/BRIX1/CRNKL1/FAU/DHX29/SF3B1/DICER1/TSSC4/SART1/TGS1/EIF3D/USP4/MDN1/STRAP/CD2BP2/RPS5/PIH1D1/ATR/PHF5A/USP39/DDX39B/PRPF39/ERAL1/BUD13/SF3B2/SNU13/WEE2-AS1/COIL/RPS15/DHX9/PRKDC/RPS28/XRCC5/EIF5	98
GO:0097529	GO:0097529	myeloid leukocyte migration	154	-0.626441973494392	-1.61209031350657	0.000315301643059657	0.0452187144258688	0.0428414640793127	2258	tags=34%, list=15%, signal=29%	FLT1/IL6R/DUSP1/RTN4/PIK3R1/BST1/PECAM1/APP/CSF1/FUT4/IL1B/CTSG/TREM1/MDK/CCL4/CD300A/CNN2/BSG/CCL3/THBS1/C5AR1/CSF3R/S100A14/CKLF/IL17RC/CSF1R/C3AR1/IL1R1/RAC2/ADGRE2/DPP4/AIF1/CXCL2/CMKLR1/SLAMF8/FCER1G/TNFAIP6/S100A9/CX3CR1/C5AR2/LGALS3/FPR2/S100A12/WDR1/PERP/S100A8/CD9/CCR2/PDGFB/CXCR1/CXCR2/PLCB1	99
GO:0007275	GO:0007275	multicellular organism development	3028	-0.399940565479357	-1.19946291103876	0.000324178929983687	0.0460269244790839	0.0436071846974899	2304	tags=17%, list=15%, signal=18%	DLG5/CDKL5/GYS1/CASP9/TAOK1/MYLK3/PRELID1/BTK/BCAS1/FYN/LAMA2/DUSP6/IL1RN/VMP1/ANG/ZDHHC16/NANOS1/FLT1/IL6R/MBP/TLR4/SGK1/ABI3/S100A6/PRDM14/EIF6/DUSP1/MST1R/TWSG1/SERPINH1/MYC/XRCC4/HSD17B3/CTF1/MYADM/RTN4/RTN1/ALDH5A1/PCNA/LTBR/APCDD1/PRKCA/MAP2K1/PLCD3/PCDH9/TWF2/HSPA8/PRICKLE1/PTCD2/RAB29/THBS2/PTPRK/TPRN/TESPA1/ETS2/NDFIP1/HOOK3/SLC5A3/TXNRD1/NDST1/NLRP3/CTDSP1/PIK3R1/UST/PRX/PLEKHG4/SERPINF…	100
GO:0051240	GO:0051240	positive regulation of multicellular organismal process	1146	-0.446931406710111	-1.31255627152015	0.000329717204247852	0.0463497511476337	0.0439130396360949	2258	tags=20%, list=15%, signal=18%	FLT1/IL6R/GAPDH/MBP/TLR4/PRDM14/THBD/PRKAB2/MYC/RTN4/BTN3A2/PRKCA/MAP2K1/TWF2/FH/THBS2/TESPA1/NLRP3/PIK3R1/ELOVL6/SERPINF1/TRIM56/ZBTB46/TXK/EGR1/CD28/VAMP8/BST1/PRKG2/HK2/APP/SH3KBP1/CSF1/G0S2/DLL1/P2RY1/DECR1/TLR5/DHX33/IL1B/LILRB4/IL2RG/SPINT1/STAT6/ACVR1/FRMD8/PANX1/IRF7/FAM20C/CRTAM/DBN1/ID2/CST7/HYAL2/PDCL3/IRF5/TLR8/MDK/DAG1/FLOT2/ATP6AP2/IRAK3/ADRB2/ADRA2B/OMA1/FABP5/CFL1/PTGS2/PLXNB2/CTS…	101
GO:0048024	GO:0048024	regulation of mRNA splicing, via spliceosome	95	0.663142102510404	1.7363781902778	0.000337400500961267	0.046964826594589	0.0444957791721779	1961	tags=32%, list=13%, signal=28%	YTHDC1/SF1/SRSF4/RBM15/EXOSC10/CELF1/SFSWAP/SRRM1/DDX5/WTAP/HNRNPL/SRSF10/CELF2/NCBP1/RBM25/RBPMS/SON/FMR1/UPF1/RBM10/RBM7/NUP98/RBFOX3/RBM39/JMJD6/SNW1/DYRK1A/EIF1/TRA2B/HNRNPA1	102
GO:0090407	GO:0090407	organophosphate biosynthetic process	475	-0.508987724097497	-1.43351920446958	0.000344732984309854	0.0475196010799156	0.0450213879049118	2158	tags=22%, list=14%, signal=20%	AKR1A1/GPAT3/SLC44A1/CKMT2/QPRT/PIK3R1/ELOVL6/EFR3B/DLAT/NDUFA11/DCXR/MTHFD1/P2RY1/PPT1/CRLS1/GNPDA1/NADK/PLD1/AK2/SLC25A19/TMSB4X/FABP3/PARP16/IMPA2/PAICS/CKB/ITPKC/HACD2/HPRT1/SPTLC2/DHRS7B/PPARA/INPP4A/CHP1/CMAS/SORD/FABP5/TKT/HACD1/PARP9/AGPAT2/PLEK/PIP4K2A/PANK2/DOLPP1/ACLY/CDIPT/BCKDK/MBOAT2/NDUFB10/PTEN/PPCDC/ACSBG2/DGKH/NME1/SRD5A3/PPAT/PIGV/AGPAT1/INPP4B/PMVK/SLC35C1/PRPSAP1/ITPKA/PIGM/P…	103
GO:0045089	GO:0045089	positive regulation of innate immune response	314	-0.536850926814009	-1.47765062986266	0.000354655839785395	0.0484173424353177	0.0458719329617163	2286	tags=21%, list=15%, signal=18%	BTK/FYN/KLRC1/GRAMD4/TLR4/RTN4/HSPA8/NLRP3/PIK3R1/TRIM56/TXK/ZDHHC18/NPLOC4/APP/HEXIM1/KLRC2/TLR5/DHX33/PPT1/IRF7/CRTAM/TLR8/CD300A/IRAK3/IFI35/PARP9/CLEC4E/PYCARD/OASL/FCN1/CD300LF/S100A14/MFHAS1/TLR9/CD36/FFAR2/LACC1/CTSS/KLRC4/SH2D1B/EREG/PVR/TLR10/TRIM3/FOSL1/IL12B/LTF/CLEC7A/OAS3/CD14/TYROBP/S100A9/OAS1/NLRC4/BANF1/FPR2/PLSCR1/LILRA2/MEFV/TLR7/RASGRP4/CASP6/S100A8/CAV1/CASP1/RSAD2/HCK	104
GO:0048609	GO:0048609	multicellular organismal reproductive process	583	-0.489005869332817	-1.38839880574372	0.000362846684100507	0.0486009171779151	0.0460458567638568	1570	tags=13%, list=10%, signal=12%	MDK/CELF3/IFT81/MERTK/CTSB/PTGS2/PRKACA/POC1B/BCAP31/BSG/SOS1/CFAP97/PSMA8/TTLL1/KDM1B/PANK2/ANGPT2/SPEF2/KATNAL1/ZMIZ1/PYGO2/ASPM/PTEN/CNR1/CSMD1/FOXC1/CHN2/ACSBG2/ING2/PTGDR2/TRIM27/JAM2/CETN2/VDR/SOD1/RACGAP1/EREG/LDOC1/PNLDC1/MEA1/PRDX4/FOSL1/RFX2/MSH2/TLE6/NME8/PAQR8/MKKS/TTK/AURKA/THRB/STK33/RUVBL1/SPATA32/TRIP13/SKA2/TNFAIP6/ASF1B/NPR2/SHB/CYP1B1/SPATA6/ACE/HYAL3/DYNLL1/AXL/CD9/ACVR2A/KLK1…	105
GO:0019220	GO:0019220	regulation of phosphate metabolic process	650	-0.481783539465223	-1.37926467701692	0.000359833722310823	0.0486009171779151	0.0460458567638568	2276	tags=19%, list=15%, signal=17%	FYN/ANG/FLT1/IL6R/TLR4/PDK2/EIF6/DUSP1/MST1R/CTF1/PLK1/MAP2K1/PRDX3/PRKCD/BST1/PECAM1/ME2/APP/P2RY1/IQGAP1/IL1B/LILRB4/TNIK/ACVR1/TMSB4X/FABP3/GNAQ/CAMKK2/ITGA6/ENPP2/HYAL2/CEP85/PDCL3/PPARA/CD300A/RALB/RAP2B/IRAK3/CHP1/INSR/ADRB2/CDC6/ADRA2B/CDK2AP1/PARP9/PTGS2/PLXNB2/PRKACA/PRR5L/GTF2H1/CASS4/SPRED2/SLC4A4/GATA1/PYCARD/ADTRP/CD3E/ARRB1/THBS1/PARK7/PLEK/PROX1/CLSPN/IER3/CAMK1/SLCO3A1/GADD45A/BCK…	106
GO:0048646	GO:0048646	anatomical structure formation involved in morphogenesis	745	-0.468738755046467	-1.35308603666685	0.000370917530039005	0.0492176363691009	0.0466301536288092	2299	tags=21%, list=15%, signal=19%	CASP9/MYLK3/FYN/ANG/FLT1/PRDM14/DUSP1/TWSG1/RTN4/PRKCA/MAP2K1/PLCD3/PRICKLE1/THBS2/ETS2/TXNRD1/SERPINF1/POFUT1/HK2/DLL1/MTHFD1/DUSP4/SDC4/FMNL3/NPR3/NLE1/MAFB/COL8A2/IL1B/SPINT1/ACVR1/PGK1/FAM20C/RDH10/TMOD4/EPB41L3/CSRP1/EFNA3/PDCL3/CD109/PPARA/SOX7/MDK/DAG1/DOCK5/ADRA2B/CCM2/PTGS2/PLXNB2/EOMES/PRKACA/E2F7/ACKR3/CTSH/POC1B/BSG/GATA1/ADTRP/THBS1/PKM/FZD5/SEMA4A/RALA/IFT52/PROX1/EGR2/TTLL1/PANK2/C…	107
GO:0009620	GO:0009620	response to fungus	47	-0.764363265300594	-1.68661828539936	0.00039027152085789	0.0510215882211794	0.0483392676417325	2286	tags=47%, list=15%, signal=40%	BTK/ANG/GAPDH/TLR4/APP/MPO/CTSG/PTX3/LEAP2/CLEC4E/DEFA4/IL17RC/CAMP/COTL1/LTF/CLEC7A/S100A9/CX3CR1/CLEC4D/S100A12/CLEC4C/S100A8	108
GO:0002253	GO:0002253	activation of immune response	465	-0.505829411814319	-1.4238443996267	0.000391699754620972	0.0510215882211794	0.0483392676417325	2286	tags=22%, list=15%, signal=19%	BTK/FYN/KLRC1/GRAMD4/TLR4/CFD/RTN4/BTN3A2/HSPA8/RAB29/TESPA1/NLRP3/PIK3R1/PRKCD/CD79B/TXK/CD28/LPXN/SPG21/ZDHHC18/NPLOC4/APP/CMTM3/HEXIM1/KLRC2/TLR5/DHX33/IL1B/PPT1/LILRB4/IRF7/SLA2/TLR8/CD300A/IRAK3/IFI35/CLEC4E/CD8B/PYCARD/FCGR2B/CD3E/CR2/SOS1/FPR1/CFP/OASL/PHPT1/FCN1/GBP1/GCSAM/C5AR1/CD300LF/S100A14/CD3D/MFHAS1/LAT2/TLR9/CEACAM1/CD36/FFAR2/LACC1/C3AR1/CTSS/CFH/KLRC4/ZNF683/CD3G/BLNK/TLR10/TRIM…	109
GO:0003013	GO:0003013	circulatory system process	355	-0.53185007246101	-1.47943544077064	0.000422567620855065	0.0527731532341677	0.0499987489104788	2119	tags=24%, list=14%, signal=21%	SLC44A1/SLC5A3/AGTRAP/ZNHIT1/NCALD/PLOD3/APP/DLL1/P2RY1/NPR3/CTSG/ID2/FLVCR2/SLC28A2/EHD3/PPARA/KNG1/ATP6AP2/DOCK5/INSR/ADRB2/ADRA2B/FGFBP3/SCN5A/FABP5/PTGS2/MYLK2/PRKACA/SLC4A4/KCNIP2/TJP3/SLC38A5/IER3/PCSK5/SLCO3A1/DDAH1/HRH2/GSTO1/CNR1/P2RY2/FOXC1/SLC1A3/SLC6A9/ECE1/CEACAM1/KCNK6/CD36/MYOF/RNF207/KCNJ2/C3AR1/SOD1/AKAP12/SERPINF2/STAT1/HOPX/LRP5/SLC1A5/EMILIN2/MKKS/PRCP/CYSLTR1/KCNJ12/KCNE3/THR…	110
GO:0051174	GO:0051174	regulation of phosphorus metabolic process	651	-0.48253573411858	-1.38224494594007	0.000418361493996882	0.0527731532341677	0.0499987489104788	2276	tags=20%, list=15%, signal=17%	FYN/ANG/FLT1/IL6R/TLR4/PDK2/EIF6/DUSP1/MST1R/CTF1/PLK1/MAP2K1/PRDX3/PRKCD/BST1/PECAM1/ME2/APP/P2RY1/IQGAP1/IL1B/LILRB4/TNIK/ACVR1/TMSB4X/FABP3/GNAQ/FAM20C/CAMKK2/ITGA6/ENPP2/HYAL2/CEP85/PDCL3/PPARA/CD300A/RALB/RAP2B/IRAK3/CHP1/INSR/ADRB2/CDC6/ADRA2B/CDK2AP1/PARP9/PTGS2/PLXNB2/PRKACA/PRR5L/GTF2H1/CASS4/SPRED2/SLC4A4/GATA1/PYCARD/ADTRP/CD3E/ARRB1/THBS1/PARK7/PLEK/PROX1/CLSPN/IER3/CAMK1/SLCO3A1/GADD…	111
GO:0160087	GO:0160087	spermatid cytoplasm removal during spermiation of flagellated sperm	1	-0.999867021276596	-1.32255923648165	0.000411630972421766	0.0527731532341677	0.0499987489104788	4	tags=100%, list=0%, signal=100%		112
GO:0010647	GO:0010647	positive regulation of cell communication	1238	-0.44212575938367	-1.30145996035681	0.000423460258998292	0.0527731532341677	0.0499987489104788	2200	tags=18%, list=15%, signal=16%	MST1R/SKP2/TWSG1/MYC/RTN4/LTBR/PRKCA/MAP2K1/GPR137C/RAB29/TESPA1/NDFIP1/NDST1/NLRP3/PIK3R1/PRKCD/TRIM56/TXK/ZNHIT1/CD28/STX1A/VAMP8/APP/CMTM3/HEXIM1/CSF1/G0S2/DLL1/P2RY1/IQGAP1/NLE1/SH3RF1/PPP5C/DHX33/IL1B/AKR1C3/TNIK/JRK/RASGRF2/ACVR1/NADK/BCAR3/IRF7/NDRG4/RASGRF1/CA8/ING4/HYAL2/ACTN4/CDCA8/RSPO4/TLR8/CCL4/RALB/FLOT2/ATP6AP2/ANK3/MERTK/IRAK3/INSR/ADRB2/S100A4/ADRA2B/NETO1/FGFBP3/CTBP2/IFI35/FABP…	113
GO:0048731	GO:0048731	system development	2546	-0.403652164003505	-1.20814632623234	0.000423731474059382	0.0527731532341677	0.0499987489104788	2304	tags=17%, list=15%, signal=18%	DLG5/CDKL5/GYS1/CASP9/TAOK1/MYLK3/BCAS1/FYN/LAMA2/DUSP6/ANG/ZDHHC16/NANOS1/FLT1/IL6R/MBP/TLR4/SGK1/ABI3/S100A6/MST1R/TWSG1/SERPINH1/MYC/XRCC4/HSD17B3/CTF1/RTN4/RTN1/ALDH5A1/PCNA/LTBR/APCDD1/PRKCA/MAP2K1/PLCD3/PCDH9/TWF2/HSPA8/PRICKLE1/PTCD2/RAB29/THBS2/PTPRK/TPRN/ETS2/NDFIP1/HOOK3/SLC5A3/NDST1/CTDSP1/UST/PRX/PLEKHG4/SERPINF1/BTBD3/EGR1/CD28/UNC119B/PLOD3/CYB5D2/ZFHX3/PECAM1/PRKG2/POFUT1/HK2/SPG21…	114
GO:1901293	GO:1901293	nucleoside phosphate biosynthetic process	237	-0.57167971729431	-1.54073191380504	0.000428014329445109	0.0528430212996666	0.0500649438533552	2102	tags=24%, list=14%, signal=21%	NDUFAB1/GMDS/PDK2/ADSL/QPRT/ELOVL6/DLAT/NDUFA11/MTHFD1/PPT1/GNPDA1/NADK/AK2/TMSB4X/PARP16/PAICS/HACD2/HPRT1/PPARA/CMAS/HACD1/PARP9/PANK2/ACLY/BCKDK/NDUFB10/PPCDC/ACSBG2/NME1/PPAT/SLC35C1/PRPSAP1/PID1/ENO1/NDUFB5/NDUFB6/ADCY9/LIPA/SDHC/NMNAT1/NDUFC2/COX11/CDA/GUCY2C/UCK2/ACOT7/UGP2/NDUFB2/NPR2/ACSL6/NDUFB3/UGDH/NDUFA8/PRPS2/ADCY5/RRM2/CMPK2	115
GO:0001525	GO:0001525	angiogenesis	353	-0.539167101337583	-1.49748968638082	0.000458398489336823	0.0561063944103812	0.0531567540402474	2166	tags=23%, list=14%, signal=20%	RTN4/PRKCA/PLCD3/THBS2/SERPINF1/POFUT1/HK2/DLL1/FMNL3/NPR3/COL8A2/IL1B/ACVR1/PGK1/EFNA3/PDCL3/MDK/DAG1/ADRA2B/CCM2/PTGS2/E2F7/ACKR3/CTSH/BSG/ADTRP/THBS1/PKM/FZD5/SEMA4A/PANK2/ANGPT2/DDAH1/EGLN1/GADD45A/VASH2/PTPRM/TGFBR3/C5AR1/HTATIP2/FOXC1/FASLG/PDGFRB/CEACAM1/CAMP/CD36/C3AR1/IGFBP7/ANPEP/PDCD6/EREG/LRG1/STAT1/KLF5/HYAL1/GRN/IL12B/EMILIN2/PRCP/CYSLTR1/PDGFA/FGFR1/EFNB2/CHI3L1/CX3CR1/PIK3R3/TYMP/…	116
GO:0042742	GO:0042742	defense response to bacterium	177	-0.609639453843291	-1.59066085238187	0.000462529147651014	0.0561281097294795	0.0531773277357833	2266	tags=30%, list=15%, signal=26%	ANG/IL6R/TLR4/RNASE4/GSDMB/PRKCD/APP/IL1B/MPO/CTSG/PGLYRP1/TREM1/LEAP2/CLEC4E/BPI/PYCARD/SPN/CEBPB/CFP/GBP7/DEFA4/ISG15/MPEG1/GBP1/C5AR1/S100A14/TLR9/CAMP/CD36/GRN/LYZ/IL12B/LCN2/LTF/OAS3/EMILIN2/TNFSF8/RNASE3/RNASE6/SLAMF8/FCER1G/S100A9/OAS1/NLRC4/CLEC4D/SLC30A1/FPR2/S100A12/ANXA3/RASGRP4/OAS2/S100A8/CASP1	117
GO:0060525	GO:0060525	prostate glandular acinus development	5	-0.98874560683296	-1.49419830492104	0.000471739481022909	0.0567606538268073	0.0537766175556802	19	tags=40%, list=0%, signal=40%	WDR77/TP63	118
GO:1901700	GO:1901700	response to oxygen-containing compound	1153	-0.442139584546911	-1.29882450535638	0.000488375610547224	0.0582685455340293	0.0552052359768507	2368	tags=19%, list=16%, signal=17%	CTNNA1/PIP4K2B/GNAI2/HMOX1/ASPH/SLC12A7/UCP2/CPEB1/CASP9/BTK/FYN/TLR4/SGK1/THBD/PDK2/PPP2CB/EIF6/GCLM/PCNA/ARPC1B/AKR1A1/PRKCA/OXR1/TWF2/HSPA8/PTPRK/PRDX3/MGST2/NLRP3/AGTRAP/ZDHHC7/PIK3R1/PRKCD/SERPINF1/EGR1/AQP9/HADHB/APP/P2RY1/SH3RF1/LPIN2/PPP5C/IL1B/AKR1C3/LARP1/STXBP3/CRLS1/STAT6/NADK/FCAR/MPO/HBA2/BCAR3/PANX1/GNAQ/RUVBL2/CTSG/CAMKK2/RMI1/RGS10/HYAL2/OGG1/EDEM3/IRF5/PPARA/LYNX1/DAG1/CRY1/IRAK…	119
GO:0001568	GO:0001568	blood vessel development	461	-0.503068236162429	-1.4137542031707	0.000497869063382313	0.0585877103455193	0.0555076215705245	2276	tags=23%, list=15%, signal=20%	FYN/ANG/FLT1/IL6R/RTN4/PRKCA/MAP2K1/PLCD3/PRICKLE1/THBS2/NDST1/SERPINF1/EGR1/PECAM1/POFUT1/HK2/DLL1/FMNL3/NPR3/COL8A2/IL1B/SPINT1/ACVR1/PGK1/AP2B1/EFNA3/PDCL3/MDK/DAG1/ADRA2B/CCM2/PTGS2/E2F7/ACKR3/CTSH/BSG/ADTRP/THBS1/PKM/SOS1/FZD5/SEMA4A/PROX1/EGR2/PANK2/ANGPT2/DDAH1/EGLN1/GADD45A/ZMIZ1/VASH2/PTPRM/TGFBR3/C5AR1/HTATIP2/FOXC1/FASLG/PDGFRB/CEACAM1/CAMP/CD36/C3AR1/IGFBP7/ANPEP/PDCD6/EREG/LRG1/SERPI…	120
GO:0009967	GO:0009967	positive regulation of signal transduction	1123	-0.441413160628182	-1.29305093809636	0.0004993036309204	0.0585877103455193	0.0555076215705245	2200	tags=18%, list=15%, signal=17%	MST1R/SKP2/TWSG1/MYC/RTN4/LTBR/PRKCA/MAP2K1/GPR137C/RAB29/TESPA1/NDFIP1/NDST1/NLRP3/PIK3R1/PRKCD/TRIM56/TXK/ZNHIT1/CD28/STX1A/APP/CMTM3/HEXIM1/CSF1/G0S2/DLL1/P2RY1/IQGAP1/NLE1/SH3RF1/PPP5C/DHX33/IL1B/AKR1C3/TNIK/JRK/ACVR1/BCAR3/IRF7/NDRG4/RASGRF1/CA8/ING4/HYAL2/ACTN4/CDCA8/RSPO4/TLR8/CCL4/RALB/FLOT2/ATP6AP2/MERTK/IRAK3/INSR/ADRB2/S100A4/ADRA2B/NETO1/FGFBP3/CTBP2/IFI35/FABP5/CHSY1/PARP9/PRKACA/ACK…	121
GO:0002683	GO:0002683	negative regulation of immune system process	401	-0.517964747186296	-1.44427541725457	0.000513377001166656	0.0587816666335822	0.0556913811367462	2546	tags=28%, list=17%, signal=24%	KLRD1/SIRT2/CEP63/TMBIM6/LDLR/DNAJA3/GPX1/PLK2/RUNX1/HMOX1/IL7R/CPTP/DLG5/BTK/FYN/KLRC1/GRAMD4/TLR4/LGALS9C/DUSP1/TWSG1/MYC/HSPA8/NDFIP1/PIK3R1/ZBTB46/LPXN/ZDHHC18/NPLOC4/DLL1/SDC4/MAFB/PPT1/LILRB4/STAT6/SLA2/LYAR/CTSG/CRTAM/ID2/PGLYRP1/CST7/MDK/CD300A/MERTK/IRAK3/LILRB3/CNN2/CBFB/BPI/FCGR2B/CCL3/ADTRP/CR2/THBS1/SPN/CEBPB/DTX1/PRDM16/PAG1/PHPT1/ISG15/BST2/GBP1/GCSAM/CD68/CD33/CNR1/TNFRSF13B/CD300…	122
GO:1901135	GO:1901135	carbohydrate derivative metabolic process	742	-0.470984471758307	-1.36034906214227	0.000507707826185332	0.0587816666335822	0.0556913811367462	2338	tags=22%, list=16%, signal=20%	NDUFAB1/UCP2/GMDS/BTK/GALNT4/CHST12/GAPDH/TMTC1/NUDT11/ADSL/EIF6/RPN2/GALNT7/AKR1A1/DPY19L1/GPAT3/HSPA8/PGAM1/PGM2/NDST1/PRKCD/UST/SMUG1/PLOD3/NDUFA11/SCCPDH/POFUT1/HK2/APP/DCXR/MTHFD1/DERA/FUT4/IL1B/AKR1C3/B3GAT1/ST3GAL6/GNPDA1/NADK/GIMAP7/AK2/TMSB4X/PGK1/EXTL2/PAICS/NUDT9/AOAH/PTX3/DHTKD1/SUMF1/PGLYRP1/HPRT1/HYAL2/OGG1/ALDOC/EDEM3/AKR7A2/PPARA/NUDT5/HS3ST3B1/CHP1/INSR/CMAS/SORD/HMMR/TKT/CHSY1/P…	123
GO:0016477	GO:0016477	cell migration	1008	-0.447962400620606	-1.31105163116933	0.000512724118781048	0.0587816666335822	0.0556913811367462	2432	tags=21%, list=16%, signal=19%	GLIPR2/GRB10/GPX1/PLK2/SEMA4G/PRKCQ/CTNNA1/PLXNB1/GNAI2/HMOX1/TNFRSF18/SATB2/DLG5/CDKL5/FYN/LAMA2/ANG/NANOS1/FLT1/IL6R/TLR4/SGK1/ABI3/IFITM1/DUSP1/MST1R/MYADM/RTN4/APCDD1/PRKCA/HSPA8/PRICKLE1/PTPRK/PIK3R1/PRKCD/SERPINF1/LPXN/BST1/PECAM1/FAM83D/APP/SH3KBP1/CSF1/CPNE3/SDC4/FMNL3/P2RY1/IQGAP1/SH3RF1/FUT4/IL1B/ACVR1/TMSB4X/NDRG4/CTSG/CRTAM/ITGA6/OXSR1/ENPP2/CDHR3/HYAL2/ACTN4/TREM1/NTNG2/CEP85/LDLRAD4…	124
GO:0030097	GO:0030097	hemopoiesis	766	-0.467913977005252	-1.35370591916165	0.000561205211771155	0.0637439327738149	0.0603927696945145	2299	tags=21%, list=15%, signal=18%	CASP9/PRELID1/BTK/ANG/KLRC1/IL6R/TLR4/BATF2/EIF6/TWSG1/MYC/LTBR/PRKCA/TESPA1/PRDX3/NDFIP1/NLRP3/PIK3R1/CD79B/ZBTB46/ZNHIT1/EGR1/CD28/APP/CSF1/DLL1/OSTM1/MAFB/SH3RF1/IL1B/LILRB4/IL2RG/STAT6/PUS7/GLRX5/TMSB4X/NHEJ1/IRF7/FAM20C/LYAR/CRTAM/DHTKD1/ID2/ARMC6/PGLYRP1/HSCB/HYAL2/DHRS7B/SLC25A40/CD109/TNFRSF9/MDK/MERTK/LILRB3/CNN2/MEAF6/EOMES/CLEC4E/CBFB/GATA1/FCGR2B/CCL3/CD3E/CR2/SOS1/FZD5/SEMA4A/SPN/PLE…	125
GO:0022612	GO:0022612	gland morphogenesis	72	-0.704773651604403	-1.64007449134669	0.000578068517329931	0.0651382286432568	0.0617137642686649	1570	tags=29%, list=10%, signal=26%	TWSG1/RTN4/CSF1/STAT6/MDK/DAG1/PROX1/CEBPB/RPS6KA1/CSMD1/CEACAM1/CSF1R/VDR/LRP5/LIPA/PDGFA/FGFR1/PERP/CAV1/TP63/NTN4	126
GO:0002274	GO:0002274	myeloid leukocyte activation	191	-0.581140735689362	-1.53345335610629	0.000605094045303406	0.0675495025964204	0.0639982720827734	2286	tags=29%, list=15%, signal=25%	BTK/TLR4/RAB44/BATF2/LTBR/PRKCD/VAMP8/APP/CSF1/STXBP3/LILRB4/FCAR/CTSG/CST7/HYAL2/CD300A/IFI35/CALHM2/GATA1/BPI/PYCARD/FCGR2B/CCL3/THBS1/NDRG1/BATF/C5AR1/CD33/CNR1/CD300LF/MFHAS1/LAT2/TLR9/CAMP/FCGR3A/CTSC/CEBPA/GRN/RAC2/ADGRE2/MMP8/DNASE1L3/AIF1/TYROBP/FCER1G/CX3CR1/MILR1/CLEC4D/PLSCR1/LILRA2/S100A12/ANXA3/DYSF/CCR2/CAMK4/CXCR2	127
GO:0033993	GO:0033993	response to lipid	644	-0.477458722750201	-1.36691810012929	0.000613740374344149	0.0675495025964204	0.0639982720827734	1335	tags=13%, list=9%, signal=12%	GATA1/BPI/PYCARD/CCL3/ADTRP/THBS1/PARK7/CNP/AIFM1/CEBPB/TRERF1/ZMIZ1/LTK/DEFA4/SOCS2/TGFBR3/CD68/SRD5A1/CNR1/PSPH/S100A14/ZNF366/FASLG/CHMP5/TLR9/CAMP/CD36/FFAR2/IGFBP7/VDR/PMVK/AKAP12/ZNF683/LDOC1/PDCD1LG2/PID1/PTGER2/FOSL1/ABCA3/IL12B/LTF/MMP8/LILRB2/PAQR8/LIPA/AQP3/WNT9A/CD14/TNFRSF1B/CXCL2/DGAT2/CAT/LPL/CX3CR1/IRS1/FKBP4/VIM/CYP1B1/CCR5/LILRA2/CEBPE/ANXA3/WNT5B/ADCY5/ACE/PADI2/LBH/S100A8/AXL/…	128
GO:0050776	GO:0050776	regulation of immune response	770	-0.468898315881824	-1.35662566160886	0.00061365283537175	0.0675495025964204	0.0639982720827734	2126	tags=19%, list=14%, signal=17%	HSPA8/RAB29/TESPA1/NDFIP1/NLRP3/PIK3R1/PRKCD/CD79B/TRIM56/TXK/CD28/LPXN/SPG21/ZDHHC18/NPLOC4/APP/CMTM3/HEXIM1/KLRC2/TLR5/CLC/DHX33/IL1B/PPT1/LILRB4/STAT6/FCAR/IRF7/SLA2/LYAR/CTSG/CRTAM/PGLYRP1/TLR8/CD300A/KLRB1/IRAK3/LILRB3/IFI35/PARP9/CTSH/CLEC4E/KIR3DL2/CD8B/LILRA6/PYCARD/FCGR2B/CD3E/CR2/PARK7/SOS1/CD300E/FZD5/SPN/FPR1/CFP/OASL/OSCAR/CD300C/PHPT1/FCN1/ISG15/BATF/GBP1/GCSAM/C5AR1/CD33/CNR1/LILRA…	129
GO:0048870	GO:0048870	cell motility	1156	-0.441061052529918	-1.29558127459708	0.000653435959562483	0.0713652596451395	0.0676134261315706	2432	tags=21%, list=16%, signal=19%	GLIPR2/GRB10/GPX1/PLK2/SEMA4G/DNAH8/PRKCQ/CTNNA1/PLXNB1/GNAI2/HMOX1/TNFRSF18/SATB2/DLG5/CDKL5/VDAC3/FYN/LAMA2/DST/ANG/NANOS1/FLT1/IL6R/TLR4/SGK1/ABI3/PRDM14/IFITM1/DUSP1/MST1R/MYADM/RTN4/APCDD1/PRKCA/MAP2K1/HSPA8/PRICKLE1/PTPRK/PIK3R1/PRKCD/SERPINF1/LPXN/BST1/PECAM1/FAM83D/APP/SH3KBP1/CSF1/CPNE3/SDC4/FMNL3/P2RY1/IQGAP1/SH3RF1/FUT4/IL1B/CFAP126/ACVR1/TMSB4X/NDRG4/CTSG/CRTAM/ITGA6/OXSR1/ENPP2/CDHR3…	130
GO:0050778	GO:0050778	positive regulation of immune response	614	-0.478639509165441	-1.36570334130929	0.000669639144357051	0.0725766150502398	0.0687610978363901	2286	tags=19%, list=15%, signal=17%	BTK/FYN/KLRC1/GRAMD4/TLR4/CFD/RTN4/BTN3A2/HSPA8/RAB29/TESPA1/NLRP3/PIK3R1/PRKCD/CD79B/TRIM56/TXK/CD28/LPXN/SPG21/ZDHHC18/NPLOC4/APP/CMTM3/HEXIM1/KLRC2/TLR5/DHX33/IL1B/PPT1/LILRB4/STAT6/IRF7/SLA2/CTSG/CRTAM/TLR8/CD300A/IRAK3/IFI35/PARP9/CLEC4E/CD8B/PYCARD/FCGR2B/CD3E/CR2/PARK7/SOS1/FZD5/FPR1/CFP/OASL/PHPT1/FCN1/GBP1/GCSAM/C5AR1/CNR1/CD300LF/S100A14/CD3D/MFHAS1/LAT2/TLR9/CEACAM1/CD36/FFAR2/LACC1/C3…	131
GO:0045444	GO:0045444	fat cell differentiation	162	-0.596751051524442	-1.54444043817159	0.000686965483316512	0.0738904237282412	0.0700058366132513	1800	tags=21%, list=12%, signal=19%	FABP3/ID2/DHRS7B/ERO1A/TRIO/ADRB2/CTBP2/PTGS2/EGR2/CEBPB/PRDM16/NAPEPLD/TRIB3/FFAR2/CEBPD/CEBPA/ALDH6A1/LRG1/KLF5/FNDC5/TMEM64/LRP5/MKKS/CMKLR1/LPL/TRIB2/NPR2/WNT5B/CREBL2/SORT1/TRPM4/STEAP4/GNB3/PLCB1	132
GO:0002833	GO:0002833	positive regulation of response to biotic stimulus	331	-0.536694139078516	-1.48670571569628	0.000703915305304166	0.0751442819902898	0.0711937767034581	2286	tags=21%, list=15%, signal=18%	BTK/FYN/KLRC1/GRAMD4/TLR4/RTN4/PRKCA/HSPA8/NLRP3/PIK3R1/TRIM56/TXK/ZDHHC18/NPLOC4/APP/HEXIM1/KLRC2/TLR5/DHX33/PPT1/IRF7/CRTAM/TLR8/CD300A/IRAK3/IFI35/PARP9/CLEC4E/PYCARD/OASL/FCN1/CD300LF/S100A14/MFHAS1/TLR9/CD36/FFAR2/LACC1/CTSS/KLRC4/SH2D1B/EREG/PVR/TLR10/GRN/TRIM3/FOSL1/IL12B/LTF/CLEC7A/OAS3/EMILIN2/CD14/TYROBP/S100A9/OAS1/NLRC4/BANF1/FPR2/PLSCR1/LILRA2/MEFV/TLR7/RASGRP4/CASP6/S100A8/CAV1/CASP…	133
GO:0050865	GO:0050865	regulation of cell activation	512	-0.495275636140292	-1.39934888225889	0.000722632547338052	0.0765666933366095	0.0725414086601176	2304	tags=24%, list=15%, signal=21%	DLG5/TMX1/PRELID1/BTK/FYN/KLRC1/IL6R/TLR4/THBD/LGALS9C/TWSG1/PRKCA/TESPA1/NDFIP1/NLRP3/PRKCD/ZBTB46/CD28/BST1/APP/SH3KBP1/KLRC2/SDC4/SH3RF1/CLC/IL1B/LILRB4/IL2RG/STAT6/GNAQ/CTSG/CRTAM/ID2/PGLYRP1/CST7/TNFRSF9/MDK/CD300A/FLOT2/MERTK/CALHM2/CBFB/BPI/PYCARD/FCGR2B/CCL3/CD3E/THBS1/SOS1/SPN/PLEK/CEBPB/DTX1/SMARCD3/PAG1/ZMIZ1/BATF/RPS6KA1/CD33/CNR1/TNFRSF13B/CD300LF/LILRA5/MFHAS1/TLR9/LST1/CEACAM1/TNFS…	134
GO:0008283	GO:0008283	cell population proliferation	1327	-0.431163532478651	-1.27078718002808	0.000734428647457383	0.0772401328637032	0.0731794439443111	2410	tags=19%, list=16%, signal=18%	MKS1/PRKCQ/SLC25A5/UCHL1/HAPLN3/RUNX1/CTNNA1/PLXNB1/GNAI2/HMOX1/ASPH/IL7R/SUGT1/SKAP2/DLG5/BTK/FYN/RNF187/ANG/FLT1/IL6R/TLR4/SGK1/S100A6/IFITM1/LGALS9C/DUSP1/MST1R/TWSG1/MYC/CTF1/RTN4/PRKCA/MAP2K1/PLCD3/PTPRK/PRDX3/NDFIP1/HOOK3/TXNRD1/NDST1/PIK3R1/PRKCD/SERPINF1/RPS6KA2/EGR1/CD28/BST1/FAM83D/APP/CSF1/DLL1/TPD52L2/SDC4/NPR3/SH3RF1/COL8A2/CLC/IL1B/AKR1C3/CLMN/LARP1/LILRB4/TOB1/SPINT1/STAT6/BCAR3/FA…	135
GO:0051049	GO:0051049	regulation of transport	1105	-0.445427610659155	-1.3045127668499	0.000753052527161374	0.0786164689752735	0.0744834229457833	2032	tags=17%, list=14%, signal=16%	STX1A/VAMP8/PRKG2/HK2/YWHAQ/CLTCL1/APP/KLRC2/DLL1/SDC4/P2RY1/IL1B/PPT1/STXBP3/IL2RG/NCDN/NADK/PLD1/RIMS3/CETP/TMSB4X/FABP3/KCTD7/NDRG4/MYO6/LYAR/PTX3/OXSR1/SNX33/TTC39B/HYAL2/ACTN4/EHD3/PLTP/PPARA/AP2S1/CCL4/CD300A/ANK3/CRY1/SLC31A2/MERTK/ATP2C2/CHP1/INSR/ADRB2/ADRA2B/SCN5A/CNN2/TMC2/FABP5/RAB11A/PTGS2/MYLK2/BEST1/EEPD1/PRKACA/CRACR2B/PRR5L/PNKD/BCAP31/BSG/GATA1/PYCARD/FCGR2B/CCL3/ADTRP/KCNIP2/CO…	136
GO:0043086	GO:0043086	negative regulation of catalytic activity	317	-0.521990021311912	-1.43935342778293	0.000768821596202676	0.0796768541816467	0.0754880612975336	2511	tags=24%, list=17%, signal=20%	TMBIM6/CARD16/LIMK1/PKIA/DNAJA3/GPX1/UCHL1/SERPINA1/GNAI2/GAPDH/DUSP1/SERPINH1/PLK1/PRDX3/PRKCD/SERPINF1/APP/SH3RF1/PI16/IL1B/LILRB4/SPINT1/GNAQ/PTX3/CST7/HYAL2/CEP85/CD109/SERPINB2/CD300A/KNG1/IRAK3/CHP1/SERPINE3/PARP9/PTGS2/P2RY13/PYCARD/THBS1/SERPINA12/EGLN1/GADD45A/PHPT1/PRDX5/LXN/PTEN/NOL3/DTX3L/TRIB3/CEACAM1/TRIM27/CDKN1C/SERPINF2/DUSP7/LTF/LRP5/SERPING1/IFI6/SERPINI1/SLC8A1/GZMA/CSTA/TRIB2…	137
GO:0030855	GO:0030855	epithelial cell differentiation	398	-0.498848536716079	-1.39000196766334	0.000807284430212374	0.0830566981170673	0.0786902191737904	2167	tags=19%, list=14%, signal=17%	MYADM/PCNA/MAP2K1/TPRN/ZDHHC7/TST/PLOD3/TMEM79/PECAM1/DLL1/IQGAP1/MAFB/IL1B/AKR1C3/MYCL/ACVR1/PGK1/FAM20C/MYO6/ID2/PSAP/IRF6/ALDOC/CD109/HSF4/CBR1/LIPN/CTSB/CCM2/E2F7/SPRED2/TUBB/GATA1/TJP3/FZD5/KEAP1/MCOLN3/PROX1/CEBPB/EXTL3/FOXC1/VDAC1/KRT10/TLR9/CEACAM1/RAB10/VDR/SOD1/CEBPA/EREG/STAT1/KLF5/BCL11B/GDF11/LIPA/AQP3/THRB/RBBP9/OPN3/FGFR1/CSTA/PRLR/KRT72/NPR2/VIM/LGALS3/WNT5B/LBH/CDKN2B/CASP6/CAV1/…	138
GO:0140448	GO:0140448	signaling receptor ligand precursor processing	25	-0.829884048882126	-1.68720396264009	0.00083818264716256	0.0856152318303167	0.0811142449684995	1760	tags=44%, list=12%, signal=39%	CTSG/ATP6AP2/PCSK5/ECE1/ECE2/CTSL/DPP4/ACE/ACE2/MME/CASP1	139
GO:0050832	GO:0050832	defense response to fungus	37	-0.783483092352614	-1.6797070146764	0.000876253231534975	0.0877451480554647	0.0831321866683064	2266	tags=51%, list=15%, signal=44%	ANG/GAPDH/APP/MPO/CTSG/LEAP2/CLEC4E/DEFA4/IL17RC/CAMP/COTL1/LTF/CLEC7A/S100A9/CX3CR1/CLEC4D/S100A12/CLEC4C/S100A8	140
GO:0071674	GO:0071674	mononuclear cell migration	162	-0.591028573252691	-1.52963019723967	0.000866727461256995	0.0877451480554647	0.0831321866683064	2258	tags=27%, list=15%, signal=23%	FLT1/IL6R/DUSP1/RTN4/PECAM1/APP/CSF1/FUT4/CTSG/CRTAM/OXSR1/MDK/CCL4/CNN2/PYCARD/CCL3/ADTRP/THBS1/SPN/DEFA4/GCSAM/C5AR1/S100A14/CKLF/CSF1R/JAM2/TNFSF14/C3AR1/AIF1/CMKLR1/SLAMF8/CX3CR1/LGALS3/FPR2/CCR5/S100A12/PADI2/TRPM4/CD9/CCR2/PDGFB/CXCR1/CXCR2/PLCB1	141
GO:0002758	GO:0002758	innate immune response-activating signaling pathway	240	-0.553896983225843	-1.49519419302148	0.000879700711814642	0.0877451480554647	0.0831321866683064	2286	tags=22%, list=15%, signal=19%	BTK/FYN/KLRC1/GRAMD4/TLR4/RTN4/HSPA8/NLRP3/PIK3R1/ZDHHC18/NPLOC4/APP/KLRC2/TLR5/DHX33/PPT1/IRF7/TLR8/CD300A/IRAK3/IFI35/CLEC4E/PYCARD/OASL/FCN1/CD300LF/S100A14/MFHAS1/TLR9/CD36/FFAR2/LACC1/CTSS/KLRC4/TLR10/TRIM3/FOSL1/LTF/CLEC7A/OAS3/CD14/TYROBP/S100A9/OAS1/NLRC4/BANF1/LILRA2/MEFV/TLR7/S100A8/CAV1/CASP1/RSAD2/HCK	142
GO:0006812	GO:0006812	monoatomic cation transport	644	-0.47480789563686	-1.35932903873218	0.000885300910260367	0.0877451480554647	0.0831321866683064	1817	tags=16%, list=12%, signal=14%	COX7A2L/TMSB4X/PANX1/ATOX1/OXSR1/ACTN4/FLVCR2/EHD3/ORAI3/CCL4/ATP6AP2/ANK3/ERO1A/SLC31A2/ATP2C2/CHP1/ADRB2/SCN5A/CALHM2/TMC2/PTGS2/BEST1/PRKACA/CRACR2B/CHRNB1/TMEM109/SLC4A4/SLC22A17/CCL3/SLC41A2/KCNIP2/COX5A/COMMD1/PARK7/SLC38A5/MCOLN3/CACNA1I/HOMER1/STEAP3/ATP6V0E2/GPM6A/SLC12A1/SLC24A4/NDUFB10/GSTO1/RRAD/NOL3/LILRA5/SLC1A3/SLC6A9/CDK5/VDAC1/FASLG/PDGFRB/UQCR10/TLR9/KCNK6/TRIM27/KCNJ2/CTSS/VDR/…	143
GO:0060668	GO:0060668	regulation of branching involved in salivary gland morphogenesis by extracellular matrix-epithelial cell signaling	1	-0.999468085106383	-1.32203154959384	0.000889935295111066	0.0877451480554647	0.0831321866683064	10	tags=100%, list=0%, signal=100%		144
GO:0001654	GO:0001654	eye development	224	-0.542590005864041	-1.44749378535322	0.000921752553489023	0.0902554672719804	0.0855105327116968	2265	tags=19%, list=15%, signal=17%	ZDHHC16/FLT1/TWSG1/PRICKLE1/SERPINF1/DLL1/RING1/COL8A2/CRYBG3/BCAR3/RDH10/HSF4/LAMC3/MERTK/SPRED2/BSG/SOS1/FZD5/PROX1/GPM6A/SMARCD3/PTPRM/PYGO2/MEGF11/FOXC1/FASLG/PDGFRB/ACTL6A/FBN1/ALDH1A3/BCL11B/BBS10/LRP5/GDF11/WNT9A/THRB/VIM/WNT2B/CYP1B1/MYOM2/WNT5B/SAMD7/TMEM231	145
GO:0072521	GO:0072521	purine-containing compound metabolic process	430	-0.503705874796341	-1.41276433068063	0.000933370725047038	0.0907671065357387	0.0859952739392653	2338	tags=22%, list=16%, signal=19%	NDUFAB1/LDHB/UCP2/ALDH1L2/GAPDH/NUDT11/PDK2/ADSL/EIF6/HSPA8/PGAM1/QPRT/PGM2/ELOVL6/DLAT/NDUFA11/HK2/ME2/APP/DCXR/MTHFD1/DERA/PPT1/NADK/GIMAP7/AK2/TMSB4X/PARP16/PGK1/PAICS/NUDT9/MDH2/DHTKD1/HACD2/HPRT1/ALDOC/PPARA/NUDT5/INSR/TKT/HACD1/PARP9/PRKACA/SLC4A4/PKM/HK3/FMO2/IER3/PGM1/PANK2/ACLY/BCKDK/PRDX5/NDUFB10/LDHA/PPCDC/ACSBG2/NME1/TPST2/ITPA/PPAT/DPYD/LACC1/PMVK/PRPSAP1/PID1/ENO1/MAGI3/NDUFB5/NDUFB…	146
GO:0000380	GO:0000380	alternative mRNA splicing, via spliceosome	64	0.713910499612322	1.75463895101919	0.000983978888562509	0.0950376344204796	0.0900412904900845	2124	tags=38%, list=14%, signal=32%	YTHDC1/RBM15/CELF1/SFSWAP/SFPQ/DDX5/WTAP/HNRNPL/SLU7/SCNM1/SRSF1/CELF2/NCBP1/RBM25/NCBP2/RBPMS/HNRNPUL1/FMR1/STRAP/RBM7/RBFOX3/TRA2B/HNRNPA1/HNRNPM	147
GO:0050764	GO:0050764	regulation of phagocytosis	74	-0.686558773427995	-1.60644028877589	0.000997739661084395	0.0955184820965723	0.090496858913568	1873	tags=31%, list=12%, signal=27%	IL2RG/LYAR/PTX3/CD300A/MERTK/CNN2/PYCARD/FCGR2B/CFP/FCN1/CD300LF/CD36/RAB27A/SOD1/CLEC7A/ALOX15/FCER1G/FPR2/PLSCR1/SIRPG/SIRPB1/DYSF/HCK	148
GO:0046903	GO:0046903	secretion	636	-0.474392572275625	-1.35728376255692	0.00100241258151777	0.0955184820965723	0.090496858913568	1564	tags=15%, list=10%, signal=14%	CD300A/RALB/CRY1/MERTK/ADRA2B/RAB11A/PTGS2/BEST1/PRKACA/PDIA4/PNKD/BSG/GATA1/SNAP29/AP1S1/FCGR2B/CCL3/ADTRP/PARK7/SNAPIN/ARFIP1/RALA/RAB3IP/PLEK/PSMD9/STEAP3/PCSK5/ATP9A/HRH2/SOCS2/HCAR2/CD33/CNR1/P2RY2/CKLF/NME1/CDK5/LAT2/CEACAM1/RAB10/FFAR2/MYOF/FCGR3A/RAB27A/SYBU/VDR/RAB3D/ALOX12B/IER3IP1/SNAP47/RAC2/ADGRE2/SYNGR1/IL12B/TIAM1/LRP5/SLC1A5/PTPRN2/GOLPH3L/TNFRSF1B/VSNL1/FGFR1/S100A10/MON1A/TUNAR/…	149
GO:0090103	GO:0090103	cochlea morphogenesis	8	-0.955049514663791	-1.57601449740372	0.00101416641915076	0.0959585091367467	0.0909137527345205	16	tags=25%, list=0%, signal=25%	CTHRC1/MYO3A	150
GO:0048514	GO:0048514	blood vessel morphogenesis	399	-0.49969946002705	-1.39335765783077	0.00102054760386313	0.0959585091367467	0.0909137527345205	2166	tags=22%, list=14%, signal=19%	RTN4/PRKCA/PLCD3/THBS2/SERPINF1/POFUT1/HK2/DLL1/FMNL3/NPR3/COL8A2/IL1B/ACVR1/PGK1/EFNA3/PDCL3/MDK/DAG1/ADRA2B/CCM2/PTGS2/E2F7/ACKR3/CTSH/BSG/ADTRP/THBS1/PKM/SOS1/FZD5/SEMA4A/PROX1/PANK2/ANGPT2/DDAH1/EGLN1/GADD45A/ZMIZ1/VASH2/PTPRM/TGFBR3/C5AR1/HTATIP2/FOXC1/FASLG/PDGFRB/CEACAM1/CAMP/CD36/C3AR1/IGFBP7/ANPEP/PDCD6/EREG/LRG1/SERPINF2/STAT1/KLF5/HYAL1/GRN/IL12B/LRP5/EMILIN2/PRCP/CYSLTR1/PDGFA/FGFR1/E…	151
GO:0035556	GO:0035556	intracellular signal transduction	2279	-0.407547829065911	-1.21887945435663	0.00104355449153416	0.0974762280973813	0.0923516817681094	2258	tags=17%, list=15%, signal=17%	FLT1/SPSB2/IL6R/GAPDH/MBP/GRAMD4/TLR4/SGK1/CHEK2/PDK2/PPP2CB/LRRC8D/BATF2/DUSP1/MST1R/SKP2/TWSG1/MYC/PRDM11/MYADM/RTN4/LTBR/PLK1/PRKCA/MAP2K1/PLCD3/GPAT3/GPR137C/HSPA8/ARHGAP19/NDFIP1/NDST1/NLRP3/ZDHHC7/PIK3R1/PRKCD/CHM/PLEKHG4/TRIM56/RPS6KA2/ZNHIT1/CD28/BST1/NCALD/DUSP16/FAM83D/YWHAQ/ZDHHC18/NPLOC4/APP/HEXIM1/CSF1/SH2D3C/GRIP1/DUSP4/INTS7/P2RY1/IQGAP1/MAFB/NABP1/SH3RF1/PPP5C/DHX33/IL1B/AKR1C3/PP…	152
GO:0006406	GO:0006406	mRNA export from nucleus	66	0.684311070224195	1.70102934109106	0.00105517168282969	0.0979171735478166	0.0927694457164129	2564	tags=47%, list=17%, signal=39%	DDX39A/YTHDC1/NUP155/MCM3AP/AGFG1/DDX19B/NUP133/SUPT6H/NXF5/HHEX/NCBP1/NUP214/NUP88/THOC1/NCBP2/UPF2/PABPN1/FMR1/NUP85/UPF1/NUP107/RAE1/DDX19A/CASC3/IWS1/SMG6/DDX39B/NXT1/NSUN2/NUP160/THOC2	153
GO:0072524	GO:0072524	pyridine-containing compound metabolic process	147	-0.606385416279757	-1.55635310957295	0.00106981878089345	0.0986317340982154	0.0934464401984783	2397	tags=31%, list=16%, signal=27%	UCHL1/LDHB/UCP2/ALDH1L2/GAPDH/EIF6/PGAM1/QPRT/PSAT1/HK2/ME2/APP/DCXR/DERA/NADK/PARP16/PGK1/MDH2/DHTKD1/ALDOC/PPARA/INSR/TKT/PARP9/PRKACA/PDXP/SLC4A4/PKM/HK3/FMO2/IER3/PGM1/PRDX5/LDHA/ENO1/PGD/PFKP/LIPA/NMNAT1/PNPO/OGDH/TPI1/PRPS2/NQO1/TALDO1/SLC4A1	154
GO:0045071	GO:0045071	negative regulation of viral genome replication	46	-0.747440574611702	-1.63687509764132	0.00108760930276332	0.0996250121331203	0.0943874993549236	1218	tags=37%, list=8%, signal=34%	PROX1/OASL/ISG15/BST2/APOBEC3A/LTF/IFITM2/OAS3/APOBEC3B/OAS1/BANF1/PLSCR1/IFIT1/APOBEC3C/OAS2/APOBEC3G/RSAD2	155
GO:0051168	GO:0051168	nuclear export	156	0.572274694683588	1.60083858165897	0.00111725790733269	0.0999930572151094	0.0947361954724448	2602	tags=42%, list=17%, signal=35%	SMURF1/DDX39A/YTHDC1/SP100/NEMF/NUP155/MCM3AP/AGFG1/NOL6/DDX19B/LTV1/NRDE2/XPO4/NUP133/ADAR/XPO7/SUPT6H/NXF5/HHEX/EMD/NCBP1/NUP214/NUP88/THOC1/NCBP2/SIRT6/RANBP2/XPO6/UPF2/PABPN1/RBM33/FMR1/NUP85/STRADA/MDN1/UPF1/RBM10/NUP98/NUP107/NUP153/NOP9/BAG3/RAE1/UBE2I/DDX19A/HNRNPA1/RANBP3/HSPA9/CASC3/IWS1/SMG6/TSC1/POM121C/DDX39B/PTPN11/NMD3/NXT1/PPM1A/CSE1L/SSB/NSUN2/NUP160/RAPGEF3/THOC2/RPS15/DHX9	156
GO:2000354	GO:2000354	regulation of ovarian follicle development	6	-0.979021599434506	-1.52663394342032	0.00110114485291369	0.0999930572151094	0.0947361954724448	171	tags=33%, list=1%, signal=33%	UMODL1/HYAL3	157
GO:0016485	GO:0016485	protein processing	171	-0.583053319633949	-1.52090823806995	0.00111605139483068	0.0999930572151094	0.0947361954724448	1791	tags=22%, list=12%, signal=20%	PGK1/CTSG/HM13/DHCR24/ATP6AP2/PLGRKT/CPM/OMA1/PRKACA/CTSH/KLK13/PYCARD/THBS1/IFT52/ATG4C/PCSK5/CPD/NOL3/ECE1/PSENEN/PRKACB/CTSS/ECE2/SERPINF2/ENO1/CTSL/DPP4/S100A10/NLRC4/IL1R2/ACE/PERP/MYRFL/CASP6/ACE2/ANXA2/MME/CASP1	158
GO:0006897	GO:0006897	endocytosis	535	-0.478208915334532	-1.35425154440177	0.00111979828829429	0.0999930572151094	0.0947361954724448	2032	tags=19%, list=14%, signal=17%	STX1A/PECAM1/CLTCL1/APP/SH3KBP1/DLL1/PPT1/LILRB4/IL2RG/NCDN/RAB39A/ESYT2/MYO6/LYAR/AP2B1/PTX3/SNX33/EHD3/NECAP2/AP2S1/CD300A/RALB/MERTK/INSR/ADRB2/HMMR/CNN2/ACKR3/PYCARD/AP1S1/FCGR2B/RINL/ARRB1/THBS1/PARK7/RALA/CFP/PLD4/RAB5B/ATP9A/CAP1/ANXA11/ASGR2/FCN1/AP2M1/NCF2/DPYSL2/CYTH2/CD300LF/AMPH/LY75/NME1/CDK5/CEACAM1/CD36/EHD4/RAB27A/SOD1/CEACAM4/CLEC7A/CTSL/LRP5/LIPA/DPP4/AIF1/CD14/ALOX15/ACTB/WASF1…	159
GO:0008284	GO:0008284	positive regulation of cell population proliferation	605	-0.476714612924828	-1.35973167231891	0.00112705292295658	0.100011858750859	0.0947540085688297	1503	tags=14%, list=10%, signal=13%	INSR/CDC6/SSR1/CBX8/SCN5A/PTGS2/CTSH/GATA1/PYCARD/CD3E/THBS1/SPN/PROX1/EXTL3/SMARCD3/ZMIZ1/VASH2/TGFBR3/BST2/C5AR1/ASPM/CSF3R/PTEN/NME1/FASLG/PDGFRB/TLR9/CSF1R/CAMP/VCAN/FCGR3A/GNG5/ACTL6A/E2F3/PDCD6/TNFSF13B/BAMBI/EREG/IL7/LRG1/SERPINF2/STAT1/PDCD1LG2/GRN/RAC2/PID1/FOSL1/IL12B/TIAM1/CEACAM6/LTF/CLEC7A/LILRB2/MZB1/LRP5/TTK/DPP4/CYSLTR1/PDGFA/AIF1/ACTB/FGFR1/EFNB2/PRLR/CX3CR1/IRS1/SIRPG/ITGB1BP1/C…	160
GO:0098657	GO:0098657	import into cell	660	-0.462112134437104	-1.32549387923571	0.00114080749519874	0.100603632402681	0.095314671337984	1985	tags=17%, list=13%, signal=16%	CLTCL1/APP/SH3KBP1/KCNK9/DLL1/PPT1/LILRB4/IL2RG/NCDN/FABP3/RAB39A/ESYT2/MYO6/LYAR/AP2B1/PTX3/SNX33/EHD3/NECAP2/AP2S1/CD300A/RALB/MERTK/INSR/ADRB2/HMMR/CNN2/ACKR3/PYCARD/AP1S1/FCGR2B/RINL/ARRB1/THBS1/PARK7/SLC38A5/RALA/CACNA1I/CFP/PLD4/RAB5B/SLC12A1/ATP9A/CAP1/ANXA11/ASGR2/FCN1/AP2M1/SLC24A4/NCF2/DPYSL2/CYTH2/CD300LF/AMPH/LY75/SLC1A3/SLC6A9/NME1/CDK5/CEACAM1/CD36/EHD4/KCNJ2/RAB27A/SOD1/CEACAM4/CLE…	161
GO:0071219	GO:0071219	cellular response to molecule of bacterial origin	174	-0.585949506132211	-1.52981222952924	0.00114917617997331	0.1007160703905	0.0954211982058407	1511	tags=20%, list=10%, signal=18%	IRAK3/PTGS2/GATA1/BPI/PYCARD/FCGR2B/FZD5/DEFA4/CD68/CHMP5/TLR9/CAMP/CD36/LDOC1/TLR10/PDCD1LG2/IL12B/LTF/MMP8/LILRB2/CD14/TNFRSF1B/CXCL2/CX3CR1/VIM/CCR5/LILRA2/CEBPE/AXL/AHR/CMPK2/MMP9/CASP1/HCK	162
GO:0008593	GO:0008593	regulation of Notch signaling pathway	64	-0.706227743977543	-1.62622792849433	0.00116006423020194	0.101046576321517	0.0957343286906725	2000	tags=19%, list=13%, signal=16%	POFUT1/DLL1/NLE1/ARRB1/DTX1/RITA1/ZMIZ1/SLC35C1/TSPAN5/ITGB1BP1/NRARP/TP63	163
GO:0070169	GO:0070169	positive regulation of biomineral tissue development	33	-0.78137302863483	-1.63893206596127	0.00121705848852814	0.104794778100305	0.0992854790032549	1842	tags=30%, list=12%, signal=27%	ACVR1/FAM20C/ADRB2/CEBPB/ISG15/VDR/LTF/SLC8A1/ACVR2A/KL	164
GO:0006811	GO:0006811	monoatomic ion transport	761	-0.463282450240513	-1.33896385394946	0.00121785733107131	0.104794778100305	0.0992854790032549	1825	tags=15%, list=12%, signal=14%	TTYH2/COX7A2L/TMSB4X/SLC26A7/PANX1/SLC25A1/ATOX1/OXSR1/ACTN4/FLVCR2/EHD3/ORAI3/CCL4/ATP6AP2/ANK3/ERO1A/SLC31A2/ATP2C2/CHP1/ADRB2/SCN5A/CHRFAM7A/CALHM2/TMC2/PTGS2/ATP10A/BEST1/PRKACA/CRACR2B/CHRNB1/TMEM109/SLC4A4/SLC22A17/CCL3/SLC41A2/KCNIP2/COX5A/COMMD1/PARK7/SLC38A5/MCOLN3/CACNA1I/SLC22A23/HOMER1/STEAP3/ATP6V0E2/GPM6A/SLCO3A1/SLC12A1/SLC24A4/NDUFB10/GSTO1/RRAD/CNR1/NOL3/LILRA5/SLC1A3/SLC6A9/CDK5…	165
GO:0099010	GO:0099010	modification of postsynaptic structure	28	-0.810264093414176	-1.66025380902253	0.00124951242224039	0.106870948017886	0.101252499960748	1571	tags=39%, list=10%, signal=35%	SPTB/SYNPO/PDXP/EGLN1/CAP1/PFN1/ITPKA/BAIAP2/TIAM1/WASF1/CTTNBP2	166
GO:0048255	GO:0048255	mRNA stabilization	49	0.714954566481902	1.69145672451641	0.00126998819110113	0.107971810402718	0.102295487513907	1741	tags=24%, list=12%, signal=22%	RBM38/IREB2/SECISBP2/ARID5A/NRDE2/CSDE1/DND1/ANGEL2/TARDBP/MAPK14/RBM10/HNRNPD	167
GO:0090102	GO:0090102	cochlea development	25	-0.821870230781577	-1.67091139059544	0.00129806059341026	0.10970157324547	0.103934312801941	82	tags=12%, list=1%, signal=12%	CALB1/CECR2/MYO3A	168
GO:0002831	GO:0002831	regulation of response to biotic stimulus	451	-0.493661340108051	-1.38508920453086	0.00133705900816979	0.112328779869791	0.106423401217077	2286	tags=20%, list=15%, signal=17%	BTK/FYN/KLRC1/GRAMD4/TLR4/RTN4/PRKCA/HSPA8/NLRP3/PIK3R1/TRIM56/TXK/ZDHHC18/NPLOC4/APP/HEXIM1/KLRC2/TLR5/DHX33/IL1B/PPT1/IRF7/LYAR/CRTAM/TLR8/CD300A/APOBEC3F/KLRB1/IRAK3/IFI35/PARP9/CLEC4E/PYCARD/FCGR2B/CD300E/SPN/OASL/DAPK1/CD300C/FCN1/ISG15/CD300LF/S100A14/DTX3L/MFHAS1/TLR9/CEACAM1/CD36/FFAR2/LACC1/CTSS/CFH/KLRC4/SH2D1B/EREG/STAT1/PVR/TLR10/GRN/TRIM3/FOSL1/IL12B/LTF/CLEC7A/OAS3/EMILIN2/CD14/SERP…	169
GO:0021514	GO:0021514	ventral spinal cord interneuron differentiation	4	0.992656592028535	1.47709782468461	0.00135483450175272	0.112890972832486	0.106956038421004	38	tags=25%, list=0%, signal=25%	LHX3	170
GO:0065008	GO:0065008	regulation of biological quality	1954	-0.410303474582402	-1.22189035129196	0.00135965321554833	0.112890972832486	0.106956038421004	1902	tags=16%, list=13%, signal=16%	IL1B/AKR1C3/PPT1/ABHD17C/LARP1/STXBP3/METTL1/RPAP3/TOB1/NCDN/RASGRF2/NADK/RIMS3/TMSB4X/RAB39A/SLC26A7/GNAQ/DCP1B/KCTD7/RUVBL2/CTSG/AP2B1/DBN1/RASGRF1/OXSR1/MAP1A/MCM8/ID2/RDH10/TMOD4/SIGMAR1/EPB41L3/CSRP1/HYAL2/NTNG2/EHD3/PDCL3/MYL12A/PFDN6/ATP8B4/SERPINB2/PPARA/AP2S1/SPTB/PROZ/DAG1/KNG1/FLOT2/ATP6AP2/ANK3/RAP2B/CRY1/MERTK/DOCK5/CHP1/ADRB2/LMNA/ADRA2B/NETO1/FGFBP3/CTSB/SCN5A/CHRFAM7A/FASTKD1/CALH…	171
GO:0019725	GO:0019725	cellular homeostasis	577	-0.478147449983447	-1.35714755618115	0.00140805473986647	0.116230006957117	0.110119531950757	1891	tags=19%, list=13%, signal=17%	HMOX1/ASPH/IL7R/SLC12A7/UCP2/TAOK1/ATP6V1D/LRRC8D/MYC/GCLM/RTN4/PRDX6/PRDX3/NDFIP1/TXNRD1/PIK3R1/SERPINF1/HK2/APP/P2RY1/PPT1/STXBP3/IL2RG/CYBRD1/NADK/GLRX5/RAB39A/C19orf12/KCTD7/ATOX1/OXSR1/MAP1A/NELL2/CYB561A3/GSR/ATP6AP2/ERO1A/SLC31A2/ATP2C2/CHP1/TXN2/PRKACA/SLC4A4/SLC22A17/CCL3/SNAPIN/HK3/ATP6V0E2/ALAS2/NPTX1/SLC12A1/EGLN1/SLC24A4/PRDX5/MINPP1/GSTO1/CNR1/P2RY2/NOL3/SLC1A3/FASLG/LACC1/KCNJ2/MT2…	172
GO:0016310	GO:0016310	phosphorylation	1042	-0.434232141813289	-1.27264820922838	0.00142286707497221	0.1167737961298	0.110634732893641	2301	tags=16%, list=15%, signal=15%	CDKL5/TAOK1/MYLK3/BTK/ERG/FYN/ANG/FLT1/IL6R/TLR4/SGK1/CHEK2/PDK2/DUSP1/MST1R/CTF1/PLK1/PRKCA/MAP2K1/CKMT2/PRDX3/PRKCD/RPS6KA2/TXK/BST1/PECAM1/PRKG2/APP/P2RY1/IQGAP1/IL1B/LILRB4/TNIK/ACVR1/NADK/AK2/PGK1/GNAQ/FAM20C/CTSG/CAMKK2/CKB/ITGA6/ITPKC/OXSR1/ENPP2/STK32B/HYAL2/CEP85/PDCL3/CD300A/RALB/RAP2B/MERTK/IRAK3/TRIO/CHP1/INSR/ADRB2/CDC6/ADRA2B/CDK2AP1/PARP9/PTGS2/MYLK2/PLXNB2/PRKACA/PRR5L/GTF2H1/CASS…	173
GO:0070536	GO:0070536	protein K63-linked deubiquitination	22	0.832068865471093	1.72355581680853	0.00146274346035456	0.118019835748116	0.111815265383944	1498	tags=36%, list=10%, signal=33%	USP8/SPATA2/YOD1/OTUB2/OTUD4/OTUD5/CYLD/USP9X	174
GO:0060740	GO:0060740	prostate gland epithelium morphogenesis	7	-0.959903532825424	-1.53852379091098	0.00148161643203701	0.118019835748116	0.111815265383944	19	tags=29%, list=0%, signal=29%	NKX3-1/TP63	175
GO:0072522	GO:0072522	purine-containing compound biosynthetic process	188	-0.563480561631429	-1.48355850107925	0.00148684431521457	0.118019835748116	0.111815265383944	2227	tags=25%, list=15%, signal=22%	PDK2/ADSL/QPRT/PGM2/ELOVL6/DLAT/NDUFA11/MTHFD1/PPT1/NADK/AK2/TMSB4X/PARP16/PAICS/HACD2/HPRT1/PPARA/HACD1/PARP9/PANK2/ACLY/BCKDK/NDUFB10/PPCDC/ACSBG2/NME1/PPAT/PRPSAP1/PID1/ENO1/NDUFB5/NDUFB6/ADCY9/LIPA/SDHC/NMNAT1/NDUFC2/COX11/GUCY2C/ACOT7/NDUFB2/NPR2/ACSL6/NDUFB3/NDUFA8/PRPS2/ADCY5	176
GO:0055085	GO:0055085	transmembrane transport	984	-0.444825759474282	-1.29987509719333	0.00144824708968744	0.118019835748116	0.111815265383944	2126	tags=19%, list=14%, signal=18%	TRPV3/SLC25A37/SLC45A4/SCARB1/SGCB/BCL2/TMBIM6/F2R/TRPM6/SLC39A11/NDUFV3/SLC25A15/GRB10/SLC25A5/CACNB3/COX6B1/TCN1/ASPH/SLC12A7/ANO7/UCP2/SLC35F2/VDAC3/FYN/VMP1/ATP6V1D/S100A6/LRRC8D/GSDMB/CHCHD4/HSPA8/SLC6A8/SLC44A1/SLC5A3/ZDHHC7/PIK3R1/TST/AQP9/SLC50A1/PRF1/HK2/MFSD1/YWHAQ/CLTCL1/KCNK9/SLC13A4/IL1B/STXBP3/SLC23A3/CYBRD1/SLC35E3/TTYH2/COX7A2L/SLC25A19/TMSB4X/SLC26A7/PANX1/SLC25A1/MDH2/OXSR1/ACTN…	177
GO:0003008	GO:0003008	system process	1088	-0.438230119998035	-1.28248720772315	0.00147453675108609	0.118019835748116	0.111815265383944	2121	tags=18%, list=14%, signal=17%	SLC6A8/SLC44A1/CKMT2/TPRN/SLC5A3/AGTRAP/CHM/SERPINF1/ZNHIT1/STX1A/NCALD/PLOD3/SPG21/APP/DLL1/P2RY1/NPR3/PI16/TAS1R3/IL1B/AKR1C3/CRYBG3/PPT1/B3GAT1/RGS16/ZFHX2/TAS2R46/SLC26A7/NDRG4/MYO6/CTSG/RASGRF1/OXSR1/MAP1A/ID2/RDH10/TMOD4/CST7/HYAL2/FLVCR2/SLC28A2/EHD3/TAS2R10/PPARA/LAMC3/MDK/DAG1/KNG1/ATP6AP2/ANK3/CRY1/DOCK5/OAT/INSR/ADRB2/WDR47/LMNA/ADRA2B/NETO1/FGFBP3/SCN5A/CHRFAM7A/TBCE/TMC2/FABP5/TIMM13…	178
GO:0032879	GO:0032879	regulation of localization	1435	-0.421552214201271	-1.24534783191948	0.00148792439772593	0.118019835748116	0.111815265383944	2184	tags=17%, list=15%, signal=16%	AAAS/XRCC4/CHCHD4/REEP5/RTN4/PLK1/PRKCA/MAP2K1/HSPA8/RAB29/NDFIP1/SLC5A3/ZDHHC7/PIK3R1/PRKCD/STX1A/VAMP8/PECAM1/PRKG2/CNPY4/HK2/YWHAQ/CLTCL1/APP/KLRC2/DLL1/SDC4/RER1/P2RY1/IL1B/PPT1/ABHD17C/STXBP3/LILRB4/IL2RG/NCDN/NADK/PLD1/RIMS3/CETP/TMSB4X/FABP3/KCTD7/NDRG4/MYO6/LYAR/DBN1/PTX3/OXSR1/MAP1A/SNX33/TTC39B/HYAL2/ACTN4/EHD3/CDCA8/PLTP/PPARA/AP2S1/CCL4/CD300A/DAG1/RALB/ANK3/CRY1/ERO1A/SLC31A2/MERTK/A…	179
GO:0006405	GO:0006405	RNA export from nucleus	84	0.686335789311976	1.75995034626406	0.00151019497360485	0.118789332500013	0.112544307946832	2602	tags=48%, list=17%, signal=40%	DDX39A/YTHDC1/NUP155/MCM3AP/AGFG1/NOL6/DDX19B/NRDE2/NUP133/SUPT6H/NXF5/HHEX/NCBP1/NUP214/NUP88/THOC1/NCBP2/UPF2/PABPN1/RBM33/FMR1/NUP85/UPF1/NUP98/NUP107/NUP153/RAE1/DDX19A/HNRNPA1/CASC3/IWS1/SMG6/POM121C/DDX39B/NXT1/SSB/NSUN2/NUP160/THOC2/DHX9	180
GO:0070141	GO:0070141	response to UV-A	7	-0.959403491325576	-1.53772232939151	0.00151435900707863	0.118789332500013	0.112544307946832	425	tags=43%, list=3%, signal=42%	OPN3/MME/MMP9	181
GO:0060047	GO:0060047	heart contraction	136	-0.593475986598534	-1.51162413854968	0.00154857116765428	0.120099900196127	0.113785976127572	1641	tags=15%, list=11%, signal=14%	EHD3/SCN5A/MYLK2/PRKACA/KCNIP2/GSTO1/RNF207/KCNJ2/SOD1/HOPX/KCNJ12/KCNE3/THRB/CYP2J2/SLC8A1/TMEM65/ACE/HBEGF/TRPM4/CAV1/ACE2	182
GO:0045596	GO:0045596	negative regulation of cell differentiation	405	-0.495703705792255	-1.38383702046786	0.00154684436268992	0.120099900196127	0.113785976127572	2196	tags=19%, list=15%, signal=16%	TWSG1/MYC/RTN4/PRICKLE1/HOOK3/CTDSP1/PIK3R1/ZBTB46/ZFHX3/MBNL3/APP/DLL1/MAFB/PI16/IL1B/LILRB4/TOB1/CETP/TMSB4X/NBR1/ID2/PGLYRP1/LDLRAD4/PPARA/MDK/TRIO/LILRB3/SPRED2/CBFB/FCGR2B/CCL3/PROX1/DTX1/PRDM16/EXTL3/ASPM/PTEN/FSTL3/CDK5/TRIB3/FSTL4/CEACAM1/LSM1/ACTL6A/CEBPA/BAMBI/EREG/STAT1/FBN1/TMEM64/HOPX/LTF/LRP5/GDF11/WNT9A/ACTB/TUNAR/TNFAIP6/TRIB2/NPR2/GPR171/SHB/NRARP/LBH/CDKN2B/SORT1/TRPM4/CAV1/ADAM…	183
GO:0050790	GO:0050790	regulation of catalytic activity	861	-0.44694441430592	-1.2965514544056	0.00155644327624224	0.120099900196127	0.113785976127572	2588	tags=22%, list=17%, signal=19%	PPM1E/DAB2IP/GCH1/SDHAF4/SCARB1/RSU1/ADORA2B/ZNF16/ARHGEF10/TMBIM6/MAPRE2/F2R/CARD16/LIMK1/PKIA/DNAJA3/GPX1/UCHL1/PLXNB1/SERPINA1/GNAI2/ASPH/PSME2/CDKL5/CASP9/PRELID1/FLT1/GAPDH/MBP/GRAMD4/TLR4/SGK1/DUSP1/MST1R/SERPINH1/MYC/XRCC4/PCNA/PLK1/MAP2K1/PRDX3/SLC5A3/PRKCD/SERPINF1/APP/NPR3/IQGAP1/SH3RF1/PI16/IL1B/LILRB4/ST20/RGS16/SPINT1/TMSB4X/BCAR3/GNAQ/NHEJ1/DCP1B/PTX3/CAMKK2/RASGRF1/ITGA6/RGS10/CST7…	184
GO:0090279	GO:0090279	regulation of calcium ion import	29	-0.790822946405089	-1.62337921711598	0.00159778113669297	0.122623224750091	0.116176643788333	1516	tags=34%, list=10%, signal=31%	ATP2C2/CCL3/HOMER1/PDGFRB/TRIM27/SLC30A1/LGALS3/ACE/WNK3/PDGFB	185
GO:0043436	GO:0043436	oxoacid metabolic process	659	-0.466113617174676	-1.33694966925123	0.00161884784156327	0.123572051905996	0.117075588949276	2397	tags=24%, list=16%, signal=21%	UCHL1/MECR/CYP2C8/NDUFAB1/LDHB/UCP2/ALDH1L2/QDPR/CHST12/GAPDH/PDK2/EIF6/PRKAB2/GCLM/ALDH5A1/AKR1A1/LDHAL6A/FH/SLC6A8/PGAM1/QPRT/MGST2/PSAT1/UST/ELOVL6/TST/DLAT/PLOD3/CYP27A1/HACD4/HK2/HADHB/ME2/APP/ECHDC1/DCXR/MTHFD1/DECR1/LPIN2/IL1B/AKR1C3/PYCR2/GNPDA1/MPO/FABP3/AASDH/PGK1/AOAH/MDH2/DHTKD1/HACD2/RDH10/CARNMT1/ALDOC/ACOXL/MRI1/CBR1/PPARA/NAAA/ERO1A/GLS2/OAT/INSR/CMAS/ECH1/SORD/FABP5/HACD1/PTGS2/P…	186
GO:0070613	GO:0070613	regulation of protein processing	48	-0.713611099758798	-1.573238940708	0.00163891570785813	0.124434894225507	0.117893069691636	1508	tags=25%, list=10%, signal=23%	PLGRKT/PRKACA/THBS1/IFT52/NOL3/PRKACB/SERPINF2/ENO1/S100A10/NLRC4/IL1R2/ANXA2	187
GO:0019362	GO:0019362	pyridine nucleotide metabolic process	142	-0.598627281971072	-1.53100595155037	0.00165970707635325	0.124618975753312	0.118067473636137	2397	tags=30%, list=16%, signal=26%	UCHL1/LDHB/UCP2/ALDH1L2/GAPDH/EIF6/PGAM1/QPRT/HK2/ME2/APP/DCXR/DERA/NADK/PARP16/PGK1/MDH2/DHTKD1/ALDOC/PPARA/INSR/TKT/PARP9/PRKACA/SLC4A4/PKM/HK3/FMO2/IER3/PGM1/PRDX5/LDHA/ENO1/PGD/PFKP/LIPA/NMNAT1/OGDH/TPI1/PRPS2/NQO1/TALDO1/SLC4A1	188
GO:0046496	GO:0046496	nicotinamide nucleotide metabolic process	142	-0.598627281971072	-1.53100595155037	0.00165970707635325	0.124618975753312	0.118067473636137	2397	tags=30%, list=16%, signal=26%	UCHL1/LDHB/UCP2/ALDH1L2/GAPDH/EIF6/PGAM1/QPRT/HK2/ME2/APP/DCXR/DERA/NADK/PARP16/PGK1/MDH2/DHTKD1/ALDOC/PPARA/INSR/TKT/PARP9/PRKACA/SLC4A4/PKM/HK3/FMO2/IER3/PGM1/PRDX5/LDHA/ENO1/PGD/PFKP/LIPA/NMNAT1/OGDH/TPI1/PRPS2/NQO1/TALDO1/SLC4A1	189
GO:1902617	GO:1902617	response to fluoride	3	-0.990928627648337	-1.40333865171841	0.00166767188287994	0.124618975753312	0.118067473636137	30	tags=67%, list=0%, signal=67%	ATG5/PLCB1	190
GO:0007320	GO:0007320	insemination	7	-0.957287131601076	-1.53433024917207	0.00169460457344543	0.125968564051195	0.119346111017135	106	tags=43%, list=1%, signal=43%	TACR1/ACVR2A/KLK14	191
GO:0016441	GO:0016441	post-transcriptional gene silencing	66	0.668203091728739	1.66098886061563	0.00183097464879436	0.126387287700454	0.119742821414736	1512	tags=26%, list=10%, signal=23%	ENDOU/DDX6/GIGYF2/ZSWIM8/CELF1/TNRC6A/CLP1/EIF4G1/CNOT8/ADAR/NCBP1/DND1/PIWIL2/NCBP2/RIPK1/DICER1/FMR1	192
GO:0007498	GO:0007498	mesoderm development	73	-0.669672031313304	-1.56351696158189	0.00184266576658642	0.126387287700454	0.119742821414736	2523	tags=23%, list=17%, signal=19%	AHDC1/NOMO1/BTK/TWSG1/ETS2/TXNRD1/ACVR1/PUS7/EOMES/PRKACA/MEST/FOXC1/GDF11/FGFR1/ACVR2A/HCK/TP63	193
GO:0071222	GO:0071222	cellular response to lipopolysaccharide	166	-0.583364110697824	-1.51256129107358	0.00177030154271385	0.126387287700454	0.119742821414736	1511	tags=18%, list=10%, signal=16%	IRAK3/PTGS2/GATA1/BPI/PYCARD/DEFA4/CD68/CHMP5/TLR9/CAMP/CD36/LDOC1/PDCD1LG2/IL12B/LTF/MMP8/LILRB2/CD14/TNFRSF1B/CXCL2/CX3CR1/VIM/CCR5/LILRA2/CEBPE/AXL/CMPK2/MMP9/CASP1/HCK	194
GO:0043010	GO:0043010	camera-type eye development	197	-0.570384860532812	-1.50972851253775	0.00178765802695567	0.126387287700454	0.119742821414736	2258	tags=21%, list=15%, signal=18%	FLT1/TWSG1/PRICKLE1/SERPINF1/DLL1/RING1/COL8A2/CRYBG3/BCAR3/RDH10/HSF4/LAMC3/MERTK/SPRED2/BSG/SOS1/FZD5/PROX1/GPM6A/SMARCD3/PTPRM/PYGO2/MEGF11/FOXC1/PDGFRB/ACTL6A/FBN1/ALDH1A3/BCL11B/BBS10/LRP5/GDF11/WNT9A/THRB/VIM/WNT2B/CYP1B1/MYOM2/WNT5B/SAMD7/TMEM231	195
GO:0072593	GO:0072593	reactive oxygen species metabolic process	168	-0.577857929328469	-1.5015503219264	0.00180930033349531	0.126387287700454	0.119742821414736	2567	tags=32%, list=17%, signal=26%	GCH1/SIRT2/BCL2/GPX1/ELAVL1/GNAI2/UCP2/FYN/TLR4/EIF6/SIRT5/PRDX3/SLC5A3/PRKCD/BST1/HK2/APP/DCXR/AKR1C3/MPO/HBA2/CBR1/PPARA/GLS2/THBS1/PARK7/IER3/GADD45A/PRDX5/NCF2/SH3PXD2A/VDAC1/PDGFRB/CD36/RAB27A/SOD1/DUOX2/PRDX4/RAC2/PID1/CLEC7A/PRCP/LIPA/IFI6/TYROBP/CAT/HBB/CYP1B1/FPR2/PRDX1/NQO1/ACE2/PDGFB	196
GO:1901136	GO:1901136	carbohydrate derivative catabolic process	207	-0.562993510526484	-1.49915932303893	0.00180287489404049	0.126387287700454	0.119742821414736	2330	tags=27%, list=15%, signal=23%	UCP2/BTK/GAPDH/NUDT11/EIF6/PGAM1/PRKCD/SMUG1/HK2/APP/DERA/GNPDA1/PGK1/NUDT9/AOAH/DHTKD1/SUMF1/PGLYRP1/HPRT1/HYAL2/OGG1/ALDOC/EDEM3/PPARA/INSR/HMMR/PRKACA/SLC4A4/FBXO6/DCTPP1/PKM/HK3/IER3/PGM1/MAN1A1/LDHA/GNS/ITPA/DPYD/HYAL1/ENO1/CTSL/PFKP/LIPA/OGDH/CDA/CHI3L1/TYMP/UNG/TPI1/ALDH1A1/HYAL3/APOBEC3C/NPL/APOBEC3G/SLC4A1	197
GO:0002221	GO:0002221	pattern recognition receptor signaling pathway	224	-0.531298905113192	-1.41737196594996	0.00182774174241726	0.126387287700454	0.119742821414736	2344	tags=21%, list=16%, signal=18%	CPTP/BTK/GRAMD4/TLR4/RTN4/HSPA8/NLRP3/PIK3R1/ZDHHC18/NPLOC4/APP/TLR5/DHX33/PPT1/IRF7/TLR8/CD300A/IRAK3/IFI35/CLEC4E/PYCARD/OASL/FCN1/CD300LF/S100A14/MFHAS1/TLR9/CD36/FFAR2/LACC1/CTSS/TLR10/TRIM3/FOSL1/LTF/OAS3/CD14/S100A9/OAS1/NLRC4/BANF1/LILRA2/MEFV/TLR7/S100A8/CAV1/CASP1/RSAD2	198
GO:0051604	GO:0051604	protein maturation	472	-0.496373198758142	-1.39761937227968	0.00181592192935201	0.126387287700454	0.119742821414736	1834	tags=17%, list=12%, signal=16%	CASP5/GLRX5/PGK1/RUVBL2/CTSG/HM13/PDCL3/DHCR24/PFDN6/ATP6AP2/ERO1A/PLGRKT/CPM/TBCE/OMA1/PRKACA/CTSH/PDIA4/KLK13/PYCARD/THBS1/SNAPIN/IFT52/DNAJB5/ATG4C/AHSA1/PCSK5/PTGES3L/GALNT2/CCT5/CPD/NOL3/TOR1B/ECE1/SACS/TBCA/UNC45A/PSENEN/PRKACB/CASP10/CTSS/PIGK/ECE2/PIGV/LMAN2L/SERPINF2/PIGM/PRDX4/GRN/ENO1/PDIA5/PIGX/MAGEF1/CTSL/MKKS/PRCP/DPP4/FKBP1A/KLK12/GZMA/S100A10/LYRM7/TSPAN5/FKBP4/NLRC4/KLK4/CCT7/IL1…	199
GO:0002521	GO:0002521	leukocyte differentiation	511	-0.483501843157303	-1.36624109989275	0.00176071480182682	0.126387287700454	0.119742821414736	2291	tags=22%, list=15%, signal=19%	PRELID1/BTK/KLRC1/IL6R/TLR4/BATF2/MYC/LTBR/PRKCA/TESPA1/NDFIP1/NLRP3/PIK3R1/CD79B/ZBTB46/EGR1/CD28/APP/CSF1/DLL1/OSTM1/MAFB/SH3RF1/IL1B/LILRB4/IL2RG/STAT6/NHEJ1/IRF7/FAM20C/CRTAM/ID2/PGLYRP1/DHRS7B/CD109/TNFRSF9/MDK/MERTK/LILRB3/EOMES/CLEC4E/CBFB/GATA1/FCGR2B/CCL3/CD3E/CR2/SOS1/FZD5/SEMA4A/SPN/CEBPB/DTX1/PRDM16/OSCAR/SMARCD3/ZMIZ1/BATF/SH3PXD2A/FSTL3/CD3D/TLR9/CEACAM1/CSF1R/CASP10/ACTL6A/SOD1/CEB…	200
GO:0042325	GO:0042325	regulation of phosphorylation	554	-0.474414433713252	-1.34404508306695	0.00180718102957173	0.126387287700454	0.119742821414736	2276	tags=19%, list=15%, signal=17%	FYN/ANG/FLT1/IL6R/TLR4/DUSP1/MST1R/CTF1/PLK1/MAP2K1/PRDX3/PRKCD/BST1/PECAM1/APP/P2RY1/IQGAP1/IL1B/LILRB4/TNIK/ACVR1/GNAQ/CAMKK2/ITGA6/ENPP2/HYAL2/CEP85/PDCL3/CD300A/RALB/RAP2B/IRAK3/CHP1/INSR/ADRB2/CDC6/ADRA2B/CDK2AP1/PARP9/PTGS2/PLXNB2/PRR5L/GTF2H1/CASS4/SPRED2/GATA1/PYCARD/ADTRP/CD3E/ARRB1/THBS1/PARK7/PROX1/CLSPN/CAMK1/SLCO3A1/GADD45A/C5AR1/PTEN/LILRA5/TRIB3/PDGFRB/CEACAM1/CSF1R/CD36/TRIM27/EHD…	201
GO:0007499	GO:0007499	ectoderm and mesoderm interaction	1	-0.998869680851064	-1.32124001926213	0.00177068351425219	0.126387287700454	0.119742821414736	19	tags=100%, list=0%, signal=100%		202
GO:0048807	GO:0048807	female genitalia morphogenesis	1	-0.998869680851064	-1.32124001926213	0.00177068351425219	0.126387287700454	0.119742821414736	19	tags=100%, list=0%, signal=100%		203
GO:0060197	GO:0060197	cloacal septation	1	-0.998869680851064	-1.32124001926213	0.00177068351425219	0.126387287700454	0.119742821414736	19	tags=100%, list=0%, signal=100%		204
GO:0060513	GO:0060513	prostatic bud formation	1	-0.998869680851064	-1.32124001926213	0.00177068351425219	0.126387287700454	0.119742821414736	19	tags=100%, list=0%, signal=100%		205
GO:0060529	GO:0060529	squamous basal epithelial stem cell differentiation involved in prostate gland acinus development	1	-0.998869680851064	-1.32124001926213	0.00177068351425219	0.126387287700454	0.119742821414736	19	tags=100%, list=0%, signal=100%		206
GO:0042127	GO:0042127	regulation of cell population proliferation	1101	-0.434890409247533	-1.27401687551051	0.00183454874282405	0.126387287700454	0.119742821414736	2410	tags=20%, list=16%, signal=18%	MKS1/PRKCQ/SLC25A5/HAPLN3/RUNX1/CTNNA1/PLXNB1/GNAI2/HMOX1/ASPH/IL7R/SKAP2/DLG5/BTK/RNF187/ANG/FLT1/IL6R/TLR4/SGK1/S100A6/IFITM1/LGALS9C/DUSP1/MST1R/TWSG1/MYC/CTF1/RTN4/PRKCA/MAP2K1/PLCD3/PTPRK/PRDX3/NDFIP1/PIK3R1/SERPINF1/RPS6KA2/EGR1/CD28/BST1/APP/CSF1/DLL1/TPD52L2/SDC4/NPR3/SH3RF1/CLC/IL1B/AKR1C3/CLMN/LILRB4/TOB1/SPINT1/STAT6/BCAR3/FABP3/NDRG4/CRTAM/ID2/P3H2/ING4/IRF6/PDCL3/CD109/DHCR24/TNFRSF9…	207
GO:0061387	GO:0061387	regulation of extent of cell growth	70	0.68451352027227	1.72748383189293	0.00187289987809271	0.127231734302202	0.120542873543927	1288	tags=23%, list=9%, signal=21%	APOE/ULK1/SMURF1/IST1/MAP3K13/ZFYVE27/RYK/CRABP2/RND2/MAP1B/SIN3A/ANAPC2/TRPC5/GOLGA4/CLASP2/DIP2B	208
GO:0030501	GO:0030501	positive regulation of bone mineralization	27	-0.81074009592866	-1.65770120289928	0.00187262959926012	0.127231734302202	0.120542873543927	1842	tags=33%, list=12%, signal=29%	ACVR1/FAM20C/ADRB2/ISG15/VDR/LTF/SLC8A1/ACVR2A/KL	209
GO:0008016	GO:0008016	regulation of heart contraction	108	-0.622143278467316	-1.54103134256073	0.00189923631498484	0.12840646285788	0.121655843955846	1641	tags=18%, list=11%, signal=16%	EHD3/SCN5A/PRKACA/KCNIP2/GSTO1/RNF207/KCNJ2/HOPX/KCNJ12/KCNE3/THRB/CYP2J2/SLC8A1/TMEM65/ACE/HBEGF/TRPM4/CAV1/ACE2	210
GO:0006356	GO:0006356	regulation of transcription by RNA polymerase I	41	0.73559493323874	1.68641622191067	0.0019140698070415	0.128681179531725	0.121916118151253	1342	tags=24%, list=9%, signal=22%	PRR7/BAZ2A/EIF2AK3/UTP15/PHF8/CREBBP/DDX21/HEATR1/PWP1/SF3B1	211
GO:0051051	GO:0051051	negative regulation of transport	294	-0.520150305188257	-1.42526234594352	0.00192142626149639	0.128681179531725	0.121916118151253	1564	tags=19%, list=10%, signal=17%	CD300A/ANK3/CRY1/CHP1/ADRA2B/CNN2/FABP5/PTGS2/PNKD/FCGR2B/ADTRP/COMMD1/THBS1/PARK7/ARFIP1/PSMD9/ATP9A/GSTO1/RRAD/PTEN/CNR1/CD300LF/SLC6A9/CDK5/VDAC1/TLR9/CEACAM1/LYPLA1/CD36/TRIM27/FFAR2/PID1/IL12B/LILRB2/NDFIP2/KCNE3/TNFRSF1B/VSNL1/ARL6IP5/IRS1/GNAZ/CTTNBP2NL/SLC30A1/LGALS3/PLSCR1/ACE/CAV1/NEDD4/WNK3/SCAMP5/DYSF/CCR2/ANXA2/MMP9/RSAD2	212
GO:0009165	GO:0009165	nucleotide biosynthetic process	158	-0.584054801086618	-1.50271367992891	0.00194997580915576	0.12998007764504	0.123146730245621	2009	tags=22%, list=13%, signal=19%	NDUFA11/MTHFD1/NADK/AK2/TMSB4X/PARP16/PAICS/HPRT1/PPARA/PARP9/NDUFB10/NME1/PPAT/PRPSAP1/PID1/ENO1/NDUFB5/NDUFB6/ADCY9/LIPA/SDHC/NMNAT1/NDUFC2/COX11/CDA/GUCY2C/UCK2/NDUFB2/NPR2/NDUFB3/NDUFA8/PRPS2/ADCY5/RRM2/CMPK2	213
GO:0048598	GO:0048598	embryonic morphogenesis	361	-0.508179202761249	-1.4141043875045	0.00200584506950315	0.133079384564513	0.12608309957295	2269	tags=17%, list=15%, signal=15%	IL1RN/FLT1/MBP/DUSP1/TWSG1/MYADM/MAP2K1/PRICKLE1/TPRN/ETS2/TXNRD1/NDST1/DLL1/MTHFD1/DUSP4/SDC4/MAFB/SPINT1/ACVR1/NDRG4/MYO6/ID2/RDH10/SOX7/DAG1/PLXNB2/EOMES/PRKACA/SOS1/FZD5/RALA/IFT52/PROX1/PFN1/FOXC1/ECE1/PRKACB/RNF207/SOD1/FBN1/HYAL1/ALDH1A3/MMP8/VASP/LRP5/MKKS/MICAL2/FGFR1/SOCS3/WNT2B/UGDH/WNT5B/ACVR2A/CECR2/VANGL2/FZD7/MMP9/TMEM231/TP63/SLC39A1/MYO3A	214
GO:1903312	GO:1903312	negative regulation of mRNA metabolic process	79	0.661179481487825	1.68823347921803	0.00209212281234769	0.137518331896817	0.130288681379099	1889	tags=22%, list=13%, signal=19%	RBM38/IREB2/SECISBP2/SRSF4/ARID5A/SFSWAP/NRDE2/SRSF10/CSDE1/DND1/ANGEL2/TARDBP/MAPK14/BAG4/RBM10/HNRNPD/DYRK1A	215
GO:0051241	GO:0051241	negative regulation of multicellular organismal process	743	-0.450244436892273	-1.30082584694575	0.00208862594701816	0.137518331896817	0.130288681379099	2304	tags=21%, list=15%, signal=19%	DLG5/TMX1/BTK/FYN/IL6R/TLR4/THBD/LGALS9C/TWSG1/MYC/RTN4/PRICKLE1/THBS2/NDFIP1/HOOK3/NLRP3/CTDSP1/PIK3R1/PRKCD/SERPINF1/ZBTB46/NPLOC4/APP/DLL1/SDC4/NPR3/MAFB/PI16/IL1B/LILRB4/PGK1/CTSG/CRTAM/ID2/PGLYRP1/CST7/EFNA3/LDLRAD4/ARHGDIB/SERPINB2/PPARA/TLR8/MDK/CD300A/KNG1/CRY1/MERTK/DOCK5/IRAK3/ADRB2/LMNA/LILRB3/CHSY1/PTGS2/PRKACA/SPRED2/CBFB/GATA1/BPI/PYCARD/FCGR2B/CCL3/ADTRP/ARRB1/THBS1/SEMA4A/SPN/PROX…	216
GO:1902105	GO:1902105	regulation of leukocyte differentiation	268	-0.525541853590395	-1.43120809798564	0.00212522992692735	0.139050758076103	0.131740544439508	2379	tags=22%, list=16%, signal=19%	RUNX1/IL7R/PRELID1/BTK/TLR4/MYC/PRKCA/TESPA1/NDFIP1/NLRP3/PIK3R1/ZBTB46/CD28/CSF1/MAFB/SH3RF1/LILRB4/IL2RG/IRF7/CRTAM/ID2/PGLYRP1/MDK/LILRB3/CBFB/FCGR2B/CCL3/SOS1/CEBPB/DTX1/PRDM16/SMARCD3/ZMIZ1/BATF/FSTL3/TLR9/CEACAM1/ACTL6A/SOD1/IL7/ZNF683/FBN1/TMEM64/CD27/IL12B/RAG1/LTF/LILRB2/ACTB/SLAMF8/TYROBP/TNFAIP6/SHB/VNN1/NRARP/AXL/CCR2/CAMK4/TMEM176B/TMEM176A	217
GO:0002237	GO:0002237	response to molecule of bacterial origin	264	-0.538945006345782	-1.46693108625559	0.00213795488106034	0.139241666978416	0.131921416827958	1335	tags=16%, list=9%, signal=15%	GATA1/BPI/PYCARD/FCGR2B/CNP/FZD5/CEBPB/DEFA4/C5AR1/CD68/CNR1/S100A14/FASLG/CHMP5/TLR9/CAMP/CD36/AKAP12/LDOC1/TLR10/PDCD1LG2/PTGER2/IL12B/LTF/MMP8/LILRB2/CD14/TNFRSF1B/CXCL2/CX3CR1/VIM/CCR5/LILRA2/CEBPE/ACE/S100A8/AXL/AHR/NQO1/CMPK2/MMP9/CASP1/HCK	218
GO:0000045	GO:0000045	autophagosome assembly	105	0.621200997594663	1.64083174608285	0.00215139399195301	0.139477131953191	0.132144502875114	2310	tags=34%, list=15%, signal=29%	ULK1/SMURF1/ARFIP2/ATG9A/MTMR3/SMCR8/ATG4D/EMC6/TMEM41B/ATG2B/RB1CC1/ATG14/WIPI2/AP5Z1/C9orf72/MFN2/UBQLN1/ATG13/ATG2A/WDR45B/RAB1A/RAB43/ATP2A2/STX12/TOM1/TMEM39A/IFT88/BECN1/RAB5A/BAG3/MTOR/AMBRA1/MOAP1/TRAF6/ATG16L1/UBQLN2	219
GO:1904271	GO:1904271	L-proline import across plasma membrane	3	-0.989012525524669	-1.40062509587215	0.00220648277351757	0.1411155063892	0.133696744252162	83	tags=67%, list=1%, signal=66%	SLC38A2/ACE2	220
GO:1904555	GO:1904555	L-proline transmembrane transport	3	-0.989012525524669	-1.40062509587215	0.00220648277351757	0.1411155063892	0.133696744252162	83	tags=67%, list=1%, signal=66%	SLC38A2/ACE2	221
GO:1905647	GO:1905647	proline import across plasma membrane	3	-0.989012525524669	-1.40062509587215	0.00220648277351757	0.1411155063892	0.133696744252162	83	tags=67%, list=1%, signal=66%	SLC38A2/ACE2	222
GO:0021517	GO:0021517	ventral spinal cord development	20	0.829268400797791	1.69489671227738	0.00223582480376305	0.141715359659946	0.134265061876354	682	tags=25%, list=5%, signal=24%	LHX3/ABT1/GIGYF2/PTCH1/DYNC2H1	223
GO:0006163	GO:0006163	purine nucleotide metabolic process	324	-0.515022694711335	-1.42404251751408	0.00222827462664997	0.141715359659946	0.134265061876354	2338	tags=24%, list=16%, signal=21%	NDUFAB1/LDHB/UCP2/ALDH1L2/GAPDH/NUDT11/ADSL/EIF6/HSPA8/PGAM1/QPRT/NDUFA11/HK2/ME2/APP/DCXR/MTHFD1/DERA/NADK/GIMAP7/AK2/TMSB4X/PARP16/PGK1/PAICS/NUDT9/MDH2/DHTKD1/HPRT1/ALDOC/PPARA/NUDT5/INSR/TKT/PARP9/PRKACA/SLC4A4/PKM/HK3/FMO2/IER3/PGM1/PRDX5/NDUFB10/LDHA/NME1/TPST2/ITPA/PPAT/LACC1/PRPSAP1/PID1/ENO1/MAGI3/NDUFB5/NDUFB6/ADCY9/PGD/PFKP/BPNT1/LIPA/SDHC/NMNAT1/OGDH/NDUFC2/COX11/GUCY2C/NDUFB2/NPR2/TP…	224
GO:0034154	GO:0034154	toll-like receptor 7 signaling pathway	10	-0.935104282981217	-1.61253970486918	0.00224830028304835	0.141872744083202	0.134414172243625	168	tags=30%, list=1%, signal=30%	PIK3AP1/TLR7/RSAD2	225
GO:0045778	GO:0045778	positive regulation of ossification	33	-0.767701297948531	-1.61025557343105	0.00229966352849078	0.144376317446124	0.13678612707824	1842	tags=27%, list=12%, signal=24%	ACVR1/FAM20C/ADRB2/ISG15/VDR/LTF/SLC8A1/ACVR2A/KL	226
GO:1902996	GO:1902996	regulation of neurofibrillary tangle assembly	3	0.992689724806945	1.42953643997195	0.00232865028138909	0.144376317446124	0.13678612707824	34	tags=33%, list=0%, signal=33%	APOE	227
GO:0021520	GO:0021520	spinal cord motor neuron cell fate specification	3	0.99266844265654	1.42950579231965	0.00232865028138909	0.144376317446124	0.13678612707824	38	tags=33%, list=0%, signal=33%	LHX3	228
GO:0019752	GO:0019752	carboxylic acid metabolic process	647	-0.46117476190269	-1.31926160627131	0.00231196655762302	0.144376317446124	0.13678612707824	2397	tags=24%, list=16%, signal=21%	UCHL1/MECR/CYP2C8/NDUFAB1/LDHB/UCP2/ALDH1L2/QDPR/CHST12/GAPDH/PDK2/EIF6/PRKAB2/GCLM/ALDH5A1/AKR1A1/LDHAL6A/FH/SLC6A8/PGAM1/QPRT/MGST2/PSAT1/UST/ELOVL6/TST/DLAT/PLOD3/CYP27A1/HACD4/HK2/HADHB/ME2/APP/ECHDC1/DCXR/MTHFD1/DECR1/LPIN2/IL1B/AKR1C3/PYCR2/GNPDA1/FABP3/AASDH/PGK1/AOAH/MDH2/DHTKD1/HACD2/RDH10/CARNMT1/ALDOC/ACOXL/MRI1/CBR1/PPARA/NAAA/ERO1A/GLS2/OAT/INSR/CMAS/ECH1/SORD/FABP5/HACD1/PTGS2/PRKAC…	229
GO:1901223	GO:1901223	negative regulation of non-canonical NF-kappaB signal transduction	22	0.820784211563558	1.70018067120446	0.00238436824404382	0.14718808838667	0.139450076845016	1423	tags=27%, list=9%, signal=25%	UACA/ADIPOR1/NLRP12/RELA/PPM1B/CYLD	230
GO:0035844	GO:0035844	cloaca development	2	-0.997449121183101	-1.34803859809329	0.0023968222130067	0.147316371343156	0.13957161567561	19	tags=100%, list=0%, signal=100%	TP63	231
GO:0097104	GO:0097104	postsynaptic membrane assembly	2	0.99771491240523	1.38666148660256	0.00242351011338642	0.147678096952191	0.139914324549198	28	tags=50%, list=0%, signal=50%	NLGN3	232
GO:0006082	GO:0006082	organic acid metabolic process	663	-0.462757887175612	-1.32760275326076	0.00241535501064398	0.147678096952191	0.139914324549198	2397	tags=24%, list=16%, signal=21%	UCHL1/MECR/CYP2C8/NDUFAB1/LDHB/UCP2/ALDH1L2/QDPR/CHST12/GAPDH/PDK2/EIF6/PRKAB2/GCLM/ALDH5A1/AKR1A1/LDHAL6A/FH/SLC6A8/PGAM1/QPRT/MGST2/PSAT1/UST/ELOVL6/TST/DLAT/PLOD3/CYP27A1/HACD4/HK2/HADHB/ME2/APP/ECHDC1/DCXR/MTHFD1/DECR1/LPIN2/IL1B/AKR1C3/PYCR2/GNPDA1/MPO/FABP3/AASDH/PGK1/AOAH/MDH2/DHTKD1/HACD2/RDH10/CARNMT1/ALDOC/ACOXL/MRI1/CBR1/PPARA/NAAA/ERO1A/GLS2/OAT/INSR/CMAS/ECH1/SORD/FABP5/HACD1/PTGS2/P…	233
GO:0106074	GO:0106074	aminoacyl-tRNA metabolism involved in translational fidelity	8	-0.940738406257174	-1.55239842936071	0.00246231736614822	0.149254765803601	0.141408104344141	185	tags=38%, list=1%, signal=37%	IARS2/TARS2/DTD2	234
GO:0051094	GO:0051094	positive regulation of developmental process	887	-0.436901305895159	-1.27124906369568	0.00247040921001875	0.149254765803601	0.141408104344141	2385	tags=19%, list=16%, signal=17%	FAM210B/HAPLN3/RUNX1/PLXNB1/HMOX1/IL7R/SETD3/DLG5/CDKL5/MYLK3/BTK/LAMA2/FLT1/IL6R/PRDM14/IFITM1/MYC/RTN4/PRKCA/MAP2K1/TWF2/THBS2/TESPA1/NLRP3/SERPINF1/ZBTB46/ZNHIT1/CD28/CYB5D2/ZFHX3/TMEM79/PRKG2/HK2/APP/CSF1/GRIP1/DLL1/IL1B/LILRB4/IL2RG/SPINT1/STAT6/ACVR1/FAM20C/DBN1/ENPP2/ID2/PDCL3/CPNE5/MDK/DAG1/INSR/ADRB2/ADRA2B/CFL1/PTGS2/PLXNB2/CTSH/CBFB/GATA1/CPEB3/THBS1/PKM/SEMA4A/RALA/PROX1/EGR2/CEBPB/CA…	235
GO:0002689	GO:0002689	negative regulation of leukocyte chemotaxis	13	-0.886272653580348	-1.57944258084977	0.00248537518800807	0.149522698810757	0.141661951505598	493	tags=54%, list=3%, signal=52%	KLRC4-KLRK1/DUSP1/DPP4/SLAMF8/TNFAIP6/C5AR2/PADI2	236
GO:0009636	GO:0009636	response to toxic substance	168	-0.570472647259929	-1.48235983910233	0.00252787736484509	0.151095945634198	0.143152489176342	1593	tags=21%, list=11%, signal=19%	GSR/CCL4/PTGS2/MGST3/CCL3/PARK7/CNP/AIFM1/BPHL/PRDX5/GSTO1/SRD5A1/CD36/MT2A/SOD1/ABTB2/DUOX2/BLMH/PRDX4/IPCEF1/ALOX5AP/GUCY2C/CAT/RAB40B/S100A9/HBB/RALBP1/SLC30A1/CYP1B1/MT1F/ALDH1A1/MT1X/PRDX1/AHR/NQO1/TXNRD3	237
GO:0002522	GO:0002522	leukocyte migration involved in immune response	2	-0.997232829531437	-1.34774628293787	0.0025328099070953	0.151095945634198	0.143152489176342	22	tags=100%, list=0%, signal=100%	HCK	238
GO:0007340	GO:0007340	acrosome reaction	18	-0.852101439515418	-1.62302233815452	0.00266984804798947	0.155993837799813	0.1477928880453	171	tags=22%, list=1%, signal=22%	AKAP3/HYAL3/PLCB1/TRIM36	239
GO:0002443	GO:0002443	leukocyte mediated immunity	330	-0.508459917207884	-1.40889287385045	0.0026519751334982	0.155993837799813	0.1477928880453	2297	tags=24%, list=15%, signal=20%	NKG7/BTK/KLRC1/IL6R/TLR4/RAB44/BTN3A2/HSPA8/NDFIP1/NLRP3/PIK3R1/PRKCD/CD28/VAMP8/PRF1/KLRC2/CLC/IL1B/STXBP3/LILRB4/STAT6/FCAR/IRF7/SLA2/CTSG/CRTAM/HPRT1/TREM1/TLR8/CD300A/KLRB1/CTSH/TUBB/GATA1/FCGR2B/CCL3/CR2/FZD5/SPN/BATF/BST2/LAT2/TLR9/CEACAM1/FCGR3A/RAB27A/CTSC/KLRC4/SH2D1B/IL1R1/PVR/RAC2/ADGRE2/CD27/MSH2/IL12B/CLEC7A/DNASE1L3/TNFRSF1B/SERPING1/TYROBP/FCER1G/CX3CR1/TUBB4B/MILR1/UNG/ANXA3/CD40L…	240
GO:1901750	GO:1901750	leukotriene D4 biosynthetic process	3	-0.987103384392667	-1.39792139808063	0.00264440285086051	0.155993837799813	0.1477928880453	103	tags=67%, list=1%, signal=66%	GGT1/GGT3P	241
GO:2000298	GO:2000298	regulation of Rho-dependent protein serine/threonine kinase activity	3	-0.986903407782883	-1.39763819412616	0.00264440285086051	0.155993837799813	0.1477928880453	102	tags=67%, list=1%, signal=66%	HEG1/SYNPO2	242
GO:0038112	GO:0038112	interleukin-8-mediated signaling pathway	2	-0.997140767338254	-1.34762186216572	0.0026687977111083	0.155993837799813	0.1477928880453	46	tags=100%, list=0%, signal=100%	CXCR2	243
GO:0016053	GO:0016053	organic acid biosynthetic process	228	-0.541901126860367	-1.44886280952505	0.00271659849474688	0.157655752117666	0.149367431759229	2392	tags=27%, list=16%, signal=23%	MECR/CYP2C8/NDUFAB1/CHST12/EIF6/PRKAB2/AKR1A1/MGST2/PSAT1/UST/ELOVL6/PLOD3/CYP27A1/HACD4/MTHFD1/IL1B/AKR1C3/PYCR2/HACD2/RDH10/MRI1/CBR1/GLS2/OAT/FABP5/HACD1/PTGS2/FADS2/MGST3/PYCARD/MCAT/PARK7/GOT2/PROX1/ACLY/BCAT1/PSPH/ACSBG2/SLC1A3/TRIB3/PCBD1/CEACAM1/DPYD/PYCR1/GATM/ALOX12B/ALDH1A3/ABHD3/ALOX5AP/SCP2/ALOX15/ALDH18A1/OSBPL3/LPL/ACOT7/UGP2/NLRC4/UGDH/ALDH1A1/GGT3P/CASP1	244
GO:0042327	GO:0042327	positive regulation of phosphorylation	336	-0.506196947678021	-1.40735307442908	0.00272050001893423	0.157655752117666	0.149367431759229	2276	tags=21%, list=15%, signal=18%	FYN/ANG/FLT1/IL6R/TLR4/MST1R/CTF1/PLK1/MAP2K1/PRKCD/PECAM1/APP/P2RY1/IQGAP1/IL1B/TNIK/ACVR1/CAMKK2/ITGA6/ENPP2/RALB/INSR/ADRB2/ADRA2B/CDK2AP1/PARP9/PTGS2/CASS4/GATA1/ADTRP/CD3E/ARRB1/THBS1/PARK7/PROX1/CLSPN/CAMK1/SLCO3A1/LILRA5/PDGFRB/CSF1R/CD36/EHD4/RAP2A/EREG/FBN1/TOM1L1/LTF/PDGFA/AKTIP/FGFR1/CHI3L1/PRLR/CX3CR1/PIK3R3/KNDC1/RALBP1/S100A12/ITGB1BP1/CREBL2/HBEGF/CAV1/WNK3/ACVR2A/PDGFB/FZD7/RSPO1/…	245
GO:0019953	GO:0019953	sexual reproduction	684	-0.45204604610667	-1.29551219658859	0.0027457990489501	0.158475019906478	0.15014362878277	1846	tags=13%, list=12%, signal=12%	GNPDA1/ACVR1/ADGRG2/PANX1/PIWIL4/PTX3/RMI1/MCM8/ZDBF2/CCDC34/NELL2/MDK/CELF3/IFT81/MERTK/INSR/ANAPC16/PRKACA/POC1B/BCAP31/PARK7/SOS1/CFAP97/PSMA8/TTLL1/KDM1B/PANK2/ANGPT2/SPEF2/KATNAL1/CCT5/ZMIZ1/PYGO2/ASPM/PTEN/AKAP3/CNR1/FOXC1/CHN2/ACSBG2/ING2/PTGDR2/TRIM27/JAM2/CETN2/SOD1/MND1/RACGAP1/EREG/PNLDC1/MEA1/PRDX4/FOSL1/RFX2/MSH2/IL12B/NME8/PAQR8/MKKS/TTK/AURKA/STK33/RUVBL1/SPATA32/TRIP13/SKA2/TNFAIP…	246
GO:0042475	GO:0042475	odontogenesis of dentin-containing tooth	51	-0.701919603899789	-1.57247235583354	0.00280910450563456	0.159534663083998	0.151147564115807	2150	tags=29%, list=14%, signal=25%	APCDD1/CSF1/FAM20C/PPARA/SCN5A/BSG/SLC24A4/CSF3R/FOXC1/BCL11B/KLK4/PERP/NGFR/ACVR2A/TP63	247
GO:0009132	GO:0009132	nucleoside diphosphate metabolic process	115	-0.608342572451624	-1.51767777683119	0.00277631659832477	0.159534663083998	0.151147564115807	2397	tags=27%, list=16%, signal=23%	UCHL1/UCP2/GAPDH/EIF6/PGAM1/HK2/APP/AK2/PGK1/NUDT9/DHTKD1/ALDOC/PPARA/NUDT5/INSR/PRKACA/SLC4A4/PKM/HK3/IER3/PGM1/LDHA/ENO1/MAGI3/PFKP/LIPA/OGDH/TPI1/RRM2/CMPK2/SLC4A1	248
GO:0021523	GO:0021523	somatic motor neuron differentiation	4	0.987176141685101	1.46894277756601	0.00280494444434438	0.159534663083998	0.151147564115807	38	tags=25%, list=0%, signal=25%	LHX3	249
GO:0065009	GO:0065009	regulation of molecular function	1266	-0.421436814816709	-1.24301965009613	0.00279249768689852	0.159534663083998	0.151147564115807	1932	tags=16%, list=13%, signal=15%	P2RY1/NPR3/IQGAP1/SH3RF1/PI16/DHX33/IL1B/LILRB4/ST20/RGS16/SPINT1/TMSB4X/BCAR3/GNAQ/NHEJ1/DCP1B/KCTD7/PTX3/CAMKK2/RASGRF1/ITGA6/OXSR1/RGS10/ID2/CST7/PSAP/PRMT2/HYAL2/EFNA3/ACTN4/CEP85/EHD3/CD109/SERPINB2/PPARA/LYNX1/SOX7/CD300A/TRIM14/RALB/KNG1/ANK3/RAP2B/IRAK3/YWHAB/CHP1/INSR/MITD1/ADRB2/CDC6/ADRA2B/CTSB/SERPINE3/PARP9/TPM2/PTGS2/PLXNB2/EOMES/CTSH/RFC2/GTF2H1/CASS4/P2RY13/PAM16/GATA1/PYCARD/FCGR…	250
GO:0044804	GO:0044804	nucleophagy	22	0.818254163003016	1.69493990316915	0.00284733900640854	0.161061829533819	0.152594443962654	1303	tags=41%, list=9%, signal=37%	ULK1/ATG9A/ATG4D/ATG2B/RB1CC1/WIPI2/ATG13/ATG2A/WDR45B	251
GO:0006368	GO:0006368	transcription elongation by RNA polymerase II	108	0.610233920425705	1.61080262919062	0.00298420931172779	0.16426940128142	0.155633386390616	2541	tags=35%, list=17%, signal=29%	POLR2M/SUPT5H/MED23/ERCC3/MED6/SUPT6H/SART3/BTBD18/CDK9/NCBP1/CCNT1/EAPP/TCERG1/EAF1/BRD4/MED14/NELFA/NCBP2/LDB1/SIRT6/MED21/MED10/PWWP2B/ELP2/MED29/INTS5/CCNK/CTNNB1/INTS4/IWS1/MED24/MED30/MED15/ELL/USP15/MED28/MED26/CCNT2	252
GO:0048525	GO:0048525	negative regulation of viral process	76	-0.661136730283016	-1.55570662092402	0.00297954626797218	0.16426940128142	0.155633386390616	1218	tags=30%, list=8%, signal=28%	TRIM14/APOBEC3F/PROX1/OASL/FCN1/ISG15/BST2/APOBEC3A/TRIM27/STAT1/LTF/IFITM2/OAS3/APOBEC3B/OAS1/IL32/BANF1/PLSCR1/IFIT1/APOBEC3C/OAS2/APOBEC3G/RSAD2	253
GO:0046131	GO:0046131	pyrimidine ribonucleoside metabolic process	6	-0.969050776220508	-1.51108597474309	0.00300005550396827	0.16426940128142	0.155633386390616	412	tags=50%, list=3%, signal=49%	CDA/APOBEC3C/APOBEC3G	254
GO:0046133	GO:0046133	pyrimidine ribonucleoside catabolic process	6	-0.969050776220508	-1.51108597474309	0.00300005550396827	0.16426940128142	0.155633386390616	412	tags=50%, list=3%, signal=49%	CDA/APOBEC3C/APOBEC3G	255
GO:0071216	GO:0071216	cellular response to biotic stimulus	199	-0.558316156193655	-1.48019856466713	0.00302380503274669	0.16426940128142	0.155633386390616	1420	tags=18%, list=9%, signal=17%	IRAK3/PTGS2/GATA1/BPI/PYCARD/FCGR2B/FZD5/DEFA4/CD68/CHMP5/TLR9/CAMP/CD36/LDOC1/TLR10/PDCD1LG2/IL12B/LTF/CLEC7A/MMP8/LILRB2/CD14/TNFRSF1B/CXCL2/CDA/CX3CR1/VIM/CCR5/LILRA2/CEBPE/AXL/AHR/CMPK2/MMP9/CASP1/HCK	256
GO:0003015	GO:0003015	heart process	141	-0.577297350240053	-1.47612318857114	0.00301207359575538	0.16426940128142	0.155633386390616	1469	tags=15%, list=10%, signal=14%	EHD3/SCN5A/MYLK2/PRKACA/KCNIP2/GSTO1/RNF207/KCNJ2/SOD1/HOPX/KCNJ12/KCNE3/THRB/CYP2J2/SLC8A1/TMEM65/ACE/HBEGF/TRPM4/CAV1/ACE2	257
GO:0019693	GO:0019693	ribose phosphate metabolic process	276	-0.519277405881769	-1.41147860458242	0.00307417405495476	0.16426940128142	0.155633386390616	2338	tags=24%, list=16%, signal=20%	NDUFAB1/UCP2/GAPDH/NUDT11/ADSL/EIF6/HSPA8/PGAM1/NDUFA11/HK2/APP/MTHFD1/NADK/GIMAP7/AK2/TMSB4X/PGK1/PAICS/NUDT9/DHTKD1/HPRT1/ALDOC/PPARA/NUDT5/INSR/PRKACA/SLC4A4/PKM/HK3/IER3/PGM1/NDUFB10/LDHA/NME1/TPST2/ITPA/PPAT/DPYD/PRPSAP1/PID1/ENO1/MAGI3/NDUFB5/NDUFB6/ADCY9/PFKP/BPNT1/LIPA/SDHC/NMNAT1/OGDH/NDUFC2/COX11/CDA/GUCY2C/UCK2/PYGL/NDUFB2/NPR2/TPI1/NDUFB3/NDUFA8/PRPS2/ADCY5/SLC4A1	258
GO:1901615	GO:1901615	organic hydroxy compound metabolic process	353	-0.507143503164742	-1.40854693029339	0.00308246791901596	0.16426940128142	0.155633386390616	2792	tags=28%, list=19%, signal=23%	ERLIN1/GALK1/PLPP6/IPMK/VLDLR/ERRFI1/GFI1/APOL1/MVK/IDH1/CD244/HSD17B1/GCH1/SCARB1/BCL2/PGP/CES1/PLB1/LDLR/ALDH2/CYP2C8/LDHB/GDPD3/QDPR/NUDT11/ASIP/HSD17B3/AKR1A1/DHRS7/LDHAL6A/SLC5A3/PSAT1/PRKG2/CYP27A1/APP/P2RY1/TKTL1/AKR1C3/CETP/SLC26A7/IMPA2/ITPKC/RDH10/HPRT1/TTC39B/SPTLC2/DHCR24/PLTP/AKR7A2/NAAA/INPP4A/SORD/CTSB/PRKACA/PNKD/APOBR/ALDH3B1/PDXP/PARK7/SERPINA12/PLEK/PROX1/ARV1/PANK2/NAPEPLD/ACL…	259
GO:0042421	GO:0042421	norepinephrine biosynthetic process	3	-0.985767412587041	-1.39602941431901	0.00304863767317562	0.16426940128142	0.155633386390616	5	tags=67%, list=0%, signal=67%	GATA3/KL	260
GO:0035724	GO:0035724	CD24 biosynthetic process	1	-0.99813829787234	-1.32027259330114	0.00308916256811798	0.16426940128142	0.155633386390616	30	tags=100%, list=0%, signal=100%		261
GO:1905630	GO:1905630	response to glyceraldehyde	1	-0.99813829787234	-1.32027259330114	0.00308916256811798	0.16426940128142	0.155633386390616	30	tags=100%, list=0%, signal=100%		262
GO:1905631	GO:1905631	cellular response to glyceraldehyde	1	-0.99813829787234	-1.32027259330114	0.00308916256811798	0.16426940128142	0.155633386390616	30	tags=100%, list=0%, signal=100%		263
GO:2000438	GO:2000438	negative regulation of monocyte extravasation	1	-0.99813829787234	-1.32027259330114	0.00308916256811798	0.16426940128142	0.155633386390616	30	tags=100%, list=0%, signal=100%		264
GO:2000559	GO:2000559	regulation of CD24 production	1	-0.99813829787234	-1.32027259330114	0.00308916256811798	0.16426940128142	0.155633386390616	30	tags=100%, list=0%, signal=100%		265
GO:2000560	GO:2000560	positive regulation of CD24 production	1	-0.99813829787234	-1.32027259330114	0.00308916256811798	0.16426940128142	0.155633386390616	30	tags=100%, list=0%, signal=100%		266
GO:0006810	GO:0006810	transport	3104	-0.389385567354676	-1.16806719199008	0.00303658626889154	0.16426940128142	0.155633386390616	2039	tags=15%, list=14%, signal=16%	MTX2/AQP9/STX1A/SLC50A1/VAMP8/NCALD/UNC119B/TMEM79/PECAM1/PRKG2/PRF1/HK2/MFSD1/YWHAQ/CLTCL1/NPLOC4/APP/COPG2/SH3KBP1/KCNK9/COPZ1/STARD3NL/KLRC2/GRIP1/DLL1/SDC4/RER1/SLC13A4/OSTM1/P2RY1/STOML1/IL1B/CLMN/PPT1/STXBP3/LILRB4/SLC23A3/IL2RG/CYBRD1/SLC35E3/DENND3/NCDN/NADK/PLD1/RIMS3/TTYH2/CETP/COX7A2L/SLC25A19/TMSB4X/HBA2/TRAPPC6B/FABP3/RAB39A/SLC26A7/PANX1/ESYT2/KCTD7/NDRG4/MYO6/LYAR/AP2B1/SLC25A1/MDH…	267
GO:0048880	GO:0048880	sensory system development	228	-0.537868683594747	-1.43808140164549	0.00311535477559211	0.165044056357675	0.156367316093054	2265	tags=19%, list=15%, signal=16%	ZDHHC16/FLT1/TWSG1/PRICKLE1/SERPINF1/DLL1/RING1/COL8A2/CRYBG3/BCAR3/RDH10/HSF4/LAMC3/MERTK/SPRED2/BSG/SOS1/FZD5/PROX1/GPM6A/SMARCD3/PTPRM/PYGO2/MEGF11/FOXC1/FASLG/PDGFRB/ACTL6A/FBN1/ALDH1A3/BCL11B/BBS10/LRP5/GDF11/WNT9A/THRB/VIM/WNT2B/CYP1B1/MYOM2/WNT5B/SAMD7/TMEM231	268
GO:2000379	GO:2000379	positive regulation of reactive oxygen species metabolic process	56	-0.708729055176015	-1.61501548232366	0.0031671296056364	0.165319507870683	0.156628286495463	2393	tags=41%, list=16%, signal=35%	ELAVL1/GNAI2/TLR4/SLC5A3/PRKCD/APP/DCXR/AKR1C3/CBR1/THBS1/PARK7/GADD45A/PDGFRB/CD36/RAB27A/SOD1/PID1/CLEC7A/TYROBP/CYP1B1/FPR2/ACE2/PDGFB	269
GO:0002548	GO:0002548	monocyte chemotaxis	30	-0.778930539433254	-1.60132265909054	0.00314621986239637	0.165319507870683	0.156628286495463	2258	tags=50%, list=15%, signal=43%	FLT1/IL6R/DUSP1/APP/CTSG/CCL3/S100A14/AIF1/SLAMF8/CX3CR1/LGALS3/FPR2/S100A12/CCR2/PDGFB	270
GO:1903131	GO:1903131	mononuclear cell differentiation	437	-0.488723269757112	-1.3699218134599	0.00316099919763937	0.165319507870683	0.156628286495463	2345	tags=22%, list=16%, signal=19%	SLC25A5/RUNX1/IL7R/UCP2/PRELID1/BTK/KLRC1/IL6R/TLR4/BATF2/MYC/LTBR/PRKCA/TESPA1/NDFIP1/NLRP3/PIK3R1/CD79B/ZBTB46/EGR1/CD28/APP/CSF1/DLL1/MAFB/SH3RF1/IL1B/LILRB4/IL2RG/STAT6/NHEJ1/IRF7/CRTAM/ID2/PGLYRP1/TNFRSF9/MDK/MERTK/EOMES/CLEC4E/CBFB/GATA1/FCGR2B/CD3E/CR2/SOS1/FZD5/SEMA4A/SPN/CEBPB/DTX1/SMARCD3/ZMIZ1/BATF/CD3D/TLR9/CSF1R/CASP10/ACTL6A/SOD1/CEBPA/TNFSF13B/IL7/ZNF683/CD3G/BLNK/TSPAN2/CD27/BCL11…	271
GO:0002694	GO:0002694	regulation of leukocyte activation	466	-0.481150826516601	-1.35455388670156	0.00313514093740683	0.165319507870683	0.156628286495463	2304	tags=22%, list=15%, signal=20%	DLG5/PRELID1/BTK/FYN/KLRC1/TLR4/LGALS9C/TWSG1/TESPA1/NDFIP1/NLRP3/ZBTB46/CD28/BST1/SH3KBP1/KLRC2/SDC4/SH3RF1/CLC/IL1B/LILRB4/IL2RG/STAT6/CTSG/CRTAM/ID2/PGLYRP1/CST7/TNFRSF9/MDK/CD300A/FLOT2/MERTK/CALHM2/CBFB/BPI/PYCARD/FCGR2B/CCL3/CD3E/THBS1/SOS1/SPN/CEBPB/DTX1/SMARCD3/PAG1/ZMIZ1/BATF/CD33/CNR1/TNFRSF13B/CD300LF/MFHAS1/TLR9/LST1/TNFSF14/FCGR3A/ACTL6A/CTSC/SOD1/CEBPA/TNFSF13B/IL7/ZNF683/BID/PDCD1L…	272
GO:0048878	GO:0048878	chemical homeostasis	685	-0.453268157115402	-1.30019258380395	0.00321001093346307	0.166944085103695	0.158167456019759	1891	tags=16%, list=13%, signal=14%	PPT1/STXBP3/CYBRD1/NADK/CETP/GLRX5/FABP3/RAB39A/C19orf12/KCTD7/RMI1/ATOX1/TTC39B/HYAL2/CYB561A3/ATP6AP2/ANK3/CRY1/ERO1A/SLC31A2/ATP2C2/HSDL2/CHP1/INSR/FABP5/PRKACA/CTSH/SLC4A4/SLC22A17/CCL3/COMMD1/PARK7/SNAPIN/HK3/ATP6V0E2/ALAS2/NPTX1/SLC12A1/EGLN1/SLC24A4/MINPP1/GSTO1/CNR1/CSMD1/P2RY2/NOL3/S100A14/SLC1A3/FASLG/FFAR2/PRKACB/LACC1/KCNJ2/MT2A/SYBU/VDR/SOD1/CEBPA/FBN1/TMEM64/GRN/DMXL2/ABCA3/TIAM1/LR…	273
GO:0031124	GO:0031124	mRNA 3'-end processing	38	0.747750289518762	1.68927711980493	0.00322712854843344	0.167221792447657	0.158430563658974	1130	tags=21%, list=8%, signal=20%	YTHDC1/DHX36/CLP1/CDK9/NCBP1/RPRD1B/ANGEL2/NCBP2	274
GO:1905037	GO:1905037	autophagosome organization	111	0.612374457726108	1.62207241493441	0.00325695350860979	0.168153548782697	0.159313335450811	2310	tags=32%, list=15%, signal=28%	ULK1/SMURF1/ARFIP2/ATG9A/MTMR3/SMCR8/ATG4D/EMC6/TMEM41B/ATG2B/RB1CC1/ATG14/WIPI2/AP5Z1/C9orf72/MFN2/UBQLN1/ATG13/ATG2A/WDR45B/RAB1A/RAB43/ATP2A2/STX12/TOM1/TMEM39A/IFT88/BECN1/RAB5A/BAG3/MTOR/AMBRA1/MOAP1/TRAF6/ATG16L1/UBQLN2	275
GO:0043489	GO:0043489	RNA stabilization	58	0.710066022133654	1.70925661817319	0.00366971084590291	0.169724718724096	0.160801905425911	1167	tags=22%, list=8%, signal=21%	RBM38/IREB2/SECISBP2/DHX36/ARID5A/NAF1/NRDE2/DKC1/CSDE1/DND1/ANGEL2/TARDBP/MAPK14	276
GO:1902369	GO:1902369	negative regulation of RNA catabolic process	67	0.664102022246047	1.66982374947325	0.00360746849976116	0.169724718724096	0.160801905425911	1167	tags=19%, list=8%, signal=18%	RBM38/IREB2/SECISBP2/DHX36/ARID5A/NAF1/NRDE2/DKC1/CSDE1/DND1/ANGEL2/TARDBP/MAPK14	277
GO:0035272	GO:0035272	exocrine system development	26	-0.807035008467063	-1.64651382017786	0.00351408586171461	0.169724718724096	0.160801905425911	1559	tags=27%, list=10%, signal=24%	DAG1/INSR/IGSF3/FOXC1/PDGFA/FGFR1/NTN4	278
GO:0006354	GO:0006354	DNA-templated transcription elongation	123	0.586004923501066	1.5852503133935	0.00352536458745732	0.169724718724096	0.160801905425911	2541	tags=33%, list=17%, signal=28%	POLR2M/SUPT5H/MED23/ERCC3/MED6/CCAR2/SUPT6H/SART3/BTBD18/SCAF8/CDK9/NCBP1/CCNT1/EAPP/TCERG1/EAF1/BRD4/MED14/NELFA/NCBP2/LDB1/SIRT6/MED21/MED10/PWWP2B/ELP2/KAT7/MED29/INTS5/CCNK/CTNNB1/INTS4/IWS1/MED24/MED30/MED15/ELL/USP15/MED28/MED26/CCNT2	279
GO:1905330	GO:1905330	regulation of morphogenesis of an epithelium	33	-0.755748139428133	-1.58518379072206	0.00362110342946103	0.169724718724096	0.160801905425911	806	tags=18%, list=5%, signal=17%	RNF207/PDGFA/FGFR1/WNT2B/WNT5B/NTN4	280
GO:0098754	GO:0098754	detoxification	103	-0.62352471917205	-1.5334987245242	0.00331946596928192	0.169724718724096	0.160801905425911	2158	tags=32%, list=14%, signal=28%	AKR1A1/PRDX6/RAB29/PRDX3/MGST2/TXNRD1/MPO/HBA2/GSR/PTGS2/MGST3/PARK7/PRDX5/GSTO1/CD36/MT2A/SOD1/DUOX2/PRDX4/IPCEF1/ALOX5AP/CAT/RAB40B/S100A9/HBB/RALBP1/SLC30A1/MT1F/ALDH1A1/MT1X/PRDX1/NQO1/TXNRD3	281
GO:0050657	GO:0050657	nucleic acid transport	145	0.550429132933808	1.53265204160414	0.00336409013718248	0.169724718724096	0.160801905425911	2602	tags=38%, list=17%, signal=32%	DDX39A/YTHDC1/NUP155/MCM3AP/AGFG1/NOL6/NUP54/DDX19B/NRDE2/HNRNPA1L2/TOMM20L/NUP205/NUP133/SUPT6H/NXF5/SRSF1/HHEX/SIDT1/NCBP1/NUP214/NUP88/G3BP2/THOC1/NCBP2/RANBP2/UPF2/AHCTF1/PABPN1/RBM33/FMR1/NUP85/TNKS/UPF1/NUP98/NUP107/NUP153/RAE1/DDX19A/HNRNPA1/HSF1/CASC3/IWS1/SMG6/POM121C/DDX39B/SENP2/NXT1/TOMM20/SSB/KPNB1/NSUN2/NUP160/THOC2/SEH1L/DHX9	282
GO:0050658	GO:0050658	RNA transport	145	0.550429132933808	1.53265204160414	0.00336409013718248	0.169724718724096	0.160801905425911	2602	tags=38%, list=17%, signal=32%	DDX39A/YTHDC1/NUP155/MCM3AP/AGFG1/NOL6/NUP54/DDX19B/NRDE2/HNRNPA1L2/TOMM20L/NUP205/NUP133/SUPT6H/NXF5/SRSF1/HHEX/SIDT1/NCBP1/NUP214/NUP88/G3BP2/THOC1/NCBP2/RANBP2/UPF2/AHCTF1/PABPN1/RBM33/FMR1/NUP85/TNKS/UPF1/NUP98/NUP107/NUP153/RAE1/DDX19A/HNRNPA1/HSF1/CASC3/IWS1/SMG6/POM121C/DDX39B/SENP2/NXT1/TOMM20/SSB/KPNB1/NSUN2/NUP160/THOC2/SEH1L/DHX9	283
GO:0071322	GO:0071322	cellular response to carbohydrate stimulus	108	-0.608828952372295	-1.50805213258188	0.00370894165375063	0.169724718724096	0.160801905425911	777	tags=13%, list=5%, signal=12%	SYBU/TIAM1/CLEC7A/LRP5/PTPRN2/VSNL1/TUNAR/ADCY5/ACE/DYNLL1/SLC29A1/TRPM4/IGF1R/PLCB1	284
GO:0006402	GO:0006402	mRNA catabolic process	216	0.513886591458825	1.49782991095572	0.00363685998469372	0.169724718724096	0.160801905425911	2160	tags=24%, list=14%, signal=21%	SUPV3L1/EDC4/RBM38/IREB2/SECISBP2/TBRG4/GIGYF2/DHX36/ARID5A/EXOSC10/CELF1/XRN1/TNRC6A/EXOSC9/NRDE2/ROCK1/RC3H2/DDX5/CNOT8/GTPBP1/NCBP1/CSDE1/SAMD4B/DND1/MTPAP/PIWIL2/ANGEL2/NCBP2/TARDBP/MAPK14/UPF2/ETF1/RBM33/PAN3/FMR1/PNRC2/UPF1/DIS3/RBM10/SENP1/DXO/HNRNPD/PUM1/CNOT4/DCP1A/PABPN1L/SMG8/YTHDF1/FASTKD5/CASC3/SMG6	285
GO:0006090	GO:0006090	pyruvate metabolic process	106	-0.59661467926685	-1.47444596079246	0.00331455551666464	0.169724718724096	0.160801905425911	2397	tags=30%, list=16%, signal=26%	UCHL1/LDHB/UCP2/GAPDH/PDK2/EIF6/LDHAL6A/PGAM1/DLAT/HK2/ME2/APP/PGK1/DHTKD1/ALDOC/PPARA/INSR/PRKACA/SLC4A4/PKM/HK3/IER3/PGM1/BCKDK/LDHA/VDAC1/ENO1/PFKP/LIPA/OGDH/TPI1/SLC4A1	286
GO:0046394	GO:0046394	carboxylic acid biosynthetic process	225	-0.544261361259575	-1.45307964024475	0.00356876007236803	0.169724718724096	0.160801905425911	2392	tags=27%, list=16%, signal=23%	MECR/CYP2C8/NDUFAB1/CHST12/EIF6/PRKAB2/AKR1A1/MGST2/PSAT1/UST/ELOVL6/PLOD3/CYP27A1/HACD4/MTHFD1/IL1B/AKR1C3/PYCR2/HACD2/RDH10/MRI1/CBR1/GLS2/OAT/FABP5/HACD1/PTGS2/FADS2/MGST3/PYCARD/MCAT/PARK7/GOT2/PROX1/ACLY/BCAT1/PSPH/ACSBG2/SLC1A3/TRIB3/PCBD1/CEACAM1/DPYD/PYCR1/GATM/ALOX12B/ALDH1A3/ABHD3/ALOX5AP/SCP2/ALOX15/ALDH18A1/OSBPL3/LPL/ACOT7/UGP2/NLRC4/UGDH/ALDH1A1/GGT3P/CASP1	287
GO:0150063	GO:0150063	visual system development	227	-0.538728626351413	-1.43901547360148	0.0036636463951234	0.169724718724096	0.160801905425911	2265	tags=19%, list=15%, signal=16%	ZDHHC16/FLT1/TWSG1/PRICKLE1/SERPINF1/DLL1/RING1/COL8A2/CRYBG3/BCAR3/RDH10/HSF4/LAMC3/MERTK/SPRED2/BSG/SOS1/FZD5/PROX1/GPM6A/SMARCD3/PTPRM/PYGO2/MEGF11/FOXC1/FASLG/PDGFRB/ACTL6A/FBN1/ALDH1A3/BCL11B/BBS10/LRP5/GDF11/WNT9A/THRB/VIM/WNT2B/CYP1B1/MYOM2/WNT5B/SAMD7/TMEM231	288
GO:1905602	GO:1905602	positive regulation of receptor-mediated endocytosis involved in cholesterol transport	3	-0.983581853456704	-1.39293425739485	0.00375770953209877	0.169724718724096	0.160801905425911	71	tags=100%, list=0%, signal=100%	ANXA2/ANXA2P2	289
GO:0001934	GO:0001934	positive regulation of protein phosphorylation	315	-0.503524816311727	-1.38596176659113	0.00377383803027643	0.169724718724096	0.160801905425911	2276	tags=21%, list=15%, signal=18%	FYN/FLT1/IL6R/TLR4/MST1R/CTF1/PLK1/MAP2K1/PRKCD/PECAM1/APP/P2RY1/IQGAP1/IL1B/TNIK/ACVR1/CAMKK2/ENPP2/RALB/INSR/ADRB2/ADRA2B/CDK2AP1/PARP9/PTGS2/CASS4/GATA1/ADTRP/CD3E/ARRB1/THBS1/PARK7/PROX1/CLSPN/CAMK1/SLCO3A1/LILRA5/PDGFRB/CSF1R/CD36/EHD4/RAP2A/EREG/FBN1/TOM1L1/LTF/PDGFA/AKTIP/FGFR1/CHI3L1/PRLR/CX3CR1/PIK3R3/KNDC1/RALBP1/S100A12/ITGB1BP1/CREBL2/HBEGF/CAV1/WNK3/ACVR2A/PDGFB/RSPO1/MMP9/DUSP19	290
GO:0001819	GO:0001819	positive regulation of cytokine production	388	-0.495425077968933	-1.38035740550277	0.00362598194886064	0.169724718724096	0.160801905425911	2251	tags=24%, list=15%, signal=21%	IL6R/GAPDH/MBP/TLR4/RTN4/BTN3A2/NLRP3/PIK3R1/TRIM56/TXK/EGR1/CD28/APP/TLR5/DHX33/IL1B/FRMD8/PANX1/IRF7/CRTAM/HYAL2/IRF5/TLR8/MDK/ATP6AP2/IRAK3/PTGS2/CLEC4E/BSG/PYCARD/FCGR2B/CCL3/AGPAT2/CD3E/THBS1/PARK7/FZD5/SPN/CEBPB/CD58/CLEC5A/FCN1/AFAP1L2/ISG15/BATF/C5AR1/TNFRSF8/LILRA5/IL17RC/TLR9/CSF1R/CAMP/CD36/TRIM27/FFAR2/FCGR3A/LACC1/C3AR1/SOD1/AGPAT1/IL1R1/EREG/IL7/AKAP12/SERPINF2/STAT1/IL12B/CLEC7A/MM…	291
GO:0045088	GO:0045088	regulation of innate immune response	382	-0.49437275004664	-1.37682321286272	0.00366257007852381	0.169724718724096	0.160801905425911	2286	tags=20%, list=15%, signal=18%	BTK/FYN/KLRC1/GRAMD4/TLR4/RTN4/HSPA8/NLRP3/PIK3R1/TRIM56/TXK/ZDHHC18/NPLOC4/APP/HEXIM1/KLRC2/TLR5/DHX33/PPT1/IRF7/LYAR/CRTAM/TLR8/CD300A/KLRB1/IRAK3/IFI35/PARP9/CLEC4E/PYCARD/FCGR2B/CD300E/OASL/CD300C/FCN1/ISG15/CD300LF/S100A14/MFHAS1/TLR9/CEACAM1/CD36/FFAR2/LACC1/CTSS/CFH/KLRC4/SH2D1B/EREG/PVR/TLR10/GRN/TRIM3/FOSL1/IL12B/LTF/CLEC7A/OAS3/CD14/SERPING1/SLAMF8/TYROBP/S100A9/OAS1/NLRC4/BANF1/FPR2/PL…	292
GO:2000381	GO:2000381	negative regulation of mesoderm development	2	-0.996538417183748	-1.34680779431945	0.00338273496003684	0.169724718724096	0.160801905425911	19	tags=100%, list=0%, signal=100%	TP63	293
GO:0031161	GO:0031161	phosphatidylinositol catabolic process	2	-0.996444366002943	-1.34668068545823	0.00338273496003684	0.169724718724096	0.160801905425911	30	tags=100%, list=0%, signal=100%	PLCB1	294
GO:0030001	GO:0030001	metal ion transport	523	-0.473008031465426	-1.33878341214328	0.00351767902326743	0.169724718724096	0.160801905425911	1735	tags=15%, list=12%, signal=14%	ATOX1/OXSR1/ACTN4/FLVCR2/EHD3/ORAI3/CCL4/ANK3/ERO1A/SLC31A2/ATP2C2/CHP1/ADRB2/SCN5A/CALHM2/TMC2/PTGS2/BEST1/PRKACA/CRACR2B/SLC4A4/SLC22A17/CCL3/SLC41A2/KCNIP2/COMMD1/SLC38A5/MCOLN3/CACNA1I/HOMER1/STEAP3/GPM6A/SLC12A1/SLC24A4/GSTO1/RRAD/NOL3/LILRA5/SLC1A3/SLC6A9/CDK5/VDAC1/FASLG/PDGFRB/TLR9/KCNK6/TRIM27/KCNJ2/VDR/MRS2/LCN2/LTF/LILRB2/MCUR1/RYR1/CYSLTR1/KCNJ12/FKBP1A/KCNE3/BSPRY/SLC8A1/KCNA2/SLC5A1…	295
GO:0009698	GO:0009698	phenylpropanoid metabolic process	1	0.998005319148936	1.33741070133984	0.00353924870530864	0.169724718724096	0.160801905425911	31	tags=100%, list=0%, signal=100%	CYP2A6	296
GO:0009804	GO:0009804	coumarin metabolic process	1	0.998005319148936	1.33741070133984	0.00353924870530864	0.169724718724096	0.160801905425911	31	tags=100%, list=0%, signal=100%	CYP2A6	297
GO:0046226	GO:0046226	coumarin catabolic process	1	0.998005319148936	1.33741070133984	0.00353924870530864	0.169724718724096	0.160801905425911	31	tags=100%, list=0%, signal=100%	CYP2A6	298
GO:0046271	GO:0046271	phenylpropanoid catabolic process	1	0.998005319148936	1.33741070133984	0.00353924870530864	0.169724718724096	0.160801905425911	31	tags=100%, list=0%, signal=100%	CYP2A6	299
GO:0034382	GO:0034382	chylomicron remnant clearance	1	0.99780585106383	1.3371433974022	0.0038014129140909	0.169724718724096	0.160801905425911	34	tags=100%, list=0%, signal=100%	APOE	300
GO:0071831	GO:0071831	intermediate-density lipoprotein particle clearance	1	0.99780585106383	1.3371433974022	0.0038014129140909	0.169724718724096	0.160801905425911	34	tags=100%, list=0%, signal=100%	APOE	301
GO:0090731	GO:0090731	cellular response to very-low-density lipoprotein particle stimulus	1	0.99780585106383	1.3371433974022	0.0038014129140909	0.169724718724096	0.160801905425911	34	tags=100%, list=0%, signal=100%	APOE	302
GO:0097114	GO:0097114	NMDA glutamate receptor clustering	1	0.99780585106383	1.3371433974022	0.0038014129140909	0.169724718724096	0.160801905425911	34	tags=100%, list=0%, signal=100%	APOE	303
GO:0150200	GO:0150200	regulation of transport across blood-brain barrier	1	0.99780585106383	1.3371433974022	0.0038014129140909	0.169724718724096	0.160801905425911	34	tags=100%, list=0%, signal=100%	APOE	304
GO:0150201	GO:0150201	positive regulation of transport across blood-brain barrier	1	0.99780585106383	1.3371433974022	0.0038014129140909	0.169724718724096	0.160801905425911	34	tags=100%, list=0%, signal=100%	APOE	305
GO:0150202	GO:0150202	negative regulation of transport across blood-brain barrier	1	0.99780585106383	1.3371433974022	0.0038014129140909	0.169724718724096	0.160801905425911	34	tags=100%, list=0%, signal=100%	APOE	306
GO:1901627	GO:1901627	negative regulation of postsynaptic membrane organization	1	0.99780585106383	1.3371433974022	0.0038014129140909	0.169724718724096	0.160801905425911	34	tags=100%, list=0%, signal=100%	APOE	307
GO:1901629	GO:1901629	regulation of presynaptic membrane organization	1	0.99780585106383	1.3371433974022	0.0038014129140909	0.169724718724096	0.160801905425911	34	tags=100%, list=0%, signal=100%	APOE	308
GO:1901631	GO:1901631	positive regulation of presynaptic membrane organization	1	0.99780585106383	1.3371433974022	0.0038014129140909	0.169724718724096	0.160801905425911	34	tags=100%, list=0%, signal=100%	APOE	309
GO:1902999	GO:1902999	negative regulation of phospholipid efflux	1	0.99780585106383	1.3371433974022	0.0038014129140909	0.169724718724096	0.160801905425911	34	tags=100%, list=0%, signal=100%	APOE	310
GO:1903000	GO:1903000	regulation of lipid transport across blood-brain barrier	1	0.99780585106383	1.3371433974022	0.0038014129140909	0.169724718724096	0.160801905425911	34	tags=100%, list=0%, signal=100%	APOE	311
GO:1903001	GO:1903001	negative regulation of lipid transport across blood-brain barrier	1	0.99780585106383	1.3371433974022	0.0038014129140909	0.169724718724096	0.160801905425911	34	tags=100%, list=0%, signal=100%	APOE	312
GO:1903002	GO:1903002	positive regulation of lipid transport across blood-brain barrier	1	0.99780585106383	1.3371433974022	0.0038014129140909	0.169724718724096	0.160801905425911	34	tags=100%, list=0%, signal=100%	APOE	313
GO:1905890	GO:1905890	regulation of cellular response to very-low-density lipoprotein particle stimulus	1	0.99780585106383	1.3371433974022	0.0038014129140909	0.169724718724096	0.160801905425911	34	tags=100%, list=0%, signal=100%	APOE	314
GO:2001139	GO:2001139	negative regulation of phospholipid transport	1	0.99780585106383	1.3371433974022	0.0038014129140909	0.169724718724096	0.160801905425911	34	tags=100%, list=0%, signal=100%	APOE	315
GO:0045852	GO:0045852	pH elevation	1	-0.997872340425532	-1.3199208020426	0.00359498499674503	0.169724718724096	0.160801905425911	34	tags=100%, list=0%, signal=100%		316
GO:0022414	GO:0022414	reproductive process	940	-0.438886459084932	-1.28031127754621	0.00368270769843531	0.169724718724096	0.160801905425911	1745	tags=16%, list=12%, signal=15%	VDAC3/RAD51AP1/VMP1/ANG/NANOS1/PRDM14/THBD/DUSP1/MST1R/AAAS/SMC2/HSD17B3/PCNA/PLK1/HSPA8/PRDX3/RAD54B/SERPINF1/EGR1/C1orf146/APP/CSF1/PAFAH1B3/P2RY1/IL1B/AKR1C3/CFAP126/GNPDA1/ACVR1/ADGRG2/PANX1/PIWIL4/PTX3/RMI1/MCM8/RDH10/PSAP/ZDBF2/CCDC34/DHCR24/NELL2/PLTP/ARHGDIB/MDK/CELF3/IFT81/MERTK/INSR/ANAPC16/ADRA2B/SORD/CTSB/TAF4/PTGS2/EOMES/PRKACA/E2F7/POC1B/BCAP31/BSG/GATA1/LIN9/PARK7/SOS1/CFAP97/FZD5/…	317
GO:0048583	GO:0048583	regulation of response to stimulus	2952	-0.386792128172085	-1.16021472271125	0.00333801067406544	0.169724718724096	0.160801905425911	2297	tags=17%, list=15%, signal=18%	NKG7/TMX1/TAOK1/PRELID1/BTK/FYN/RAD51AP1/LAMA2/DUSP6/IL1RN/KLRC1/FLT1/SUPT3H/IL6R/GAPDH/GRAMD4/TLR4/SGK1/PRDM14/CHEK2/THBD/PDK2/PPP2CB/CFD/DUSP1/MST1R/SKP2/TWSG1/MYC/GCLM/PRDM11/RTN4/PCNA/LTBR/BTN3A2/PLK1/APCDD1/PRKCA/MAP2K1/OXR1/GPAT3/GPR137C/HSPA8/PRICKLE1/FH/ARHGAP19/RAB29/TESPA1/MGST2/NDFIP1/AFAP1/NDST1/NLRP3/ZDHHC7/PIK3R1/PRKCD/PLEKHG4/CD79B/TRIM56/TXK/ZNHIT1/EGR1/CD28/STX1A/LPXN/VAMP8/BST1/…	318
GO:0002218	GO:0002218	activation of innate immune response	258	-0.526478556001598	-1.42650300397493	0.00387689472551155	0.172552198472768	0.16348073815315	2286	tags=22%, list=15%, signal=19%	BTK/FYN/KLRC1/GRAMD4/TLR4/RTN4/HSPA8/NLRP3/PIK3R1/ZDHHC18/NPLOC4/APP/HEXIM1/KLRC2/TLR5/DHX33/PPT1/IRF7/TLR8/CD300A/IRAK3/IFI35/CLEC4E/PYCARD/OASL/FCN1/CD300LF/S100A14/MFHAS1/TLR9/CD36/FFAR2/LACC1/CTSS/KLRC4/TLR10/TRIM3/FOSL1/LTF/CLEC7A/OAS3/CD14/TYROBP/S100A9/OAS1/NLRC4/BANF1/LILRA2/MEFV/TLR7/CASP6/S100A8/CAV1/CASP1/RSAD2/HCK	319
GO:0048729	GO:0048729	tissue morphogenesis	365	-0.500109634079748	-1.39162729095579	0.00389005606354875	0.172596924969579	0.16352311327661	2196	tags=20%, list=15%, signal=17%	TWSG1/MYC/PRICKLE1/PTCD2/TXNRD1/ZDHHC7/PLOD3/TMEM79/CSF1/DLL1/MTHFD1/SDC4/SPINT1/ACVR1/NDRG4/RDH10/MDK/DAG1/HS3ST3B1/CCM2/MYLK2/PLXNB2/EOMES/PRKACA/CTSH/BSG/SOS1/FZD5/RALA/IFT52/PROX1/EGLN1/TGFBR3/PFN1/PTEN/CSMD1/FOXC1/PPP1CA/CEACAM1/CSF1R/RAB10/PRKACB/RNF207/VDR/LRG1/STAT1/ALDH1A3/VASP/LRP5/MKKS/MICAL2/FKBP1A/PDGFA/GCNT4/ACTB/FGFR1/EFNB2/SOCS3/ACTG1/WNT2B/WNT5B/WDR1/NRARP/PERP/HBEGF/SAPCD2/NGFR/…	320
GO:0051234	GO:0051234	establishment of localization	3346	-0.383898611300931	-1.15273616547495	0.00392362533907954	0.17354402667991	0.164420423702566	2039	tags=15%, list=14%, signal=16%	MTX2/AQP9/STX1A/SLC50A1/VAMP8/NCALD/UNC119B/TMEM79/PECAM1/PRKG2/PRF1/HK2/FAM83D/MFSD1/YWHAQ/CLTCL1/ZDHHC18/NPLOC4/APP/COPG2/SH3KBP1/KCNK9/COPZ1/STARD3NL/KLRC2/GRIP1/DLL1/SDC4/RER1/SLC13A4/OSTM1/P2RY1/STOML1/IL1B/CLMN/PPT1/STXBP3/LILRB4/SLC23A3/IL2RG/CYBRD1/SLC35E3/DENND3/NCDN/NADK/PLD1/RIMS3/SSR3/TTYH2/CETP/COX7A2L/SLC25A19/TMSB4X/HBA2/TRAPPC6B/FABP3/RAB39A/SLC26A7/PANX1/ESYT2/KCTD7/RUVBL2/NDRG4/…	321
GO:0021515	GO:0021515	cell differentiation in spinal cord	21	0.837670075408986	1.73100468013492	0.00394211653284063	0.17382040538283	0.16468227255041	682	tags=24%, list=5%, signal=23%	LHX3/ABT1/GIGYF2/PTCH1/DYNC2H1	322
GO:0032496	GO:0032496	response to lipopolysaccharide	252	-0.528551953968913	-1.4294486897588	0.00397321386780122	0.174641973220651	0.165460648704169	1335	tags=15%, list=9%, signal=14%	PTGS2/GATA1/BPI/PYCARD/CNP/CEBPB/DEFA4/CD68/CNR1/S100A14/FASLG/CHMP5/TLR9/CAMP/CD36/AKAP12/LDOC1/PDCD1LG2/PTGER2/IL12B/LTF/MMP8/LILRB2/CD14/TNFRSF1B/CXCL2/CX3CR1/VIM/CCR5/LILRA2/CEBPE/ACE/S100A8/AXL/NQO1/CMPK2/MMP9/CASP1/HCK	323
GO:0140352	GO:0140352	export from cell	606	-0.467299894709851	-1.33264282342086	0.00398535000165452	0.174641973220651	0.165460648704169	1564	tags=15%, list=10%, signal=14%	CD300A/RALB/CRY1/MERTK/ADRA2B/RAB11A/PTGS2/BEST1/PRKACA/PDIA4/PNKD/SLC4A4/BSG/GATA1/SNAP29/AP1S1/FCGR2B/CCL3/ADTRP/KCNIP2/PARK7/SNAPIN/SLC38A5/ARFIP1/RALA/RAB3IP/PLEK/PSMD9/STEAP3/PCSK5/ATP9A/SLC24A4/HCAR2/CD33/CNR1/CKLF/CDK5/LAT2/CEACAM1/RAB10/FFAR2/MYOF/FCGR3A/RAB27A/SYBU/RAB3D/IER3IP1/SNAP47/RAC2/ADGRE2/SYNGR1/ABCA3/IL12B/TIAM1/LRP5/SLC1A5/PTPRN2/GOLPH3L/KCNE3/TNFRSF1B/VSNL1/SLC8A1/FGFR1/S100A…	324
GO:0036342	GO:0036342	post-anal tail morphogenesis	11	-0.893395409584727	-1.5421900144963	0.00400468615616771	0.174949335523905	0.165751852274226	301	tags=27%, list=2%, signal=27%	PRICKLE1/NPR2/TP63	325
GO:0046390	GO:0046390	ribose phosphate biosynthetic process	122	-0.59340006103848	-1.49458666409514	0.00406418401244847	0.175188611982891	0.165978549427226	1012	tags=25%, list=7%, signal=23%	NDUFA11/MTHFD1/AK2/TMSB4X/PAICS/HPRT1/PPARA/NDUFB10/NME1/PPAT/PRPSAP1/PID1/ENO1/NDUFB5/NDUFB6/ADCY9/LIPA/SDHC/NDUFC2/COX11/CDA/GUCY2C/UCK2/PYGL/NDUFB2/NPR2/NDUFB3/NDUFA8/PRPS2/ADCY5	326
GO:0006216	GO:0006216	cytidine catabolic process	5	-0.969724999958781	-1.46545424946981	0.0040965360739766	0.175188611982891	0.165978549427226	412	tags=60%, list=3%, signal=58%	CDA/APOBEC3C/APOBEC3G	327
GO:0009972	GO:0009972	cytidine deamination	5	-0.969724999958781	-1.46545424946981	0.0040965360739766	0.175188611982891	0.165978549427226	412	tags=60%, list=3%, signal=58%	CDA/APOBEC3C/APOBEC3G	328
GO:0046087	GO:0046087	cytidine metabolic process	5	-0.969724999958781	-1.46545424946981	0.0040965360739766	0.175188611982891	0.165978549427226	412	tags=60%, list=3%, signal=58%	CDA/APOBEC3C/APOBEC3G	329
GO:1903522	GO:1903522	regulation of blood circulation	139	-0.572040102470699	-1.46054794508574	0.00405399429131715	0.175188611982891	0.165978549427226	1641	tags=19%, list=11%, signal=17%	EHD3/DOCK5/ADRA2B/SCN5A/PTGS2/PRKACA/KCNIP2/HRH2/GSTO1/ECE1/RNF207/KCNJ2/HOPX/CYSLTR1/KCNJ12/KCNE3/THRB/CYP2J2/SLC8A1/KCNMB4/TMEM65/ACE/HBEGF/TRPM4/CAV1/ACE2	330
GO:1901748	GO:1901748	leukotriene D4 metabolic process	4	-0.982106031229933	-1.43582350993392	0.00405912958200234	0.175188611982891	0.165978549427226	103	tags=50%, list=1%, signal=50%	DPEP2/GGT3P	331
GO:0060127	GO:0060127	prolactin secreting cell differentiation	1	0.997539893617021	1.33678699215201	0.00402723225244207	0.175188611982891	0.165978549427226	38	tags=100%, list=0%, signal=100%	LHX3	332
GO:1904707	GO:1904707	positive regulation of vascular associated smooth muscle cell proliferation	26	-0.802051228885299	-1.63634590692503	0.00436966992359254	0.176611410405033	0.167326548110254	80	tags=15%, list=1%, signal=15%	FGF2/GNAI2/PDGFB/MMP9	333
GO:0007431	GO:0007431	salivary gland development	20	-0.829499079297251	-1.60593391094532	0.00439559821085879	0.176611410405033	0.167326548110254	462	tags=25%, list=3%, signal=24%	TWSG1/DAG1/PDGFA/FGFR1/NTN4	334
GO:0007435	GO:0007435	salivary gland morphogenesis	19	-0.829654214585058	-1.59541679277619	0.00447509103097911	0.176611410405033	0.167326548110254	462	tags=26%, list=3%, signal=26%	TWSG1/DAG1/PDGFA/FGFR1/NTN4	335
GO:0002407	GO:0002407	dendritic cell chemotaxis	22	-0.801128101915257	-1.58094513151298	0.0043841390292998	0.176611410405033	0.167326548110254	404	tags=27%, list=3%, signal=27%	SLAMF8/CCR5/TRPM4/CCR2/CXCR1/CXCR2	336
GO:0070646	GO:0070646	protein modification by small protein removal	102	0.592150566658013	1.56490382157649	0.0041778057413626	0.176611410405033	0.167326548110254	2336	tags=33%, list=16%, signal=28%	USP31/USP30/USP8/BAP1/USP19/USP10/SPATA2/USP2/USPL1/YOD1/USP7/USP11/OTUB2/USP42/OTUD4/COPS2/UBXN1/OTUD5/CYLD/USP14/USP9X/USP4/USP16/OTULIN/SENP6/SENP1/SENP5/SENP7/USP24/USP49/USP39/ITCH/USP15/SENP2	337
GO:0071470	GO:0071470	cellular response to osmotic stress	47	-0.703891625218042	-1.55318359728518	0.00444771314907645	0.176611410405033	0.167326548110254	2217	tags=17%, list=15%, signal=15%	LRRC8D/NLRP3/OXSR1/PTGS2/PYCARD/WNK3/SLC4A11/CASP1	338
GO:0045669	GO:0045669	positive regulation of osteoblast differentiation	40	-0.722259807310044	-1.55309191064554	0.00432764590075785	0.176611410405033	0.167326548110254	2251	tags=30%, list=15%, signal=26%	IL6R/IFITM1/ACVR1/FAM20C/CEBPB/CEBPD/CEBPA/LTF/LRP5/CLIC1/ACVR2A/TP63	339
GO:0032784	GO:0032784	regulation of DNA-templated transcription elongation	94	0.596558273419876	1.54994727622596	0.00427563475118518	0.176611410405033	0.167326548110254	2541	tags=37%, list=17%, signal=31%	SUPT5H/MED23/MED6/CCAR2/SUPT6H/BTBD18/SCAF8/CDK9/NCBP1/CCNT1/EAPP/TCERG1/EAF1/BRD4/MED14/NELFA/NCBP2/LDB1/SIRT6/MED21/MED10/PWWP2B/KAT7/MED29/INTS5/CCNK/CTNNB1/INTS4/MED24/MED30/MED15/ELL/MED28/MED26/CCNT2	340
GO:0060445	GO:0060445	branching involved in salivary gland morphogenesis	11	-0.891134192230394	-1.53828667361605	0.00438912818540731	0.176611410405033	0.167326548110254	462	tags=36%, list=3%, signal=35%	DAG1/PDGFA/FGFR1/NTN4	341
GO:0042476	GO:0042476	odontogenesis	76	-0.650123616609799	-1.52979189999923	0.00437182352958443	0.176611410405033	0.167326548110254	2178	tags=28%, list=14%, signal=24%	ZNF22/APCDD1/CSF1/FAM20C/PAX9/PPARA/SCN5A/HACD1/BSG/SLC24A4/CSF3R/FOXC1/BCL11B/AQP3/FGFR1/KLK4/PERP/NGFR/ACVR2A/COL1A2/TP63	342
GO:0031623	GO:0031623	receptor internalization	95	-0.625995237332751	-1.52286060060928	0.004290325797089	0.176611410405033	0.167326548110254	1975	tags=23%, list=13%, signal=20%	APP/LILRB4/NCDN/AP2B1/AP2S1/RALB/INSR/ACKR3/ARRB1/RALA/AP2M1/CEACAM1/CD36/EFNB2/FCER1G/CD9/CAV1/NEDD4/ANXA2/CXCR1/RSPO1/CXCR2	343
GO:0009566	GO:0009566	fertilization	103	-0.615702377618044	-1.51426043223679	0.00425218956778154	0.176611410405033	0.167326548110254	301	tags=13%, list=2%, signal=12%	POC1B/PARK7/CCT5/AKAP3/NPR2/CCT7/HYAL3/CCT3/CD9/KLK14/CECR2/PLCB1/TRIM36	344
GO:0015824	GO:0015824	proline transport	7	-0.940232829585246	-1.50699578431027	0.00446407407557489	0.176611410405033	0.167326548110254	83	tags=29%, list=1%, signal=28%	SLC36A1/ACE2	345
GO:2000377	GO:2000377	regulation of reactive oxygen species metabolic process	115	-0.595921772585895	-1.48669067716017	0.00428573121175377	0.176611410405033	0.167326548110254	2567	tags=36%, list=17%, signal=30%	MPV17/RIPK3/COQ7/BNIP3/SIRPA/GCH1/SIRT2/BCL2/ELAVL1/GNAI2/FYN/TLR4/EIF6/SIRT5/SLC5A3/PRKCD/BST1/HK2/APP/DCXR/AKR1C3/CBR1/PPARA/THBS1/PARK7/IER3/GADD45A/VDAC1/PDGFRB/CD36/RAB27A/SOD1/RAC2/PID1/CLEC7A/PRCP/TYROBP/CYP1B1/FPR2/ACE2/PDGFB	346
GO:0000393	GO:0000393	spliceosomal conformational changes to generate catalytic conformation	4	0.983907306522803	1.46407866912584	0.00415621145273938	0.176611410405033	0.167326548110254	197	tags=50%, list=1%, signal=49%	XAB2/SNRNP200	347
GO:0090634	GO:0090634	microglial cell mediated cytotoxicity	5	-0.968312014012778	-1.463318936614	0.00436297175395709	0.176611410405033	0.167326548110254	401	tags=40%, list=3%, signal=39%	TYROBP/CX3CR1	348
GO:1904149	GO:1904149	regulation of microglial cell mediated cytotoxicity	5	-0.968312014012778	-1.463318936614	0.00436297175395709	0.176611410405033	0.167326548110254	401	tags=40%, list=3%, signal=39%	TYROBP/CX3CR1	349
GO:0060693	GO:0060693	regulation of branching involved in salivary gland morphogenesis	5	-0.968253298254407	-1.46323020500698	0.00442958072574399	0.176611410405033	0.167326548110254	462	tags=60%, list=3%, signal=58%	PDGFA/FGFR1/NTN4	350
GO:0046034	GO:0046034	ATP metabolic process	168	-0.556628201126704	-1.44638536943918	0.00446175538947111	0.176611410405033	0.167326548110254	2454	tags=26%, list=16%, signal=22%	NDUFV3/UCHL1/NDUFAB1/UCP2/GAPDH/EIF6/HSPA8/PGAM1/NDUFA11/HK2/APP/NADK/AK2/TMSB4X/PGK1/DHTKD1/ALDOC/PPARA/NUDT5/INSR/PRKACA/SLC4A4/PKM/HK3/IER3/PGM1/NDUFB10/LDHA/PID1/ENO1/NDUFB5/NDUFB6/PFKP/LIPA/SDHC/NMNAT1/OGDH/NDUFC2/COX11/NDUFB2/TPI1/NDUFB3/NDUFA8/SLC4A1	351
GO:0080170	GO:0080170	hydrogen peroxide transmembrane transport	3	0.988618644318504	1.42367382473292	0.00419193297373432	0.176611410405033	0.167326548110254	164	tags=33%, list=1%, signal=33%	AQP8	352
GO:0042391	GO:0042391	regulation of membrane potential	254	-0.516645603619814	-1.39730591616723	0.00447810309521142	0.176611410405033	0.167326548110254	1833	tags=18%, list=12%, signal=16%	RIMS3/GNAQ/KCTD7/EHD3/ANK3/ADRB2/NETO1/SCN5A/CHRFAM7A/CHRNB1/SLC4A4/KCNIP2/PARK7/CACNA1I/PANK2/SLC24A4/PTEN/CNR1/CDK5/KCNK6/CD36/RNF207/KCNJ2/SOD1/PYCR1/BID/PID1/BAIAP2/BBS10/LTF/LIPA/KCNE3/IFI6/SLC8A1/CLIC1/ARL6IP5/KCNA2/NPR2/GRIK3/KCNMB4/WDR1/SLC29A1/TRPM4/CAV1/NEDD4/SLC4A11	353
GO:0006091	GO:0006091	generation of precursor metabolites and energy	365	-0.498859971215961	-1.38814992354026	0.00416303944422569	0.176611410405033	0.167326548110254	2454	tags=23%, list=16%, signal=20%	NDUFV3/GRB10/UCHL1/COX6B1/NDUFAB1/UCP2/ALDH1L2/GYS1/PRELID1/GAPDH/ADSL/EIF6/ASIP/CHCHD4/COQ9/FH/PGAM1/PGM2/DLAT/NDUFA11/HK2/ENOX2/APP/DERA/GNPDA1/COX7A2L/PGK1/PPP1R3D/MDH2/DHTKD1/ALDOC/PPARA/COA6/INSR/TKT/PRKACA/SLC4A4/COX5A/PARK7/PKM/HK3/IER3/PGM1/PRDM16/PANK2/NDUFB10/NDUFAF1/LDHA/PPP1CA/UQCR10/ACADM/CEBPA/BID/PID1/ENO1/PDIA5/NDUFB5/MSH2/NDUFB6/PGD/PFKP/LIPA/SDHC/SLC35A4/OGDH/NDUFC2/OPN3/CAT/UGP…	354
GO:0030335	GO:0030335	positive regulation of cell migration	378	-0.4898493342805	-1.36605204171522	0.0042628725942576	0.176611410405033	0.167326548110254	2576	tags=25%, list=17%, signal=21%	DAB2IP/SEMA3D/ELP6/SCARB1/BCL2/DAPK2/MAPRE2/F2R/GLIPR2/PLK2/SEMA4G/GNAI2/HMOX1/TNFRSF18/FLT1/IL6R/TLR4/MYADM/RTN4/PRKCA/HSPA8/PIK3R1/PECAM1/APP/CSF1/CPNE3/FUT4/IL1B/ACVR1/TMSB4X/ITGA6/OXSR1/ENPP2/ACTN4/MDK/CCL4/DOCK5/INSR/RAB11A/PTGS2/ACKR3/CTSH/CASS4/BSG/PYCARD/CCL3/THBS1/SEMA4A/SPN/PROX1/TGFBR3/PFN1/C5AR1/S100A14/PDGFRB/CSF1R/JAM2/TNFSF14/C3AR1/PDCD6/IL1R1/AKAP12/GRN/RAC2/TIAM1/CEACAM6/CLEC7A/P…	355
GO:0035445	GO:0035445	borate transmembrane transport	1	-0.997273936170213	-1.31912927171089	0.00424817748247035	0.176611410405033	0.167326548110254	43	tags=100%, list=0%, signal=100%		356
GO:0046713	GO:0046713	borate transport	1	-0.997273936170213	-1.31912927171089	0.00424817748247035	0.176611410405033	0.167326548110254	43	tags=100%, list=0%, signal=100%		357
GO:0061837	GO:0061837	neuropeptide processing	1	-0.997140957446809	-1.31895337608162	0.00424817748247035	0.176611410405033	0.167326548110254	45	tags=100%, list=0%, signal=100%		358
GO:0009887	GO:0009887	animal organ morphogenesis	567	-0.462618629295085	-1.31415814332137	0.00444155976173951	0.176611410405033	0.167326548110254	2196	tags=19%, list=15%, signal=17%	TWSG1/SERPINH1/MYC/ZNF22/RTN4/APCDD1/MAP2K1/PRICKLE1/PTCD2/TPRN/NDST1/PLOD3/CSF1/DLL1/MTHFD1/RING1/NLE1/MAFB/COL8A2/STAT6/ACVR1/PHOSPHO1/BCAR3/FAM20C/NDRG4/MYO6/ITGA6/ID2/RDH10/HYAL2/PAX9/PPARA/MDK/DAG1/HS3ST3B1/INSR/SCN5A/COL9A1/CHSY1/HACD1/MYLK2/NAB1/CTSH/BSG/SOS1/FZD5/IFT52/PROX1/CEBPB/SPEF2/SMARCD3/EGLN1/ZMIZ1/PTPRM/MEGF11/SLC24A4/TGFBR3/CSF3R/RPS6KA1/PTEN/CSMD1/FOXC1/FASLG/CEACAM1/CSF1R/RNF2…	359
GO:0051093	GO:0051093	negative regulation of developmental process	578	-0.461975508775988	-1.31129133011793	0.00434005135230146	0.176611410405033	0.167326548110254	2196	tags=17%, list=15%, signal=16%	TWSG1/MYC/RTN4/PRICKLE1/THBS2/NDFIP1/HOOK3/CTDSP1/PIK3R1/SERPINF1/ZBTB46/ZFHX3/MBNL3/APP/DLL1/MAFB/PI16/IL1B/LILRB4/TOB1/CETP/TMSB4X/NBR1/PGK1/ID2/PGLYRP1/EFNA3/LDLRAD4/PPARA/MDK/TRIO/ADRB2/LILRB3/OMA1/SPRED2/CBFB/GATA1/FCGR2B/CCL3/THBS1/ARPIN/SEMA4A/PROX1/DTX1/PRDM16/EXTL3/ANGPT2/GADD45A/PTPRM/SOCS2/ASPM/PTEN/FOXC1/FSTL3/ING2/CDK5/TRIB3/FASLG/FSTL4/CEACAM1/CD36/LSM1/ACTL6A/SOD1/CEBPA/BAMBI/EREG/…	360
GO:0016486	GO:0016486	peptide hormone processing	22	-0.799991578066562	-1.57870231686055	0.00456808598069313	0.177329681025005	0.168007057615122	1760	tags=41%, list=12%, signal=36%	CTSG/ATP6AP2/PCSK5/ECE1/ECE2/CTSL/DPP4/ACE/ACE2	361
GO:0060512	GO:0060512	prostate gland morphogenesis	8	-0.926191229182396	-1.52839280283126	0.00455566497276284	0.177329681025005	0.168007057615122	19	tags=25%, list=0%, signal=25%	CRIP1/TP63	362
GO:0002536	GO:0002536	respiratory burst involved in inflammatory response	8	-0.925841762006961	-1.52781611510314	0.0046212129862834	0.177329681025005	0.168007057615122	632	tags=50%, list=4%, signal=48%	GRN/LIPA/SLAMF8/S100A9	363
GO:2001235	GO:2001235	positive regulation of apoptotic signaling pathway	115	-0.593760033504483	-1.48129762477203	0.0046091785090665	0.177329681025005	0.168007057615122	1384	tags=21%, list=9%, signal=19%	CTSH/BCAP31/PYCARD/THBS1/PARK7/NACC2/FASLG/PPP1CA/TNFSF14/CTSS/CTSC/SOD1/TNFSF10/BID/STYXL1/CTSL/S100A9/VNN1/ITM2C/CD40LG/NGFR/S100A8/CAV1/TP63	364
GO:0046434	GO:0046434	organophosphate catabolic process	200	-0.541531708685035	-1.43576530960517	0.00452318400997497	0.177329681025005	0.168007057615122	2783	tags=30%, list=19%, signal=25%	GALK1/PLPP6/NUDT12/PDE8B/IDH1/NT5C2/SCARB1/FITM2/PLB1/LDLR/UCHL1/UCP2/GDPD3/GAPDH/NUDT11/EIF6/PRDX6/PGAM1/PRKCD/SMUG1/HK2/APP/DERA/PLD1/PGK1/NUDT9/ENPP2/DHTKD1/HPRT1/OGG1/ALDOC/PPARA/NUDT5/INSR/PRKACA/PDXP/SLC4A4/DCTPP1/PKM/CNP/HK3/IER3/PGM1/NAPEPLD/LDHA/ITPA/DPYD/ENO1/PFKP/LIPA/ABHD6/OGDH/ACOT7/TYMP/UNG/TPI1/VNN1/PLBD1/SLC4A1/PLCB1	365
GO:2000410	GO:2000410	regulation of thymocyte migration	3	-0.981893781109839	-1.39054363398852	0.00457016724373298	0.177329681025005	0.168007057615122	99	tags=67%, list=1%, signal=66%	ADAM8/CCR2	366
GO:0001715	GO:0001715	ectodermal cell fate specification	1	-0.996941489361702	-1.31868953263771	0.00461126108243213	0.177329681025005	0.168007057615122	48	tags=100%, list=0%, signal=100%		367
GO:0009996	GO:0009996	negative regulation of cell fate specification	1	-0.996941489361702	-1.31868953263771	0.00461126108243213	0.177329681025005	0.168007057615122	48	tags=100%, list=0%, signal=100%		368
GO:0042665	GO:0042665	regulation of ectodermal cell fate specification	1	-0.996941489361702	-1.31868953263771	0.00461126108243213	0.177329681025005	0.168007057615122	48	tags=100%, list=0%, signal=100%		369
GO:0042666	GO:0042666	negative regulation of ectodermal cell fate specification	1	-0.996941489361702	-1.31868953263771	0.00461126108243213	0.177329681025005	0.168007057615122	48	tags=100%, list=0%, signal=100%		370
GO:0031507	GO:0031507	heterochromatin formation	106	0.560564137409585	1.48218738425754	0.00466317116598028	0.178457423758998	0.169075512356539	1951	tags=25%, list=13%, signal=22%	SAMD1/BAZ2A/YTHDC1/SMCHD1/RLF/SETDB1/RLIM/RBM15/PHF8/ZNFX1/NRDE2/KMT2D/UBR2/KDM5A/SIN3A/KAT8/PIWIL2/SIRT6/SMYD5/SPEN/LRIF1/KMT2A/UBR5/TRIP12/SUV39H1/DYRK1A/EED	371
GO:0009611	GO:0009611	response to wounding	394	-0.482850175764711	-1.34500086979252	0.00473856159698811	0.180855100951713	0.171347138222725	1666	tags=18%, list=11%, signal=16%	CSRP1/MYL12A/CD109/SERPINB2/PPARA/MDK/PROZ/DAG1/KNG1/RAP2B/MERTK/TXN2/ADRA2B/CNN2/GATA1/ADTRP/THBS1/PLEK/EXTL3/PTEN/VKORC1/NOL3/DGKH/SLC1A3/CHMP5/CEACAM1/CD36/MYOF/RAB27A/SOD1/DUOX2/EREG/LRG1/SERPINF2/GRN/MORN4/FOSL1/CLEC7A/EMILIN2/PRCP/C1GALT1C1/FIBP/NMNAT1/PDGFA/AURKA/SERPING1/ALOX15/ACTB/TYROBP/CLIC1/S100A10/FCER1G/CX3CR1/NREP/NPR2/HBB/ACTG1/PLSCR1/ANXA5/CD40LG/HBEGF/AXL/CD9/CAV1/CCR2/IGF1R/PD…	372
GO:0050878	GO:0050878	regulation of body fluid levels	253	-0.535404060634675	-1.44797212948015	0.00475613755800759	0.181039252140997	0.171521608166443	2403	tags=28%, list=16%, signal=24%	PRKCQ/F8/SERPINA1/GNAI2/TMX1/GGCX/IL6R/TLR4/THBD/PRRG4/PRKCA/PRICKLE1/PRKCD/VAMP8/HK2/P2RY1/NPR3/STXBP3/GNAQ/CTSG/CSRP1/HYAL2/MYL12A/SERPINB2/PROZ/KNG1/RAP2B/MERTK/ADRA2B/PRKACA/GATA1/ADTRP/THBS1/PLEK/SOCS2/VKORC1/P2RY2/DGKH/NME1/CEACAM1/CD36/PRKACB/RAB27A/VDR/ALOX12B/SERPINF2/EMILIN2/AQP3/C1GALT1C1/FIBP/PDGFA/SERPING1/ACTB/CLIC1/FCER1G/PRLR/HBB/ACTG1/PLSCR1/ANXA5/CD40LG/OAS2/SLC29A1/AXL/CD9/CAV1…	373
GO:1902988	GO:1902988	neurofibrillary tangle assembly	4	0.982191836458943	1.46152600678522	0.00481460114679973	0.182774617867012	0.173165741781463	34	tags=25%, list=0%, signal=25%	APOE	374
GO:0048675	GO:0048675	axon extension	78	0.668894230144212	1.70849033360628	0.0049119815021261	0.184665375143057	0.174957097660392	1775	tags=24%, list=12%, signal=22%	NLGN3/APOE/ULK1/SMURF1/MAP3K13/ZFYVE27/RYK/MAP1B/C9orf72/SIN3A/ANAPC2/TRPC5/GOLGA4/CLASP2/DIP2B/USP9X/PTPRS/RNF6/ADNP	375
GO:2000369	GO:2000369	regulation of clathrin-dependent endocytosis	13	0.859700332652515	1.59765219141925	0.00489396931918578	0.184665375143057	0.174957097660392	344	tags=23%, list=2%, signal=23%	HIP1R/NEU3/DGKD	376
GO:0019233	GO:0019233	sensory perception of pain	40	-0.719034940860665	-1.54615740599119	0.00491643272320578	0.184665375143057	0.174957097660392	1447	tags=32%, list=10%, signal=29%	NIPSNAP1/F2R/FYN/ZFHX2/FABP5/CCL3/LXN/CDK5/KCNA2/GPR171/CCR2/PROK2/MME	377
GO:0045216	GO:0045216	cell-cell junction organization	133	-0.587423715154102	-1.48965183710849	0.00489392695405248	0.184665375143057	0.174957097660392	1684	tags=17%, list=11%, signal=15%	CDHR3/EPB41L3/CCM2/PRKACA/TJP3/FZD5/OCEL1/KIFC3/CSF1R/LIMS1/HOPX/ACTB/EFNB2/CLDN22/ACTG1/WDR1/ACE/PERP/CD9/CAV1/ACE2/MPP7	378
GO:0051236	GO:0051236	establishment of RNA localization	148	0.550921566774192	1.53602091961304	0.00501128741174059	0.187731553223992	0.177862079807341	2602	tags=38%, list=17%, signal=32%	DDX39A/YTHDC1/NUP155/MCM3AP/AGFG1/NOL6/NUP54/DDX19B/NRDE2/HNRNPA1L2/TOMM20L/NUP205/NUP133/SUPT6H/NXF5/SRSF1/HHEX/SIDT1/NCBP1/NUP214/NUP88/G3BP2/THOC1/NCBP2/RANBP2/UPF2/AHCTF1/PABPN1/RBM33/FMR1/NUP85/TNKS/UPF1/NUP98/NUP107/NUP153/RAE1/DDX19A/HNRNPA1/HSF1/CASC3/IWS1/ATR/SMG6/POM121C/DDX39B/SENP2/NXT1/TOMM20/SSB/KPNB1/NSUN2/NUP160/THOC2/SEH1L/DHX9	379
GO:0032101	GO:0032101	regulation of response to external stimulus	808	-0.439570436284091	-1.27499550853009	0.00503865012210614	0.188259880088587	0.178362631330732	2297	tags=22%, list=15%, signal=20%	NKG7/TMX1/BTK/FYN/KLRC1/IL6R/GRAMD4/TLR4/THBD/DUSP1/RTN4/PRKCA/MAP2K1/HSPA8/MGST2/NDFIP1/NLRP3/PIK3R1/PRKCD/TRIM56/TXK/CD28/VAMP8/BST1/ZDHHC18/NPLOC4/APP/HEXIM1/CSF1/KLRC2/NMT2/TLR5/DHX33/IL1B/ROBO3/PPT1/CASP5/TMSB4X/IRF7/LYAR/AOAH/CRTAM/OXSR1/PGLYRP1/CST7/HYAL2/KIF21A/CD109/SERPINB2/PPARA/TLR8/MDK/CCL4/CD300A/APOBEC3F/KLRB1/KNG1/IRAK3/IFI35/CALHM2/PARP9/PTGS2/CLEC4E/PYCARD/FCGR2B/CCL3/ADTRP/THBS…	380
GO:0099505	GO:0099505	regulation of presynaptic membrane potential	10	-0.913542271323253	-1.57535711406287	0.00508759734457061	0.189565215217507	0.179599342032201	342	tags=30%, list=2%, signal=29%	KCNA2/GRIK3/KCNMB4	381
GO:2000147	GO:2000147	positive regulation of cell motility	395	-0.483077707159987	-1.34510895662681	0.00510028963326439	0.189565215217507	0.179599342032201	2576	tags=25%, list=17%, signal=21%	DAB2IP/SEMA3D/ELP6/SCARB1/BCL2/DAPK2/MAPRE2/F2R/GLIPR2/PLK2/SEMA4G/GNAI2/HMOX1/TNFRSF18/FLT1/IL6R/TLR4/PRDM14/MYADM/RTN4/PRKCA/HSPA8/PIK3R1/PECAM1/APP/CSF1/CPNE3/FUT4/IL1B/ACVR1/TMSB4X/ITGA6/OXSR1/ENPP2/ACTN4/MDK/CCL4/DOCK5/INSR/RAB11A/PTGS2/ACKR3/CTSH/CASS4/BSG/PYCARD/CCL3/THBS1/SEMA4A/SPN/PROX1/PHPT1/TGFBR3/PFN1/C5AR1/S100A14/PDGFRB/CSF1R/JAM2/TNFSF14/C3AR1/PDCD6/DUOX2/IL1R1/AKAP12/GRN/RAC2/TIA…	382
GO:0007169	GO:0007169	cell surface receptor protein tyrosine kinase signaling pathway	434	-0.480028709168529	-1.34593123199788	0.00516297221329327	0.19139394121237	0.181331927755049	2276	tags=21%, list=15%, signal=18%	FYN/ZDHHC16/FLT1/PRDM14/PDK2/MST1R/RTN4/MAP2K1/FRS3/PRICKLE1/NDST1/PIK3R1/PRKCD/SPG21/CSF1/DLL1/CPNE3/IQGAP1/IL1B/STAT6/BCAR3/FAM20C/NDRG4/EFNA3/RALB/MERTK/INSR/ADRB2/FGFBP3/CASS4/EIF4EBP2/CD8B/CD3E/THBS1/SERPINA12/SOS1/RALA/PIP4K2A/ANGPT2/LTK/AFAP1L2/SOCS2/MUC20/DOK1/FOXC1/FASLG/PDGFRB/FSTL4/CEACAM1/CSF1R/CTSD/PDCD6/EREG/STMN1/BLNK/PID1/BAIAP2/IL12B/TIAM1/MZB1/FIBP/DOK6/PDGFA/IFI6/WASF1/FGFR1/EF…	383
GO:0034446	GO:0034446	substrate adhesion-dependent cell spreading	71	-0.657792767660741	-1.5276174635756	0.00521340631938418	0.192760268027647	0.182626423671629	1659	tags=21%, list=11%, signal=19%	ACTN4/MDK/MERTK/DOCK5/CASS4/AP1AR/GBP1/OLFM4/LIMS1/S100A10/ITGB1BP1/AXL/FZD7/EPHA1/NTN4	384
GO:0021522	GO:0021522	spinal cord motor neuron differentiation	14	0.90238927702129	1.72094384126231	0.00538457223908035	0.193055951137532	0.182906562049994	682	tags=36%, list=5%, signal=34%	LHX3/ABT1/GIGYF2/PTCH1/DYNC2H1	385
GO:0006283	GO:0006283	transcription-coupled nucleotide-excision repair	10	0.919153468951205	1.62871933353503	0.00529712744071328	0.193055951137532	0.182906562049994	678	tags=40%, list=5%, signal=38%	XAB2/ERCC5/ERCC3/USP7	386
GO:0099563	GO:0099563	modification of synaptic structure	35	-0.755212763060213	-1.60536385619668	0.00523640537021639	0.193055951137532	0.182906562049994	1571	tags=31%, list=10%, signal=28%	SPTB/SYNPO/PDXP/EGLN1/CAP1/PFN1/ITPKA/BAIAP2/TIAM1/WASF1/CTTNBP2	387
GO:0006829	GO:0006829	zinc ion transport	23	-0.789299456968105	-1.5717764080139	0.00536519057668937	0.193055951137532	0.182906562049994	249	tags=26%, list=2%, signal=26%	SLC39A6/SLC39A14/SLC30A6/SLC39A11/SLC30A1/SLC39A1	388
GO:1903317	GO:1903317	regulation of protein maturation	52	-0.695877137109609	-1.56694818661456	0.00529486579312455	0.193055951137532	0.182906562049994	1508	tags=23%, list=10%, signal=21%	PLGRKT/PRKACA/THBS1/IFT52/NOL3/PRKACB/SERPINF2/ENO1/S100A10/NLRC4/IL1R2/ANXA2	389
GO:0051592	GO:0051592	response to calcium ion	92	-0.639108762961552	-1.54358854740093	0.00528673474302944	0.193055951137532	0.182906562049994	1975	tags=24%, list=13%, signal=21%	APP/CPNE3/IQGAP1/AKR1C3/ITPKC/CPNE5/SCN5A/KCNIP2/THBS1/HOMER1/ANXA11/PDCD6/ITPKA/ALOX5AP/AQP3/RYR1/ALOX15/CPNE7/KCNMB4/CAV1/NEDD4/RASAL1	390
GO:0140115	GO:0140115	export across plasma membrane	47	-0.697707863018597	-1.53953871549714	0.00531980236671855	0.193055951137532	0.182906562049994	1343	tags=21%, list=9%, signal=19%	SLC4A4/KCNIP2/SLC38A5/SLC24A4/KCNE3/SLC8A1/KCNA2/RALBP1/SLC30A1/FXYD6	391
GO:0035773	GO:0035773	insulin secretion involved in cellular response to glucose stimulus	48	-0.683763068537622	-1.50743547291371	0.00525257989039651	0.193055951137532	0.182906562049994	777	tags=19%, list=5%, signal=18%	SYBU/TIAM1/LRP5/PTPRN2/VSNL1/TUNAR/ADCY5/DYNLL1/TRPM4	392
GO:1901292	GO:1901292	nucleoside phosphate catabolic process	157	-0.552307385388551	-1.41862137822527	0.00534717193686714	0.193055951137532	0.182906562049994	2694	tags=28%, list=18%, signal=23%	NUDT12/PDE8B/NT5C2/FITM2/UCHL1/UCP2/GAPDH/NUDT11/EIF6/PGAM1/SMUG1/HK2/APP/DERA/PGK1/NUDT9/DHTKD1/HPRT1/OGG1/ALDOC/PPARA/NUDT5/INSR/PRKACA/SLC4A4/DCTPP1/PKM/CNP/HK3/IER3/PGM1/LDHA/ITPA/DPYD/ENO1/PFKP/LIPA/OGDH/ACOT7/TYMP/UNG/TPI1/VNN1/SLC4A1	393
GO:0016103	GO:0016103	diterpenoid catabolic process	1	0.996808510638298	1.33580687771398	0.00538215441808349	0.193055951137532	0.182906562049994	49	tags=100%, list=0%, signal=100%	CYP2W1	394
GO:0034653	GO:0034653	retinoic acid catabolic process	1	0.996808510638298	1.33580687771398	0.00538215441808349	0.193055951137532	0.182906562049994	49	tags=100%, list=0%, signal=100%	CYP2W1	395
GO:0007276	GO:0007276	gamete generation	502	-0.462993274892487	-1.30520777032602	0.00536195333817349	0.193055951137532	0.182906562049994	1842	tags=14%, list=12%, signal=13%	ACVR1/ADGRG2/PANX1/PIWIL4/PTX3/MCM8/ZDBF2/CCDC34/MDK/CELF3/IFT81/MERTK/PRKACA/POC1B/BCAP31/SOS1/CFAP97/PSMA8/TTLL1/KDM1B/PANK2/ANGPT2/SPEF2/KATNAL1/ZMIZ1/PYGO2/ASPM/PTEN/CNR1/FOXC1/CHN2/ACSBG2/ING2/PTGDR2/TRIM27/JAM2/CETN2/SOD1/RACGAP1/EREG/PNLDC1/MEA1/PRDX4/FOSL1/RFX2/MSH2/NME8/PAQR8/MKKS/TTK/AURKA/STK33/RUVBL1/SPATA32/TRIP13/SKA2/TNFAIP6/ASF1B/NPR2/SHB/SPATA6/ACE/DYNLL1/AXL/ACVR2A/DPY19L2/PROK2…	396
GO:0021526	GO:0021526	medial motor column neuron differentiation	2	0.994966001344826	1.38284094723789	0.00543452496156943	0.193867802523525	0.183675732567828	38	tags=50%, list=0%, signal=50%	LHX3	397
GO:0032940	GO:0032940	secretion by cell	558	-0.455141193615153	-1.28986055539165	0.00543233805612447	0.193867802523525	0.183675732567828	1564	tags=14%, list=10%, signal=13%	CD300A/RALB/CRY1/MERTK/ADRA2B/RAB11A/PTGS2/BEST1/PRKACA/PDIA4/PNKD/BSG/GATA1/SNAP29/AP1S1/FCGR2B/CCL3/ADTRP/PARK7/SNAPIN/ARFIP1/RALA/RAB3IP/PLEK/PSMD9/STEAP3/PCSK5/ATP9A/HCAR2/CD33/CNR1/CKLF/CDK5/LAT2/CEACAM1/RAB10/FFAR2/MYOF/FCGR3A/RAB27A/SYBU/RAB3D/IER3IP1/SNAP47/RAC2/ADGRE2/SYNGR1/IL12B/TIAM1/LRP5/SLC1A5/PTPRN2/GOLPH3L/TNFRSF1B/VSNL1/FGFR1/S100A10/MON1A/TUNAR/KCNA2/RAB40B/IRS1/GNAZ/MILR1/KCNMB…	398
GO:0061138	GO:0061138	morphogenesis of a branching epithelium	101	-0.616479257426536	-1.51116474205379	0.00546101423202369	0.194324511444291	0.184108431265086	1962	tags=21%, list=13%, signal=18%	CSF1/SPINT1/ACVR1/RDH10/MDK/DAG1/HS3ST3B1/CTSH/FZD5/PROX1/CSMD1/PPP1CA/VDR/LRP5/PDGFA/FGFR1/SOCS3/WNT2B/NRARP/TP63/NTN4	399
GO:0050801	GO:0050801	monoatomic ion homeostasis	411	-0.483912747499958	-1.35188579286674	0.00549196127869169	0.194937165587162	0.184688876790529	1810	tags=17%, list=12%, signal=15%	PPT1/CYBRD1/GLRX5/RAB39A/C19orf12/KCTD7/ATOX1/HYAL2/CYB561A3/ATP6AP2/ANK3/ERO1A/SLC31A2/ATP2C2/CHP1/PRKACA/SLC4A4/SLC22A17/CCL3/COMMD1/SNAPIN/ATP6V0E2/ALAS2/SLC12A1/EGLN1/SLC24A4/MINPP1/GSTO1/CNR1/P2RY2/NOL3/S100A14/SLC1A3/FASLG/LACC1/KCNJ2/MT2A/VDR/SOD1/TMEM64/GRN/DMXL2/MCUR1/RYR1/FKBP1A/KCNE3/ATP6V0E1/COX11/SLAMF8/SLC8A1/FGFR1/TUNAR/S100A9/SLC30A1/CCR5/MT1F/MT1X/CISD1/S100A8/CAV1/WNK3/STEAP4/CC…	400
GO:0001738	GO:0001738	morphogenesis of a polarized epithelium	38	-0.730024629322042	-1.56201771932914	0.00563193180167969	0.195553919096827	0.185273206169761	839	tags=18%, list=6%, signal=17%	RAB10/ACTB/ACTG1/WDR1/SAPCD2/VANGL2/TP63	401
GO:0071326	GO:0071326	cellular response to monosaccharide stimulus	100	-0.602633864964454	-1.47472894140149	0.00562733813116407	0.195553919096827	0.185273206169761	777	tags=13%, list=5%, signal=12%	SYBU/TIAM1/LRP5/PTPRN2/VSNL1/TUNAR/ADCY5/ACE/DYNLL1/SLC29A1/TRPM4/IGF1R/PLCB1	402
GO:0042445	GO:0042445	hormone metabolic process	127	-0.580680727457346	-1.46988132347175	0.00563102426184902	0.195553919096827	0.185273206169761	2171	tags=23%, list=14%, signal=20%	HSD17B3/DHRS7/EGR1/AKR1C3/SLC26A7/CTSG/RDH10/ATP6AP2/CTSB/PCSK5/SRD5A1/ECE1/SRD5A3/UGT2B17/ECE2/DUOX2/ALDH1A3/CTSL/DPP4/SCP2/GCNT4/DGAT2/CYP1B1/ALDH1A1/ACE/IGF1R/ACE2/GNB3/MME	403
GO:0034284	GO:0034284	response to monosaccharide	144	-0.568812480468801	-1.45398725348671	0.00557479434767934	0.195553919096827	0.185273206169761	1582	tags=17%, list=11%, signal=15%	PPARA/TXN2/PTGS2/PRKACA/THBS1/EXTL3/NPTX1/ANGPT2/SYBU/TIAM1/LRP5/PTPRN2/VSNL1/CAT/LPL/TUNAR/ADCY5/ACE/DYNLL1/SLC29A1/TRPM4/MAFA/IGF1R/PLCB1	404
GO:0071214	GO:0071214	cellular response to abiotic stimulus	261	-0.51529336033598	-1.39884020710283	0.00563329714823229	0.195553919096827	0.185273206169761	2299	tags=20%, list=15%, signal=17%	CASP9/RAD51AP1/TLR4/CHEK2/LRRC8D/MYC/PCNA/LTBR/PTPRK/NLRP3/PIK3R1/PRKCD/EGR1/INTS7/NMT2/TLR5/IL1B/ST20/POLD3/CASP5/RUVBL2/OXSR1/HYAL2/SWI5/TLR8/DAG1/CRY1/CHP1/CNN2/PTGS2/TMEM109/PYCARD/GTF2H5/GADD45A/SLC24A4/TNFRSF8/PTEN/TNFSF14/KCNJ2/HYAL1/OPN3/HYAL3/TLR7/USP47/NEDD4/WNK3/IGF1R/MAPK11/MME/SLC4A11/MMP9/CASP1	405
GO:0104004	GO:0104004	cellular response to environmental stimulus	261	-0.51529336033598	-1.39884020710283	0.00563329714823229	0.195553919096827	0.185273206169761	2299	tags=20%, list=15%, signal=17%	CASP9/RAD51AP1/TLR4/CHEK2/LRRC8D/MYC/PCNA/LTBR/PTPRK/NLRP3/PIK3R1/PRKCD/EGR1/INTS7/NMT2/TLR5/IL1B/ST20/POLD3/CASP5/RUVBL2/OXSR1/HYAL2/SWI5/TLR8/DAG1/CRY1/CHP1/CNN2/PTGS2/TMEM109/PYCARD/GTF2H5/GADD45A/SLC24A4/TNFRSF8/PTEN/TNFSF14/KCNJ2/HYAL1/OPN3/HYAL3/TLR7/USP47/NEDD4/WNK3/IGF1R/MAPK11/MME/SLC4A11/MMP9/CASP1	406
GO:0006979	GO:0006979	response to oxidative stress	317	-0.48788219238215	-1.34530331479246	0.0055850863270256	0.195553919096827	0.185273206169761	2607	tags=24%, list=17%, signal=20%	IDH1/IL18RAP/GCH1/SIRT2/BCL2/GPX1/ALAD/HMOX1/UCP2/BTK/FYN/PDK2/PPP2CB/GCLM/CHCHD4/PCNA/OXR1/PRDX6/HSPA8/PTPRK/PRDX3/PRKCD/APP/THG1L/STAT6/PYCR2/MPO/HBA2/C19orf12/CAMKK2/ATOX1/OXSR1/HM13/HYAL2/OGG1/GSR/ERO1A/TXN2/CBX8/HMOX2/PTGS2/PRR5L/FADS2/ALDH3B1/MGAT3/PARK7/KEAP1/NCOA7/AIFM1/DAPK1/PRDX5/CD36/SOD1/PYCR1/DUOX2/STAT1/HYAL1/PRDX4/FOSL1/IPCEF1/NME8/MSRB2/PDLIM1/AIF1/SLC8A1/ARL6IP5/CAT/HBB/VKORC1L1/…	407
GO:0001817	GO:0001817	regulation of cytokine production	614	-0.450482108561516	-1.28536175781901	0.00561367314120368	0.195553919096827	0.185273206169761	2251	tags=21%, list=15%, signal=19%	IL6R/GAPDH/MBP/TLR4/LGALS9C/TWSG1/RTN4/BTN3A2/NDFIP1/NLRP3/PIK3R1/TRIM56/TXK/EGR1/CD28/NPLOC4/APP/DLL1/TLR5/IQGAP1/CLC/DHX33/IL1B/LILRB4/FRMD8/PANX1/IRF7/CRTAM/PGLYRP1/HYAL2/IRF5/PPARA/TLR8/MDK/ATP6AP2/MERTK/IRAK3/PTGS2/PRKACA/CLEC4E/BSG/BPI/PYCARD/FCGR2B/CCL3/AGPAT2/CD3E/ARRB1/THBS1/PARK7/FZD5/SPN/CEBPB/EXTL3/CD58/GBP7/PLD4/CLEC5A/FCN1/AFAP1L2/ISG15/BATF/ELF4/BST2/GBP1/C5AR1/TNFRSF8/CD33/LILRA5/…	408
GO:0034220	GO:0034220	monoatomic ion transmembrane transport	624	-0.447701678406867	-1.27942216655838	0.00559374294070237	0.195553919096827	0.185273206169761	1825	tags=14%, list=12%, signal=13%	TTYH2/COX7A2L/TMSB4X/SLC26A7/PANX1/OXSR1/ACTN4/EHD3/ORAI3/ATP6AP2/ANK3/ERO1A/SLC31A2/ATP2C2/CHP1/SCN5A/CHRFAM7A/CALHM2/TMC2/ATP10A/BEST1/PRKACA/CHRNB1/TMEM109/SLC4A4/CCL3/SLC41A2/KCNIP2/COX5A/COMMD1/PARK7/SLC38A5/MCOLN3/CACNA1I/HOMER1/ATP6V0E2/GPM6A/SLC12A1/SLC24A4/NDUFB10/GSTO1/RRAD/NOL3/SLC1A3/SLC6A9/VDAC1/FASLG/UQCR10/TLR9/KCNK6/KCNJ2/CTSS/MRS2/NDUFB5/ANO8/NDUFB6/MCUR1/RYR1/KCNJ12/FKBP1A/KCNE3…	409
GO:0031123	GO:0031123	RNA 3'-end processing	79	0.628113025849475	1.60380270208302	0.00565222056674697	0.195732262455301	0.185442173613503	1130	tags=19%, list=8%, signal=18%	SUPV3L1/REXO1/YTHDC1/DHX36/EXOSC10/EXOSC9/CLP1/CDK9/DKC1/NCBP1/TOE1/MTPAP/RPRD1B/ANGEL2/NCBP2	410
GO:0046548	GO:0046548	retinal rod cell development	6	-0.960205509758132	-1.49729313909181	0.00570024976804316	0.196151265488965	0.185839148707637	89	tags=33%, list=1%, signal=33%	BBS4/SAMD7	411
GO:0009743	GO:0009743	response to carbohydrate	160	-0.559089241053914	-1.44416757413592	0.00570576649154405	0.196151265488965	0.185839148707637	1582	tags=19%, list=11%, signal=18%	SERPINF1/EGR1/IL1B/NADK/RMI1/PPARA/TXN2/PTGS2/PRKACA/THBS1/EXTL3/NPTX1/ANGPT2/SYBU/TIAM1/CLEC7A/LRP5/PTPRN2/VSNL1/CAT/LPL/TUNAR/ADCY5/ACE/DYNLL1/SLC29A1/TRPM4/MAFA/NQO1/IGF1R/PLCB1	412
GO:0042110	GO:0042110	T cell activation	482	-0.47084121787275	-1.3271969258494	0.0057017042037316	0.196151265488965	0.185839148707637	2304	tags=21%, list=15%, signal=19%	DLG5/NKG7/PRELID1/FYN/KLRC1/IL6R/LGALS9C/TWSG1/CLEC2B/RAB29/TESPA1/NDFIP1/NLRP3/PIK3R1/EGR1/CD28/SDC4/MAFB/SH3RF1/CLC/IFNA21/IL1B/LILRB4/IL2RG/STAT6/NHEJ1/SLA2/CTSG/CRTAM/TNFRSF9/MDK/CD300A/FLOT2/EOMES/CLEC4E/CBFB/CD8B/PYCARD/FCGR2B/CD3E/SOS1/FZD5/SEMA4A/SPN/CEBPB/DTX1/SMARCD3/PAG1/ZMIZ1/BATF/ELF4/CD3D/CEACAM1/DCAF12/TNFSF14/RAB27A/ACTL6A/SOD1/TNFSF13B/IL7/ZNF683/BID/CD3G/PDCD1LG2/RAC2/CD27/BCL11…	413
GO:0050817	GO:0050817	coagulation	173	-0.546488669526417	-1.42494124910053	0.00573782583742244	0.196776935361652	0.186431925696469	2403	tags=31%, list=16%, signal=26%	PRKCQ/F8/SERPINA1/TMX1/GGCX/IL6R/TLR4/THBD/PRRG4/PRKCA/PRKCD/P2RY1/STXBP3/GNAQ/CTSG/CSRP1/MYL12A/SERPINB2/PROZ/KNG1/RAP2B/MERTK/ADRA2B/GATA1/ADTRP/THBS1/PLEK/ANGPT2/VKORC1/DGKH/CEACAM1/CD36/RAB27A/SERPINF2/EMILIN2/C1GALT1C1/FIBP/PDGFA/SERPING1/ACTB/CLIC1/FCER1G/HBB/ACTG1/PLSCR1/ANXA5/CD40LG/AXL/CD9/CAV1/PDGFB/ANXA2/SLC4A1	414
GO:0048732	GO:0048732	gland development	276	-0.507145797664479	-1.37850296334726	0.00578950778736118	0.198070919433624	0.187657882091791	2196	tags=20%, list=15%, signal=17%	TWSG1/RTN4/PCNA/MAP2K1/PTCD2/SERPINF1/HK2/CSF1/MAFB/STAT6/ID2/PSAP/IRF6/MDK/DAG1/ATP2C2/INSR/IGSF3/E2F7/PROX1/CEBPB/SOCS2/PYGO2/TGFBR3/SRD5A1/RPS6KA1/CSMD1/FOXC1/NME1/ACADM/CEACAM1/CSF1R/VDR/SOD1/CEBPA/ALDH1A3/BCL11B/RAG1/LRP5/LIPA/PDGFA/AURKA/FGFR1/PRLR/FKBP4/CYP1B1/LBH/PERP/CDKN2B/OAS2/SLC29A1/CAV1/TP63/NTN4	415
GO:0035377	GO:0035377	transepithelial water transport	3	0.985540423188666	1.41924099021733	0.00581982411801556	0.19815314826759	0.187735787969509	164	tags=33%, list=1%, signal=33%	AQP8	416
GO:0003006	GO:0003006	developmental process involved in reproduction	598	-0.451762194416642	-1.28630512895782	0.00581118307393238	0.19815314826759	0.187735787969509	1842	tags=15%, list=12%, signal=13%	ACVR1/ADGRG2/PANX1/PIWIL4/PTX3/RDH10/PSAP/ZDBF2/CCDC34/DHCR24/MDK/CELF3/IFT81/MERTK/INSR/CTSB/TAF4/PTGS2/EOMES/PRKACA/E2F7/POC1B/BCAP31/BSG/GATA1/CFAP97/FZD5/PSMA8/TTLL1/KDM1B/CEBPB/PANK2/ANGPT2/SPEF2/KATNAL1/PYGO2/ASPM/SRD5A1/CNR1/CSMD1/FOXC1/CHN2/ACSBG2/ING2/TLR9/TRIM27/JAM2/CETN2/VDR/SOD1/RACGAP1/TNFSF10/EREG/LDOC1/PNLDC1/MEA1/PRDX4/RFX2/MSH2/NME8/PAQR8/MKKS/AURKA/STK33/RUVBL1/SPATA32/TRIP13/T…	417
GO:0034497	GO:0034497	protein localization to phagophore assembly site	16	0.847169109572539	1.63553257751092	0.00588789392038869	0.199991191104494	0.189477200726888	1303	tags=44%, list=9%, signal=40%	ARFIP2/ATG9A/ATG4D/WIPI2/MFN2/ATG13/WDR45B	418
GO:0007549	GO:0007549	sex-chromosome dosage compensation	21	0.818820144093742	1.69205220912659	0.00593108140635732	0.200498794779669	0.189958118525915	1572	tags=33%, list=10%, signal=30%	YTHDC1/SMCHD1/RLIM/RBM15/KAT8/SPEN/LRIF1	419
GO:0009048	GO:0009048	dosage compensation by inactivation of X chromosome	21	0.818820144093742	1.69205220912659	0.00593108140635732	0.200498794779669	0.189958118525915	1572	tags=33%, list=10%, signal=30%	YTHDC1/SMCHD1/RLIM/RBM15/KAT8/SPEN/LRIF1	420
GO:0040017	GO:0040017	positive regulation of locomotion	404	-0.480813459882834	-1.34235842976325	0.00594583243784057	0.200520021264752	0.189978229086547	2576	tags=24%, list=17%, signal=21%	DAB2IP/SEMA3D/ELP6/SCARB1/BCL2/DAPK2/MAPRE2/F2R/GLIPR2/PLK2/SEMA4G/GNAI2/HMOX1/TNFRSF18/FLT1/IL6R/TLR4/PRDM14/MYADM/RTN4/PRKCA/HSPA8/PIK3R1/PECAM1/APP/CSF1/CPNE3/FUT4/IL1B/ACVR1/TMSB4X/ITGA6/OXSR1/ENPP2/ACTN4/MDK/CCL4/DOCK5/INSR/RAB11A/PTGS2/ACKR3/CTSH/CASS4/BSG/PYCARD/CCL3/THBS1/SEMA4A/SPN/PROX1/PHPT1/TGFBR3/PFN1/C5AR1/S100A14/PDGFRB/CSF1R/JAM2/TNFSF14/C3AR1/PDCD6/DUOX2/IL1R1/AKAP12/CCR4/GRN/RAC…	421
GO:0061436	GO:0061436	establishment of skin barrier	22	-0.790943709110937	-1.56084726428935	0.00597834888264042	0.200822388930432	0.190264700598453	690	tags=18%, list=5%, signal=17%	TMEM79/ALOX12B/STMN1/TP63	422
GO:0071577	GO:0071577	zinc ion transmembrane transport	22	-0.790832776402159	-1.5606283498293	0.0060396647466752	0.200822388930432	0.190264700598453	249	tags=27%, list=2%, signal=27%	SLC39A6/SLC39A14/SLC30A6/SLC39A11/SLC30A1/SLC39A1	423
GO:0009185	GO:0009185	ribonucleoside diphosphate metabolic process	109	-0.58787406276035	-1.4589667965161	0.00601344192568291	0.200822388930432	0.190264700598453	2397	tags=28%, list=16%, signal=23%	UCHL1/UCP2/GAPDH/EIF6/PGAM1/HK2/APP/AK2/PGK1/NUDT9/DHTKD1/ALDOC/PPARA/NUDT5/INSR/PRKACA/SLC4A4/PKM/HK3/IER3/PGM1/LDHA/ENO1/MAGI3/PFKP/LIPA/OGDH/TPI1/RRM2/SLC4A1	424
GO:0007600	GO:0007600	sensory perception	286	-0.504917958378859	-1.37780637649875	0.00599979432206419	0.200822388930432	0.190264700598453	3139	tags=26%, list=21%, signal=21%	CACNB4/ATP8B1/REST/BBS7/RDH11/COMT/PAX6/PDE4A/EML2/TAS2R5/CHRNA10/FAM161A/GNB1/BFSP2/ABCC6/LRIT3/POMK/PKHD1L1/TMTC4/WFS1/RRH/NIPSNAP1/F2R/ALDH7A1/GPX1/LCN1/PPEF1/FYN/MBP/TPRN/CHM/TAS1R3/CRYBG3/PPT1/RGS16/ZFHX2/TAS2R46/MYO6/RDH10/TAS2R10/LAMC3/OAT/WDR47/TMC2/FABP5/TIMM13/BEST1/CCL3/ARRB1/TAS2R31/CRYZ/SLC24A4/C5AR1/LXN/SLC1A3/KIFC3/CDK5/CD36/SOD1/BBS10/MKKS/THRB/FGFR1/KCNA2/TAS1R1/NPR2/SPATA7/GPR17…	425
GO:0042060	GO:0042060	wound healing	308	-0.499888214487727	-1.37465693412136	0.00599836647829124	0.200822388930432	0.190264700598453	2434	tags=24%, list=16%, signal=21%	TMEM97/GPX1/PRKCQ/F8/SERPINA1/HMOX1/TMX1/GGCX/DST/IL6R/TLR4/THBD/PRRG4/PRKCA/PRKCD/SDC4/P2RY1/STXBP3/GNAQ/CTSG/CSRP1/MYL12A/CD109/SERPINB2/PPARA/PROZ/DAG1/KNG1/RAP2B/MERTK/ADRA2B/CNN2/GATA1/ADTRP/THBS1/PLEK/PTEN/VKORC1/DGKH/CHMP5/CEACAM1/CD36/MYOF/RAB27A/DUOX2/EREG/LRG1/SERPINF2/CLEC7A/EMILIN2/PRCP/C1GALT1C1/FIBP/PDGFA/SERPING1/ALOX15/ACTB/CLIC1/S100A10/FCER1G/NPR2/HBB/ACTG1/PLSCR1/ANXA5/CD40LG/H…	426
GO:0044092	GO:0044092	negative regulation of molecular function	509	-0.468049198944421	-1.32273919865161	0.00603175570410961	0.200822388930432	0.190264700598453	1913	tags=17%, list=13%, signal=16%	SH3RF1/PI16/IL1B/LILRB4/SPINT1/GNAQ/PTX3/OXSR1/ID2/CST7/PRMT2/HYAL2/CEP85/CD109/SERPINB2/PPARA/CD300A/RALB/KNG1/ANK3/IRAK3/CHP1/MITD1/SERPINE3/PARP9/PTGS2/EOMES/P2RY13/PAM16/GATA1/PYCARD/COMMD1/ARRB1/THBS1/SERPINA12/STYX/PROX1/CAMK1/EGLN1/GADD45A/PHPT1/PRDX5/GSTO1/LXN/RRAD/PTEN/NOL3/SLC6A9/DTX3L/TRIB3/TLR9/CEACAM1/TRIM27/CDKN1C/SERPINF2/STMN1/DUSP7/HES6/LTF/LRP5/NDFIP2/AURKA/KCNE3/CMKLR1/SERPING1…	427
GO:1902533	GO:1902533	positive regulation of intracellular signal transduction	797	-0.44253180863583	-1.28283445847822	0.00606172271290579	0.201084904387468	0.190513415022684	2304	tags=18%, list=15%, signal=16%	DLG5/TAOK1/BTK/FLT1/IL6R/GAPDH/TLR4/MST1R/SKP2/TWSG1/MYC/RTN4/LTBR/PRKCA/MAP2K1/GPR137C/NDFIP1/NDST1/NLRP3/PIK3R1/TRIM56/ZNHIT1/CD28/APP/HEXIM1/CSF1/P2RY1/IQGAP1/SH3RF1/PPP5C/DHX33/IL1B/AKR1C3/TNIK/ACVR1/BCAR3/NDRG4/RASGRF1/CA8/ING4/ACTN4/CDCA8/TLR8/CCL4/FLOT2/MERTK/IRAK3/INSR/ADRB2/S100A4/ADRA2B/CTBP2/IFI35/FABP5/PRKACA/ACKR3/PRR5L/CASS4/SPRED2/BCAP31/PYCARD/FCGR2B/CCL3/CD3E/ARRB1/THBS1/PARK7/SE…	428
GO:0007596	GO:0007596	blood coagulation	171	-0.543901632588237	-1.41878014556626	0.00609212304997428	0.201622291523391	0.191022550498396	2403	tags=30%, list=16%, signal=26%	PRKCQ/F8/SERPINA1/TMX1/GGCX/IL6R/TLR4/THBD/PRRG4/PRKCA/PRKCD/P2RY1/STXBP3/GNAQ/CTSG/CSRP1/MYL12A/SERPINB2/PROZ/KNG1/RAP2B/MERTK/ADRA2B/GATA1/ADTRP/THBS1/PLEK/VKORC1/DGKH/CEACAM1/CD36/RAB27A/SERPINF2/EMILIN2/C1GALT1C1/FIBP/PDGFA/SERPING1/ACTB/CLIC1/FCER1G/HBB/ACTG1/PLSCR1/ANXA5/CD40LG/AXL/CD9/CAV1/PDGFB/ANXA2/SLC4A1	429
GO:0061178	GO:0061178	regulation of insulin secretion involved in cellular response to glucose stimulus	41	-0.725391896062128	-1.56412867220484	0.00612379605744948	0.201895579355507	0.191281470969523	777	tags=20%, list=5%, signal=19%	SYBU/TIAM1/LRP5/VSNL1/TUNAR/ADCY5/DYNLL1/TRPM4	430
GO:0071803	GO:0071803	positive regulation of podosome assembly	8	-0.919075969488234	-1.51665126246229	0.00612882058756328	0.201895579355507	0.191281470969523	530	tags=25%, list=4%, signal=24%	FSCN1/LCP1	431
GO:0097237	GO:0097237	cellular response to toxic substance	94	-0.609671078220599	-1.48088697015882	0.00618448293853916	0.202788195753762	0.192127160499798	2158	tags=32%, list=14%, signal=28%	AKR1A1/PRDX6/RAB29/PRDX3/MGST2/TXNRD1/MPO/HBA2/GSR/PTGS2/MGST3/PARK7/PRDX5/GSTO1/CD36/SOD1/ABTB2/DUOX2/PRDX4/IPCEF1/ALOX5AP/CAT/RAB40B/S100A9/HBB/CYP1B1/ALDH1A1/PRDX1/NQO1/TXNRD3	432
GO:0002250	GO:0002250	adaptive immune response	384	-0.476908211514184	-1.32910650892596	0.00617254607066745	0.202788195753762	0.192127160499798	2286	tags=22%, list=15%, signal=19%	BTK/FYN/KLRC1/IL6R/TLR4/BTN3A2/HSPA8/NDFIP1/NLRP3/PRKCD/CD79B/TXK/CD28/PRF1/KLRC2/ADGRE1/CLC/IFNA21/IL1B/LILRB4/STAT6/IRF7/SLA2/HPRT1/TREM1/TLR8/TNFRSF17/LILRB3/EOMES/CTSH/CD8B/LILRA6/PYCARD/FCGR2B/CD3E/CR2/FZD5/SEMA4A/SPN/PAG1/BATF/MPEG1/LILRA3/TNFRSF13B/CD3D/LAT2/CEACAM1/TRIM27/FCGR3A/RAB27A/CTSS/CTSC/TNFSF13B/SH2D1B/IL1R1/ZNF683/CD3G/PVR/PDCD1LG2/CD27/MSH2/IL12B/RAG1/CLEC7A/CTSL/LILRB2/TNFRSF1…	433
GO:0090322	GO:0090322	regulation of superoxide metabolic process	23	-0.785105254675693	-1.56342425705845	0.00622361237022781	0.203236974268557	0.192552345710507	2567	tags=48%, list=17%, signal=40%	GCH1/ELAVL1/GNAI2/PRKCD/BST1/APP/CD36/SOD1/CLEC7A/TYROBP/FPR2	434
GO:0044313	GO:0044313	protein K6-linked deubiquitination	3	0.984947511731013	1.4183871599487	0.00622679840870704	0.203236974268557	0.192552345710507	83	tags=33%, list=1%, signal=33%	USP30	435
GO:0035196	GO:0035196	miRNA processing	36	0.702809150445532	1.55926581718786	0.00630710789717967	0.203988534907413	0.193264395102485	2723	tags=39%, list=18%, signal=32%	NUP155/SNIP1/DDX5/ADAR/NCBP1/NCBP2/RIPK1/DICER1/SRRT/PUM1/ZC3H7A/MECP2/ZC3H10/LIN28A	436
GO:0007338	GO:0007338	single fertilization	82	-0.634954678799892	-1.50600931151909	0.00627847204094857	0.203988534907413	0.193264395102485	301	tags=15%, list=2%, signal=14%	POC1B/PARK7/CCT5/AKAP3/NPR2/CCT7/HYAL3/CCT3/CD9/CECR2/PLCB1/TRIM36	437
GO:0001906	GO:0001906	cell killing	162	-0.549280092221487	-1.42158172011991	0.00630729446572435	0.203988534907413	0.193264395102485	2747	tags=33%, list=18%, signal=27%	GZMB/KLRC4-KLRK1/STAT5B/APOL1/GZMH/RNF19B/IL18RAP/KLRD1/IL7R/NKG7/KLRC1/GAPDH/GSDMB/HSPA8/PIK3R1/PRF1/KLRC2/CTSG/CRTAM/PGLYRP1/HPRT1/TREM1/KLRB1/KNG1/CTSH/TUBB/FCGR2B/GBP7/DEFA4/GBP1/CEACAM1/CAMP/FCGR3A/RAB27A/CFH/CTSC/KLRC4/PVR/LYZ/IL12B/LTF/CLEC7A/DNASE1L3/CXCL2/TYROBP/GZMA/CX3CR1/TUBB4B/LGALS3/S100A12/PRDX1/CD1C/FCGR3B	438
GO:0051179	GO:0051179	localization	3836	-0.373430873271978	-1.12159367877289	0.00630245426221645	0.203988534907413	0.193264395102485	2041	tags=14%, list=14%, signal=16%	EFR3B/MTX2/AQP9/STX1A/SLC50A1/VAMP8/NCALD/UNC119B/PLOD3/TMEM79/PECAM1/PRKG2/CNPY4/PRF1/HK2/FAM83D/MFSD1/YWHAQ/CLTCL1/ZDHHC18/NPLOC4/APP/COPG2/SH3KBP1/KCNK9/COPZ1/STARD3NL/KLRC2/GRIP1/DLL1/SDC4/RER1/SLC13A4/OSTM1/P2RY1/NMT2/STOML1/IL1B/CLMN/PPT1/ABHD17C/STXBP3/LILRB4/TNIK/SLC23A3/IL2RG/CYBRD1/SLC35E3/DENND3/NCDN/NADK/PLD1/RIMS3/SSR3/TTYH2/CETP/COX7A2L/SLC25A19/FRMD8/TMSB4X/HBA2/TRAPPC6B/FABP3/RAB3…	439
GO:2000027	GO:2000027	regulation of animal organ morphogenesis	37	-0.731525915901077	-1.56831618237858	0.00640884672272957	0.20628128523468	0.195436610346452	462	tags=16%, list=3%, signal=16%	PDGFA/FGFR1/WNT2B/SAPCD2/NGFR/NTN4	440
GO:0007423	GO:0007423	sensory organ development	322	-0.502109905559765	-1.38690021122538	0.00642177264922725	0.20628128523468	0.195436610346452	1950	tags=18%, list=13%, signal=16%	ZDHHC16/FLT1/TWSG1/PRICKLE1/TPRN/SERPINF1/DLL1/SDC4/RING1/MAFB/COL8A2/CRYBG3/MYCL/BCAR3/MYO6/RDH10/HSF4/LAMC3/MERTK/CCM2/SPRED2/BSG/SOS1/FZD5/MCOLN3/PROX1/BNC2/GPM6A/SMARCD3/PTPRM/PYGO2/MEGF11/FOXC1/ECE1/FASLG/PDGFRB/CEBPD/ACTL6A/SOD1/CEBPA/FBN1/ALDH1A3/BCL11B/BBS10/LRP5/GDF11/WNT9A/THRB/FGFR1/VIM/WNT2B/CYP1B1/MYOM2/WNT5B/SAMD7/CECR2/TMEM231/MYO3A	441
GO:0051050	GO:0051050	positive regulation of transport	599	-0.45879104108435	-1.30690721079011	0.0064169174748445	0.20628128523468	0.195436610346452	2072	tags=20%, list=14%, signal=18%	PRELID1/BTK/VMP1/ANG/TLR4/SGK1/XRCC4/PRKCA/HSPA8/RAB29/PIK3R1/PRKCD/STX1A/VAMP8/CLTCL1/APP/KLRC2/DLL1/SDC4/P2RY1/IL1B/PPT1/IL2RG/NADK/CETP/TMSB4X/FABP3/KCTD7/LYAR/PTX3/HYAL2/ACTN4/EHD3/PLTP/CCL4/ANK3/MERTK/ATP2C2/CHP1/INSR/SCN5A/PTGS2/EEPD1/PRKACA/PRR5L/BCAP31/BSG/GATA1/PYCARD/FCGR2B/CCL3/KCNIP2/ARRB1/PARK7/SNAPIN/PSMD9/HOMER1/CEBPB/CFP/CAMK1/FCN1/AP2M1/HCAR2/GSTO1/CD33/P2RY2/CD300LF/LILRA5/CDK5/…	442
GO:0035524	GO:0035524	proline transmembrane transport	7	-0.934584917472264	-1.49794336721037	0.00644807629484789	0.20665866192833	0.195794147491651	83	tags=43%, list=1%, signal=43%	SLC7A8/SLC36A1/ACE2	443
GO:1902998	GO:1902998	positive regulation of neurofibrillary tangle assembly	2	0.994372656740675	1.3820162947238	0.00648115661721387	0.207251039754961	0.196355382672774	34	tags=50%, list=0%, signal=50%	APOE	444
GO:0046649	GO:0046649	lymphocyte activation	668	-0.445598874537306	-1.27723395961619	0.00653179947390774	0.208401098720319	0.197444980430673	2305	tags=20%, list=15%, signal=18%	SKAP2/DLG5/NKG7/PRELID1/BTK/FYN/KLRC1/IL6R/TLR4/LGALS9C/TWSG1/CLEC2B/RAB29/TESPA1/NDFIP1/NLRP3/PIK3R1/PRKCD/CD79B/EGR1/CD28/BST1/PRF1/SH3KBP1/KLRC2/DLL1/SDC4/MAFB/SH3RF1/CLC/IFNA21/IL1B/LILRB4/IL2RG/STAT6/NHEJ1/SLA2/CTSG/CRTAM/ID2/PGLYRP1/HPRT1/TNFRSF9/MDK/CD300A/FLOT2/MERTK/EOMES/CLEC4E/CBFB/CD8B/PYCARD/FCGR2B/CD3E/CR2/SOS1/FZD5/SEMA4A/SPN/CEBPB/DTX1/GAPT/SMARCD3/PAG1/ZMIZ1/BATF/ELF4/BST2/TNFRSF…	445
GO:0071492	GO:0071492	cellular response to UV-A	5	-0.960728881363399	-1.45185926096802	0.00656107465286299	0.20886578009271	0.197885232449696	425	tags=60%, list=3%, signal=58%	OPN3/MME/MMP9	446
GO:0072578	GO:0072578	neurotransmitter-gated ion channel clustering	8	0.94105070659166	1.59447638455506	0.00673752252282572	0.211312256881934	0.200203092406953	424	tags=25%, list=3%, signal=24%	APOE/SHISA7	447
GO:0045766	GO:0045766	positive regulation of angiogenesis	109	-0.584896420075806	-1.45157697940418	0.00677187469230031	0.211312256881934	0.200203092406953	2379	tags=28%, list=16%, signal=23%	RUNX1/HMOX1/FLT1/RTN4/PRKCA/HK2/DLL1/IL1B/PDCL3/MDK/CTSH/THBS1/PKM/ANGPT2/DDAH1/VASH2/C5AR1/CAMP/C3AR1/PDCD6/LRG1/HYAL1/GRN/EMILIN2/CYSLTR1/CHI3L1/CX3CR1/CYP1B1/ANXA3/EPHA1	448
GO:0006913	GO:0006913	nucleocytoplasmic transport	296	0.472353643996633	1.42397517826551	0.00676976755342354	0.211312256881934	0.200203092406953	2602	tags=31%, list=17%, signal=26%	SMURF1/DDX39A/YTHDC1/KPNA5/SP100/NEMF/NUP155/FAM53B/MCM3AP/AGFG1/NOL6/KPNA6/NUP54/DDX19B/LTV1/CRY2/NRDE2/XPO4/NUP205/NUP133/ADAR/APPL2/XPO7/SUPT6H/NXF5/HHEX/EMD/NCBP1/NUP214/NUP88/RGPD4/THOC1/NCBP2/TARDBP/SIRT6/MAPK14/RANBP2/XPO6/UPF2/ZPR1/IFNG/AHCTF1/PABPN1/RBM33/TXNIP/SMO/MBTPS1/FMR1/NUP85/STRADA/EP300/MDN1/UPF1/RBM10/DMAP1/NUP98/NUP107/UBR5/NUP153/NOP9/BAG3/KPNA1/RAE1/UBE2I/DDX19A/HNRNPA1/RANB…	449
GO:0051169	GO:0051169	nuclear transport	296	0.472353643996633	1.42397517826551	0.00676976755342354	0.211312256881934	0.200203092406953	2602	tags=31%, list=17%, signal=26%	SMURF1/DDX39A/YTHDC1/KPNA5/SP100/NEMF/NUP155/FAM53B/MCM3AP/AGFG1/NOL6/KPNA6/NUP54/DDX19B/LTV1/CRY2/NRDE2/XPO4/NUP205/NUP133/ADAR/APPL2/XPO7/SUPT6H/NXF5/HHEX/EMD/NCBP1/NUP214/NUP88/RGPD4/THOC1/NCBP2/TARDBP/SIRT6/MAPK14/RANBP2/XPO6/UPF2/ZPR1/IFNG/AHCTF1/PABPN1/RBM33/TXNIP/SMO/MBTPS1/FMR1/NUP85/STRADA/EP300/MDN1/UPF1/RBM10/DMAP1/NUP98/NUP107/UBR5/NUP153/NOP9/BAG3/KPNA1/RAE1/UBE2I/DDX19A/HNRNPA1/RANB…	450
GO:0000349	GO:0000349	generation of catalytic spliceosome for first transesterification step	1	0.995744680851064	1.33438125671322	0.00673708251899792	0.211312256881934	0.200203092406953	65	tags=100%, list=0%, signal=100%	XAB2	451
GO:1905595	GO:1905595	regulation of low-density lipoprotein particle receptor binding	1	-0.995412234042553	-1.31666673290111	0.00671715464281713	0.211312256881934	0.200203092406953	71	tags=100%, list=0%, signal=100%		452
GO:1905597	GO:1905597	positive regulation of low-density lipoprotein particle receptor binding	1	-0.995412234042553	-1.31666673290111	0.00671715464281713	0.211312256881934	0.200203092406953	71	tags=100%, list=0%, signal=100%		453
GO:0070208	GO:0070208	protein heterotrimerization	1	-0.995345744680851	-1.31657878508647	0.00671715464281713	0.211312256881934	0.200203092406953	72	tags=100%, list=0%, signal=100%		454
GO:0001932	GO:0001932	regulation of protein phosphorylation	512	-0.464507447653293	-1.31241662267119	0.00667328249500321	0.211312256881934	0.200203092406953	2276	tags=20%, list=15%, signal=17%	FYN/FLT1/IL6R/TLR4/DUSP1/MST1R/CTF1/PLK1/MAP2K1/PRKCD/BST1/PECAM1/APP/P2RY1/IQGAP1/IL1B/LILRB4/TNIK/ACVR1/GNAQ/CAMKK2/ENPP2/HYAL2/CEP85/PDCL3/CD300A/RALB/RAP2B/IRAK3/CHP1/INSR/ADRB2/CDC6/ADRA2B/CDK2AP1/PARP9/PTGS2/PLXNB2/PRR5L/GTF2H1/CASS4/SPRED2/GATA1/PYCARD/ADTRP/CD3E/ARRB1/THBS1/PARK7/PROX1/CLSPN/CAMK1/SLCO3A1/GADD45A/C5AR1/PTEN/LILRA5/TRIB3/PDGFRB/CEACAM1/CSF1R/CD36/TRIM27/EHD4/RAP2A/EREG/CDK…	455
GO:0042149	GO:0042149	cellular response to glucose starvation	45	0.735085305870176	1.71752674464126	0.00679142667443537	0.211457622639547	0.200340815957086	1961	tags=29%, list=13%, signal=25%	PICK1/EIF2AK3/MTMR3/PIK3R4/SZT2/ATG14/SESN3/PLIN2/HSPA5/BECN1/SUV39H1/PMAIP1/HNRNPA1	456
GO:1902808	GO:1902808	positive regulation of cell cycle G1/S phase transition	49	-0.68045288558545	-1.5065688359535	0.00687015082635653	0.213440703353633	0.202219641621583	436	tags=8%, list=3%, signal=8%	AIF1/RRM2/PLCB1/TP63	457
GO:0018212	GO:0018212	peptidyl-tyrosine modification	139	-0.559704312408659	-1.42905187907865	0.00688641610032382	0.213478899110039	0.202255829340469	2328	tags=27%, list=15%, signal=23%	TNFRSF18/BTK/FYN/FLT1/IL6R/CTF1/PRKCD/BST1/PECAM1/APP/LILRB4/ACVR1/ENPP2/HYAL2/PDCL3/RAP2B/INSR/PARP9/CASS4/GATA1/CD3E/LTK/LILRA5/TPST2/PDGFRB/CSF1R/CD36/EHD4/PDGFA/FGFR1/PRLR/HBEGF/CAV1/IGF1R/PDGFB/EPHA1/HCK	458
GO:0002526	GO:0002526	acute inflammatory response	67	-0.656103867778095	-1.50863785338364	0.00696044551549797	0.214911551897958	0.203613164322923	2395	tags=40%, list=16%, signal=34%	F8/SERPINA1/MYLK3/BTK/IL1RN/IL6R/NLRP3/IL1B/ACVR1/PTGS2/FCGR2B/PARK7/SPN/CEBPB/CNR1/FFAR2/FCGR3A/CD163/SERPINF2/DNASE1L3/PRCP/LIPA/ALOX5AP/VNN1/PLSCR1/PLA2G2D/FCGR3B	459
GO:0061736	GO:0061736	engulfment of target by autophagosome	1	0.995412234042553	1.33393575015048	0.00696290420292019	0.214911551897958	0.203613164322923	70	tags=100%, list=0%, signal=100%	SMURF1	460
GO:0009166	GO:0009166	nucleotide catabolic process	136	-0.566237275008547	-1.44224526750486	0.00699155019735832	0.215327613236645	0.204007352373654	2397	tags=27%, list=16%, signal=23%	UCHL1/UCP2/GAPDH/NUDT11/EIF6/PGAM1/SMUG1/HK2/APP/DERA/PGK1/NUDT9/DHTKD1/HPRT1/OGG1/ALDOC/PPARA/INSR/PRKACA/SLC4A4/DCTPP1/PKM/CNP/HK3/IER3/PGM1/LDHA/ITPA/DPYD/ENO1/PFKP/LIPA/OGDH/TYMP/UNG/TPI1/SLC4A1	461
GO:0030856	GO:0030856	regulation of epithelial cell differentiation	92	-0.63246311948499	-1.52753785344237	0.0070276101414053	0.215503258720675	0.204173763776329	1950	tags=22%, list=13%, signal=19%	DLL1/IL1B/MYCL/CD109/SPRED2/KEAP1/CEBPB/EXTL3/FOXC1/TLR9/CEACAM1/VDR/STAT1/AQP3/PRLR/CDKN2B/CAV1/MMP9/PLCB1/TP63	462
GO:0008217	GO:0008217	regulation of blood pressure	108	-0.593000522016621	-1.46884555730275	0.00701922175497509	0.215503258720675	0.204173763776329	2080	tags=29%, list=14%, signal=25%	AGTRAP/NCALD/DLL1/NPR3/CTSG/ID2/PPARA/ATP6AP2/ADRB2/ADRA2B/PTGS2/IER3/PCSK5/DDAH1/CNR1/ECE1/KCNK6/SOD1/SERPINF2/LRP5/EMILIN2/MKKS/PRCP/NPR2/HBB/ACE/ACE2/PDGFB/COL1A2/GNB3/KL	463
GO:0036035	GO:0036035	osteoclast development	16	-0.844744799936168	-1.57406212431616	0.00712825299438281	0.215906544390504	0.204555847804083	669	tags=31%, list=4%, signal=30%	FAM20C/FBN1/LTF/TYROBP/ANXA2	464
GO:0098751	GO:0098751	bone cell development	16	-0.844744799936168	-1.57406212431616	0.00712825299438281	0.215906544390504	0.204555847804083	669	tags=31%, list=4%, signal=30%	FAM20C/FBN1/LTF/TYROBP/ANXA2	465
GO:0038094	GO:0038094	Fc-gamma receptor signaling pathway	32	-0.748814264750314	-1.56017373160128	0.00713200234674927	0.215906544390504	0.204555847804083	1377	tags=25%, list=9%, signal=23%	CLEC4E/FCGR2B/CD33/FCGR3A/FCER1G/CLEC4D/FCGR3B/HCK	466
GO:0062197	GO:0062197	cellular response to chemical stress	257	-0.514292969410037	-1.39325906957012	0.00711451582189183	0.215906544390504	0.204555847804083	2286	tags=19%, list=15%, signal=17%	BTK/FYN/PDK2/LRRC8D/CHCHD4/PCNA/OXR1/HSPA8/PTPRK/PRDX3/NLRP3/PRKCD/STAT6/PYCR2/MPO/CAMKK2/OXSR1/HM13/OGG1/GSR/CBX8/PTGS2/PRR5L/FADS2/ALDH3B1/PYCARD/MGAT3/PARK7/KEAP1/NCOA7/AIFM1/DAPK1/PRDX5/CD36/SOD1/PYCR1/NME8/AIF1/SLC8A1/ARL6IP5/CAT/VKORC1L1/CYP1B1/PRDX1/AXL/CAV1/WNK3/NQO1/SLC4A11/CASP1	467
GO:0051338	GO:0051338	regulation of transferase activity	393	-0.471217963067074	-1.31223772613065	0.00713078257104213	0.215906544390504	0.204555847804083	2258	tags=18%, list=15%, signal=16%	FLT1/TLR4/DUSP1/MST1R/PCNA/PLK1/MAP2K1/PRDX3/PRKCD/IQGAP1/IL1B/LILRB4/GNAQ/CAMKK2/HYAL2/CEP85/CD300A/RALB/RAP2B/IRAK3/CHP1/INSR/ADRB2/CDC6/ADRA2B/RFC2/GTF2H1/CASS4/PYCARD/THBS1/PROX1/CLSPN/CAMK1/GADD45A/PHPT1/CHTF8/C5AR1/PTEN/LILRA5/DTX3L/TRIB3/PDGFRB/CEACAM1/CSF1R/TRIM27/EREG/CDKN1C/FBN1/DUSP7/TOM1L1/LTF/LRP5/PDGFA/ACTB/SLAMF8/SLC8A1/FGFR1/CHI3L1/CDKN2C/TRIB2/PRLR/BANF1/DBI/S100A12/ITGB1BP1/CDKN…	468
GO:0006468	GO:0006468	protein phosphorylation	865	-0.430303817947881	-1.24934929933845	0.00710717441095143	0.215906544390504	0.204555847804083	2301	tags=16%, list=15%, signal=15%	CDKL5/TAOK1/MYLK3/BTK/ERG/FYN/FLT1/IL6R/TLR4/SGK1/CHEK2/DUSP1/MST1R/CTF1/PLK1/PRKCA/MAP2K1/PRKCD/RPS6KA2/TXK/BST1/PECAM1/PRKG2/APP/P2RY1/IQGAP1/IL1B/LILRB4/TNIK/ACVR1/GNAQ/FAM20C/CTSG/CAMKK2/OXSR1/ENPP2/STK32B/HYAL2/CEP85/PDCL3/CD300A/RALB/RAP2B/MERTK/IRAK3/TRIO/CHP1/INSR/ADRB2/CDC6/ADRA2B/CDK2AP1/PARP9/PTGS2/MYLK2/PLXNB2/PRKACA/PRR5L/GTF2H1/CASS4/SPRED2/GATA1/PYCARD/ADTRP/CD3E/ARRB1/THBS1/PARK7/…	469
GO:0060219	GO:0060219	camera-type eye photoreceptor cell differentiation	17	-0.840332834260778	-1.58606108229579	0.00715736448966575	0.216213321328243	0.204846496782617	562	tags=18%, list=4%, signal=17%	BBS10/THRB/SAMD7	470
GO:0018108	GO:0018108	peptidyl-tyrosine phosphorylation	137	-0.555304589535308	-1.41501462952411	0.00721200492713782	0.216940775329455	0.205535706877552	2328	tags=26%, list=15%, signal=22%	TNFRSF18/BTK/FYN/FLT1/IL6R/CTF1/PRKCD/BST1/PECAM1/APP/LILRB4/ACVR1/ENPP2/HYAL2/PDCL3/RAP2B/INSR/PARP9/CASS4/GATA1/CD3E/LTK/LILRA5/PDGFRB/CSF1R/CD36/EHD4/PDGFA/FGFR1/PRLR/HBEGF/CAV1/IGF1R/PDGFB/EPHA1/HCK	471
GO:0045859	GO:0045859	regulation of protein kinase activity	312	-0.493221431798017	-1.35673062819557	0.00720806072201248	0.216940775329455	0.205535706877552	1919	tags=20%, list=13%, signal=18%	FLT1/TLR4/DUSP1/MST1R/PLK1/MAP2K1/PRKCD/IQGAP1/IL1B/LILRB4/GNAQ/CAMKK2/HYAL2/CEP85/CD300A/RALB/RAP2B/IRAK3/CHP1/INSR/ADRB2/CDC6/ADRA2B/GTF2H1/CASS4/PYCARD/THBS1/PROX1/CLSPN/CAMK1/GADD45A/C5AR1/PTEN/LILRA5/TRIB3/PDGFRB/CEACAM1/CSF1R/TRIM27/EREG/CDKN1C/FBN1/DUSP7/TOM1L1/LTF/LRP5/PDGFA/ACTB/SLC8A1/FGFR1/CHI3L1/CDKN2C/TRIB2/PRLR/S100A12/ITGB1BP1/CDKN2B/CAV1/SYNPO2/PDGFB/EPHA1/DUSP19	472
GO:0048672	GO:0048672	positive regulation of collateral sprouting	8	0.939347073959493	1.59158982171534	0.00724600831974528	0.217224928935871	0.205804921884587	343	tags=38%, list=2%, signal=37%	IST1/CRABP2/RND2	473
GO:0055080	GO:0055080	monoatomic cation homeostasis	405	-0.472375629137708	-1.31871292372688	0.00725205073359649	0.217224928935871	0.205804921884587	1891	tags=16%, list=13%, signal=14%	PPT1/CYBRD1/GLRX5/RAB39A/C19orf12/KCTD7/ATOX1/HYAL2/CYB561A3/ATP6AP2/ANK3/ERO1A/SLC31A2/ATP2C2/CHP1/PRKACA/SLC4A4/SLC22A17/CCL3/COMMD1/SNAPIN/ATP6V0E2/ALAS2/SLC12A1/EGLN1/SLC24A4/MINPP1/GSTO1/CNR1/NOL3/S100A14/SLC1A3/FASLG/LACC1/KCNJ2/MT2A/VDR/SOD1/TMEM64/GRN/DMXL2/MCUR1/RYR1/FKBP1A/ATP6V0E1/COX11/SLAMF8/SLC8A1/FGFR1/TUNAR/S100A9/SLC30A1/CCR5/MT1F/MT1X/CISD1/S100A8/CAV1/STEAP4/CCR2/BOLA3/SLC4A11/…	474
GO:1903707	GO:1903707	negative regulation of hemopoiesis	89	-0.614262892777212	-1.47856124086622	0.00727446618242873	0.217437622859207	0.206006434006109	2244	tags=28%, list=15%, signal=24%	RUNX1/TLR4/MYC/PIK3R1/ZBTB46/MAFB/LILRB4/ID2/PGLYRP1/MDK/LILRB3/CBFB/FCGR2B/CCL3/DTX1/PRDM16/FSTL3/CEACAM1/CEBPA/FBN1/LTF/TNFAIP6/NRARP/TMEM176B/TMEM176A	475
GO:0036336	GO:0036336	dendritic cell migration	28	-0.759565153498688	-1.55637026192689	0.00738361785118545	0.220236567754477	0.20865823202189	404	tags=21%, list=3%, signal=21%	SLAMF8/CCR5/TRPM4/CCR2/CXCR1/CXCR2	476
GO:2000279	GO:2000279	negative regulation of DNA biosynthetic process	24	0.797938473249846	1.67996611038841	0.00743582372604286	0.221328774134919	0.209693018636438	851	tags=25%, list=6%, signal=24%	CHEK1/EXOSC10/XRN1/RGN/NAT10/CTC1	477
GO:0003085	GO:0003085	negative regulation of systemic arterial blood pressure	13	-0.860032518229249	-1.53267955941008	0.00748202525014358	0.221347645935144	0.209710898303334	1499	tags=38%, list=10%, signal=35%	ADRB2/IER3/KCNK6/PRCP/KL	478
GO:1903706	GO:1903706	regulation of hemopoiesis	334	-0.489325674216113	-1.35934635297044	0.00749881798103988	0.221347645935144	0.209710898303334	2385	tags=21%, list=16%, signal=18%	FAM210B/RUNX1/IL7R/PRELID1/BTK/TLR4/EIF6/MYC/PRKCA/TESPA1/NDFIP1/NLRP3/PIK3R1/ZBTB46/CD28/CSF1/DLL1/MAFB/SH3RF1/LILRB4/IL2RG/IRF7/CRTAM/ID2/PGLYRP1/MDK/LILRB3/MEAF6/CBFB/GATA1/FCGR2B/CCL3/SOS1/CEBPB/DTX1/PRDM16/SMARCD3/ZMIZ1/ISG15/BATF/CSF3R/FSTL3/TLR9/CEACAM1/ACTL6A/SOD1/CEBPA/IL7/STAT1/ZNF683/FBN1/TMEM64/CD27/IL12B/RAG1/LTF/LILRB2/ACTB/SLAMF8/TYROBP/TNFAIP6/GPR171/SHB/VNN1/NRARP/AXL/ACVR2A/CCR2…	479
GO:0042981	GO:0042981	regulation of apoptotic process	1076	-0.422250543330399	-1.23676395770497	0.00748450122482185	0.221347645935144	0.209710898303334	2374	tags=21%, list=16%, signal=19%	DAB2IP/GCH1/MLLT11/PPP1R10/SIRT2/ZNF16/BCL2/DAPK2/TMBIM6/F2R/CARD16/FCMR/LCMT1/DNAJA3/GPX1/PLK2/PRKCQ/SLC25A5/TIA1/CTNNA1/GNAI2/HMOX1/IL7R/UCP2/TNFRSF18/DLG5/CASP9/PRELID1/BTK/FYN/DUSP6/ANG/TLR4/SGK1/AVEN/SKP2/MYC/GCLM/PRDM11/PNMA3/RTN4/AKR1A1/LTBR/PLK1/PRKCA/OXR1/HSPA8/SIRT5/PRDX3/PIK3R1/PRKCD/KRT18/RPS6KA2/EGR1/CD28/APP/G0S2/DLL1/SH3RF1/IL1B/AKR1C3/PPT1/ACVR1/CASP5/FCAR/MPO/CDC34/IRF7/RUVBL2/AR…	480
GO:0141124	GO:0141124	intracellular signaling cassette	1421	-0.408732475608822	-1.20816979246834	0.00748319361339131	0.221347645935144	0.209710898303334	2258	tags=18%, list=15%, signal=17%	FLT1/IL6R/GAPDH/MBP/TLR4/PDK2/PPP2CB/BATF2/DUSP1/MST1R/TWSG1/MYC/PRDM11/RTN4/LTBR/PRKCA/MAP2K1/ARHGAP19/NDFIP1/NDST1/NLRP3/PIK3R1/PRKCD/CHM/PLEKHG4/TRIM56/CD28/BST1/NCALD/DUSP16/FAM83D/YWHAQ/APP/CSF1/SH2D3C/DUSP4/P2RY1/IQGAP1/MAFB/SH3RF1/PPP5C/DHX33/IL1B/AKR1C3/LILRB4/TNIK/TOB1/DENND3/RASGRF2/ACVR1/PLD1/RAPGEF5/TMSB4X/NBR1/BCAR3/RAB39A/SLA2/NDRG4/CAMKK2/RASGRF1/CA8/HYAL2/ACTN4/LDLRAD4/DHCR24/ARHG…	481
GO:0090677	GO:0090677	reversible differentiation	3	-0.974109563706045	-1.37951973897597	0.00755253126680833	0.222470620178723	0.21077483524469	80	tags=67%, list=1%, signal=66%	SOD2/PDGFB	482
GO:0010563	GO:0010563	negative regulation of phosphorus metabolic process	235	-0.514418193404153	-1.38246016943771	0.00764079880791137	0.223567573881979	0.211814119604526	1919	tags=17%, list=13%, signal=15%	IQGAP1/IL1B/LILRB4/GNAQ/HYAL2/CEP85/PPARA/CD300A/IRAK3/CHP1/PRKACA/PRR5L/SPRED2/PYCARD/PARK7/PLEK/IER3/GADD45A/PTEN/TRIB3/CEACAM1/TRIM27/CDKN1C/DUSP7/PID1/LRP5/PDGFA/CDA/SLC8A1/CDKN2C/TRIB2/ITGB1BP1/CDKN2B/DYNLL1/CAV1/PDGFB/EPHA1/SLC4A1/DUSP19	483
GO:0045936	GO:0045936	negative regulation of phosphate metabolic process	235	-0.514418193404153	-1.38246016943771	0.00764079880791137	0.223567573881979	0.211814119604526	1919	tags=17%, list=13%, signal=15%	IQGAP1/IL1B/LILRB4/GNAQ/HYAL2/CEP85/PPARA/CD300A/IRAK3/CHP1/PRKACA/PRR5L/SPRED2/PYCARD/PARK7/PLEK/IER3/GADD45A/PTEN/TRIB3/CEACAM1/TRIM27/CDKN1C/DUSP7/PID1/LRP5/PDGFA/CDA/SLC8A1/CDKN2C/TRIB2/ITGB1BP1/CDKN2B/DYNLL1/CAV1/PDGFB/EPHA1/SLC4A1/DUSP19	484
GO:0002768	GO:0002768	immune response-regulating cell surface receptor signaling pathway	300	-0.491581089129866	-1.34947459180122	0.00765275679015647	0.223567573881979	0.211814119604526	2576	tags=25%, list=17%, signal=21%	DAB2IP/KLRD1/PIK3AP1/BCL2/LIMK1/FCMR/PRKCQ/CACNB3/BTK/FYN/KLRC1/TLR4/BTN3A2/RAB29/TESPA1/PIK3R1/PRKCD/CD79B/TXK/CD28/LPXN/SPG21/CMTM3/KLRC2/TLR5/LILRB4/FCAR/SLA2/CD300A/IFI35/CLEC4E/CD8B/FCGR2B/CD3E/CR2/SOS1/FPR1/PHPT1/FCN1/GBP1/GCSAM/C5AR1/CD33/S100A14/CD3D/MFHAS1/LAT2/CEACAM1/FFAR2/FCGR3A/C3AR1/KLRC4/ZNF683/CD3G/BLNK/LTF/CLEC7A/LILRB2/LIPA/UBASH3A/CD14/CMKLR1/TYROBP/FCER1G/C5AR2/OAS1/SHB/CLEC4D…	485
GO:0007167	GO:0007167	enzyme-linked receptor protein signaling pathway	651	-0.446987931519608	-1.28041669363155	0.00761978675791313	0.223567573881979	0.211814119604526	2276	tags=19%, list=15%, signal=17%	FYN/ZDHHC16/FLT1/PRDM14/PDK2/MST1R/TWSG1/RTN4/MAP2K1/FRS3/PRICKLE1/PTPRK/NDST1/PIK3R1/PRKCD/EGR1/LPXN/SPG21/CSF1/DLL1/CPNE3/IQGAP1/IL1B/TOB1/STAT6/ACVR1/BCAR3/FAM20C/NDRG4/EFNA3/LDLRAD4/CD109/PPARA/RALB/ERO1A/MERTK/TRIO/INSR/ADRB2/FGFBP3/CASS4/SPRED2/EIF4EBP2/CD8B/CD3E/THBS1/SERPINA12/SOS1/RALA/PIP4K2A/PRDM16/ANGPT2/ZMIZ1/LTK/AFAP1L2/SOCS2/TGFBR3/FAM83G/MUC20/AKAP3/DOK1/FOXC1/FSTL3/ING2/FASLG/PDG…	486
GO:1990314	GO:1990314	cellular response to insulin-like growth factor stimulus	8	-0.915868507089355	-1.51135833559002	0.00770714813377622	0.224233789351137	0.212445310615889	669	tags=38%, list=4%, signal=36%	CRK/FBN1/IGF1R	487
GO:0048518	GO:0048518	positive regulation of biological process	4470	-0.372264213836225	-1.11899451851741	0.00769715620221523	0.224233789351137	0.212445310615889	2304	tags=16%, list=15%, signal=20%	DLG5/CDKL5/CASP9/NKG7/TMX1/TAOK1/MYLK3/PRELID1/OIP5-AS1/BTK/RMND1/ERG/FYN/RNF187/RAD51AP1/LAMA2/DUSP6/VMP1/ANG/NANOS1/KLRC1/FLT1/SUPT3H/IL6R/GAPDH/MBP/GRAMD4/TLR4/SGK1/ABI3/S100A6/PRDM14/CHEK2/THBD/IFITM1/LGALS9C/TTC5/CFD/EIF6/PRKAB2/MST1R/SKP2/TWSG1/ASIP/MYC/SMC2/XRCC4/PRDM11/CHCHD4/CTF1/PNMA3/MYADM/RTN4/PCNA/LTBR/BTN3A2/PLK1/PRKCA/MAP2K1/PRDX6/GPR137C/TWF2/HSPA8/PRICKLE1/FH/RAB29/THBS2/TESPA1/P…	488
GO:0060042	GO:0060042	retina morphogenesis in camera-type eye	31	-0.754356737127631	-1.55972173780054	0.00788929223143894	0.22503470583263	0.213204121101947	1218	tags=26%, list=8%, signal=24%	DLL1/PROX1/PTPRM/MEGF11/BBS10/LRP5/THRB/SAMD7	489
GO:0032963	GO:0032963	collagen metabolic process	62	-0.66649050505934	-1.52786274550114	0.00779646404202819	0.22503470583263	0.213204121101947	2505	tags=29%, list=17%, signal=24%	F2R/PEPD/RUNX1/IL6R/SERPINH1/PLOD3/P3H2/CBX8/CTSB/PRDX5/MMP25/CTSS/SERPINF2/MMP8/CTSL/VIM/COL1A2/MMP9	490
GO:0060221	GO:0060221	retinal rod cell differentiation	9	-0.907850389822839	-1.5237999194415	0.00787924796512044	0.22503470583263	0.213204121101947	562	tags=33%, list=4%, signal=32%	GNAT2/BBS10/SAMD7	491
GO:0016579	GO:0016579	protein deubiquitination	83	0.5927065475165	1.51249025039742	0.00811507038923133	0.22503470583263	0.213204121101947	1664	tags=27%, list=11%, signal=24%	USP31/USP30/USP8/BAP1/USP19/USP10/SPATA2/USP2/YOD1/USP7/USP11/OTUB2/USP42/OTUD4/UBXN1/OTUD5/CYLD/USP14/USP9X/USP4/USP16/OTULIN	492
GO:0051549	GO:0051549	positive regulation of keratinocyte migration	8	-0.91486107458721	-1.50969587913707	0.00797063406818972	0.22503470583263	0.213204121101947	162	tags=38%, list=1%, signal=37%	MAPRE2/HBEGF/MMP9	493
GO:0007341	GO:0007341	penetration of zona pellucida	5	-0.956188558859183	-1.44499789830536	0.00809965512325034	0.22503470583263	0.213204121101947	171	tags=40%, list=1%, signal=40%	DKKL1/HYAL3	494
GO:0021521	GO:0021521	ventral spinal cord interneuron specification	2	0.992703880206256	1.3796969667061	0.00809136321812545	0.22503470583263	0.213204121101947	38	tags=50%, list=0%, signal=50%	LHX3	495
GO:0060573	GO:0060573	cell fate specification involved in pattern specification	2	0.992703880206256	1.3796969667061	0.00809136321812545	0.22503470583263	0.213204121101947	38	tags=50%, list=0%, signal=50%	LHX3	496
GO:0060579	GO:0060579	ventral spinal cord interneuron fate commitment	2	0.992703880206256	1.3796969667061	0.00809136321812545	0.22503470583263	0.213204121101947	38	tags=50%, list=0%, signal=50%	LHX3	497
GO:0060581	GO:0060581	cell fate commitment involved in pattern specification	2	0.992703880206256	1.3796969667061	0.00809136321812545	0.22503470583263	0.213204121101947	38	tags=50%, list=0%, signal=50%	LHX3	498
GO:0002697	GO:0002697	regulation of immune effector process	310	-0.493906260933805	-1.35890915022064	0.00775376128546541	0.22503470583263	0.213204121101947	2286	tags=22%, list=15%, signal=19%	BTK/KLRC1/TLR4/RTN4/HSPA8/NDFIP1/NLRP3/CD28/VAMP8/KLRC2/CLC/IL1B/LILRB4/STAT6/PANX1/CRTAM/PGLYRP1/IRF5/CD300A/KLRB1/IRAK3/GATA1/PYCARD/FCGR2B/CR2/FZD5/SPN/CFP/FCN1/BATF/BST2/TLR9/CEACAM1/CD36/FFAR2/LACC1/CFH/KLRC4/SH2D1B/IL1R1/ZNF683/PVR/GRN/RAC2/ADGRE2/MSH2/IL12B/CLEC7A/MZB1/DNASE1L3/TNFRSF1B/SERPING1/SLAMF8/TYROBP/S100A9/CX3CR1/SHB/LGALS3/CD40LG/TLR7/RASGRP4/TRPM4/AXL/AHR/CCR2/CD1C/RSAD2	499
GO:0048006	GO:0048006	antigen processing and presentation, endogenous lipid antigen via MHC class Ib	2	-0.994414756874868	-1.34393769698335	0.00803420423539403	0.22503470583263	0.213204121101947	85	tags=100%, list=1%, signal=99%	CD1C	500
GO:0072255	GO:0072255	metanephric glomerular mesangial cell development	1	-0.994813829787234	-1.31587520256939	0.00795450975585847	0.22503470583263	0.213204121101947	80	tags=100%, list=1%, signal=99%		501
GO:0090678	GO:0090678	cell dedifferentiation involved in phenotypic switching	1	-0.994813829787234	-1.31587520256939	0.00795450975585847	0.22503470583263	0.213204121101947	80	tags=100%, list=1%, signal=99%		502
GO:1905174	GO:1905174	regulation of vascular associated smooth muscle cell dedifferentiation	1	-0.994813829787234	-1.31587520256939	0.00795450975585847	0.22503470583263	0.213204121101947	80	tags=100%, list=1%, signal=99%		503
GO:1905176	GO:1905176	positive regulation of vascular associated smooth muscle cell dedifferentiation	1	-0.994813829787234	-1.31587520256939	0.00795450975585847	0.22503470583263	0.213204121101947	80	tags=100%, list=1%, signal=99%		504
GO:1990936	GO:1990936	vascular associated smooth muscle cell dedifferentiation	1	-0.994813829787234	-1.31587520256939	0.00795450975585847	0.22503470583263	0.213204121101947	80	tags=100%, list=1%, signal=99%		505
GO:0070881	GO:0070881	regulation of proline transport	1	-0.994614361702128	-1.31561135912548	0.00810046000577286	0.22503470583263	0.213204121101947	83	tags=100%, list=1%, signal=99%		506
GO:0098670	GO:0098670	entry receptor-mediated virion attachment to host cell	1	-0.994614361702128	-1.31561135912548	0.00810046000577286	0.22503470583263	0.213204121101947	83	tags=100%, list=1%, signal=99%		507
GO:1902834	GO:1902834	regulation of proline import across plasma membrane	1	-0.994614361702128	-1.31561135912548	0.00810046000577286	0.22503470583263	0.213204121101947	83	tags=100%, list=1%, signal=99%		508
GO:1902836	GO:1902836	positive regulation of proline import across plasma membrane	1	-0.994614361702128	-1.31561135912548	0.00810046000577286	0.22503470583263	0.213204121101947	83	tags=100%, list=1%, signal=99%		509
GO:1905735	GO:1905735	regulation of L-proline import across plasma membrane	1	-0.994614361702128	-1.31561135912548	0.00810046000577286	0.22503470583263	0.213204121101947	83	tags=100%, list=1%, signal=99%		510
GO:1905737	GO:1905737	positive regulation of L-proline import across plasma membrane	1	-0.994614361702128	-1.31561135912548	0.00810046000577286	0.22503470583263	0.213204121101947	83	tags=100%, list=1%, signal=99%		511
GO:0001816	GO:0001816	cytokine production	617	-0.452530177491522	-1.2918405732578	0.00799105674548017	0.22503470583263	0.213204121101947	2251	tags=22%, list=15%, signal=19%	IL6R/GAPDH/MBP/TLR4/LGALS9C/TWSG1/RTN4/BTN3A2/NDFIP1/NLRP3/PIK3R1/TRIM56/TXK/EGR1/CD28/NPLOC4/APP/DLL1/TLR5/IQGAP1/CLC/DHX33/IL1B/LILRB4/FRMD8/PANX1/IRF7/CRTAM/PGLYRP1/HYAL2/TREM1/IRF5/PPARA/TLR8/MDK/ATP6AP2/MERTK/IRAK3/PTGS2/PRKACA/CLEC4E/BSG/BPI/PYCARD/FCGR2B/CCL3/AGPAT2/CD3E/ARRB1/THBS1/PARK7/FZD5/SPN/CEBPB/EXTL3/CD58/GBP7/PLD4/PCSK5/CLEC5A/FCN1/AFAP1L2/ISG15/BATF/ELF4/BST2/GBP1/C5AR1/TNFRSF8/…	512
GO:1900125	GO:1900125	regulation of hyaluronan biosynthetic process	7	-0.929973920145137	-1.49055290676824	0.00817471976381246	0.226246922430038	0.214352608724242	80	tags=29%, list=1%, signal=28%	NFKB1/PDGFB	513
GO:0002438	GO:0002438	acute inflammatory response to antigenic stimulus	19	-0.810170515779923	-1.55794983399668	0.00825002923288281	0.227411095502459	0.215455578578593	1311	tags=37%, list=9%, signal=34%	FCGR2B/PARK7/SPN/CNR1/FCGR3A/PLA2G2D/FCGR3B	514
GO:2001204	GO:2001204	regulation of osteoclast development	8	-0.91336530273731	-1.50722756929129	0.0082341202010802	0.227411095502459	0.215455578578593	669	tags=38%, list=4%, signal=36%	FBN1/LTF/TYROBP	515
GO:0051346	GO:0051346	negative regulation of hydrolase activity	137	-0.552602252790662	-1.4081285959857	0.00826483485556197	0.227411095502459	0.215455578578593	2576	tags=28%, list=17%, signal=23%	DAB2IP/TMBIM6/CARD16/DNAJA3/GPX1/SERPINA1/GAPDH/SERPINH1/SERPINF1/APP/SH3RF1/PI16/SPINT1/PTX3/CST7/CD109/SERPINB2/KNG1/CHP1/SERPINE3/PTGS2/THBS1/SERPINA12/EGLN1/LXN/NOL3/SERPINF2/LTF/SERPING1/IFI6/SERPINI1/GZMA/CSTA/CSTB/SORT1/USP47/MMP9/SH3BP4	516
GO:0010561	GO:0010561	negative regulation of glycoprotein biosynthetic process	10	-0.903914531928367	-1.55875456788172	0.00832010682428202	0.227608625609164	0.215642724079708	246	tags=50%, list=2%, signal=49%	JAK3/AATF/ITM2A/ITM2C/HBEGF	517
GO:0071294	GO:0071294	cellular response to zinc ion	11	-0.874784633042284	-1.51006386583037	0.00830648387612969	0.227608625609164	0.215642724079708	780	tags=27%, list=5%, signal=26%	MT2A/MT1F/MT1X	518
GO:0051028	GO:0051028	mRNA transport	120	0.558378929134763	1.50504345273806	0.00828884234047657	0.227608625609164	0.215642724079708	2770	tags=42%, list=18%, signal=35%	DDX39A/YTHDC1/NUP155/MCM3AP/AGFG1/NUP54/DDX19B/HNRNPA1L2/NUP205/NUP133/SUPT6H/NXF5/SRSF1/HHEX/NCBP1/NUP214/NUP88/G3BP2/THOC1/NCBP2/RANBP2/UPF2/AHCTF1/PABPN1/RBM33/FMR1/NUP85/TNKS/UPF1/NUP98/NUP107/NUP153/RAE1/DDX19A/HNRNPA1/HSF1/CASC3/IWS1/SMG6/POM121C/DDX39B/SENP2/NXT1/NSUN2/NUP160/THOC2/SEH1L/DHX9/SLBP/POM121/FXR1	519
GO:0010562	GO:0010562	positive regulation of phosphorus metabolic process	371	-0.487651582815103	-1.36122501372255	0.00836613778959087	0.227989298150885	0.216003383802771	2276	tags=21%, list=15%, signal=18%	FYN/ANG/FLT1/IL6R/TLR4/MST1R/CTF1/PLK1/MAP2K1/PRKCD/PECAM1/APP/P2RY1/IQGAP1/IL1B/TNIK/ACVR1/TMSB4X/FABP3/CAMKK2/ITGA6/ENPP2/PPARA/RALB/CHP1/INSR/ADRB2/ADRA2B/CDK2AP1/PARP9/PTGS2/CASS4/SLC4A4/GATA1/ADTRP/CD3E/ARRB1/THBS1/PARK7/PLEK/PROX1/CLSPN/CAMK1/SLCO3A1/LILRA5/PDGFRB/CSF1R/CD36/EHD4/RAP2A/EREG/FBN1/PID1/ENO1/TOM1L1/LTF/PDGFA/AKTIP/FGFR1/CHI3L1/PRLR/CX3CR1/PIK3R3/KNDC1/RALBP1/S100A12/ITGB1BP1/C…	520
GO:0045937	GO:0045937	positive regulation of phosphate metabolic process	371	-0.487651582815103	-1.36122501372255	0.00836613778959087	0.227989298150885	0.216003383802771	2276	tags=21%, list=15%, signal=18%	FYN/ANG/FLT1/IL6R/TLR4/MST1R/CTF1/PLK1/MAP2K1/PRKCD/PECAM1/APP/P2RY1/IQGAP1/IL1B/TNIK/ACVR1/TMSB4X/FABP3/CAMKK2/ITGA6/ENPP2/PPARA/RALB/CHP1/INSR/ADRB2/ADRA2B/CDK2AP1/PARP9/PTGS2/CASS4/SLC4A4/GATA1/ADTRP/CD3E/ARRB1/THBS1/PARK7/PLEK/PROX1/CLSPN/CAMK1/SLCO3A1/LILRA5/PDGFRB/CSF1R/CD36/EHD4/RAP2A/EREG/FBN1/PID1/ENO1/TOM1L1/LTF/PDGFA/AKTIP/FGFR1/CHI3L1/PRLR/CX3CR1/PIK3R3/KNDC1/RALBP1/S100A12/ITGB1BP1/C…	521
GO:0034727	GO:0034727	piecemeal microautophagy of the nucleus	17	0.824218873501458	1.60525459328867	0.00838790620692999	0.228144621314161	0.216150541275173	1290	tags=41%, list=9%, signal=38%	ULK1/ATG9A/ATG4D/ATG2B/RB1CC1/ATG13/ATG2A	522
GO:0030216	GO:0030216	keratinocyte differentiation	79	-0.620611369557473	-1.46202724440651	0.00842780813578673	0.228417557110178	0.216409128217537	2146	tags=23%, list=14%, signal=20%	MAP2K1/TMEM79/MAFB/AKR1C3/IRF6/CD109/LIPN/EXTL3/FOXC1/KRT10/VDR/EREG/BCL11B/AQP3/OPN3/CSTA/KRT72/TP63	523
GO:1901342	GO:1901342	regulation of vasculature development	196	-0.524417560677178	-1.38761611936903	0.00844485616924309	0.228417557110178	0.216409128217537	2417	tags=24%, list=16%, signal=21%	PLK2/RUNX1/HMOX1/FYN/FLT1/RTN4/PRKCA/THBS2/SERPINF1/HK2/DLL1/IL1B/PGK1/EFNA3/PDCL3/MDK/CCM2/CTSH/THBS1/PKM/SEMA4A/ANGPT2/DDAH1/EGLN1/GADD45A/VASH2/PTPRM/C5AR1/HTATIP2/FOXC1/FASLG/CEACAM1/CAMP/CD36/C3AR1/PDCD6/LRG1/STAT1/HYAL1/GRN/EMILIN2/CYSLTR1/CHI3L1/CX3CR1/CYP1B1/ANXA3/CCR2/EPHA1	524
GO:0032804	GO:0032804	negative regulation of low-density lipoprotein particle receptor catabolic process	2	-0.993919855471885	-1.34326884462857	0.00844620492202025	0.228417557110178	0.216409128217537	71	tags=100%, list=0%, signal=100%	ANXA2	525
GO:1900122	GO:1900122	positive regulation of receptor binding	5	-0.955887539522908	-1.4445429960748	0.00850128198721852	0.228484326422909	0.216472387316105	71	tags=80%, list=0%, signal=80%	BDNF/B2M/ANXA2/MMP9	526
GO:0034599	GO:0034599	cellular response to oxidative stress	199	-0.537176706852661	-1.42415400599679	0.0084883257134845	0.228484326422909	0.216472387316105	2286	tags=21%, list=15%, signal=18%	BTK/FYN/PDK2/CHCHD4/PCNA/OXR1/HSPA8/PTPRK/PRDX3/PRKCD/STAT6/PYCR2/MPO/CAMKK2/HM13/OGG1/GSR/CBX8/PRR5L/FADS2/ALDH3B1/MGAT3/PARK7/KEAP1/NCOA7/AIFM1/DAPK1/PRDX5/CD36/SOD1/PYCR1/NME8/AIF1/SLC8A1/ARL6IP5/CAT/VKORC1L1/CYP1B1/PRDX1/AXL/NQO1/SLC4A11	527
GO:0019722	GO:0019722	calcium-mediated signaling	169	-0.530998655150945	-1.38117520288927	0.00852913741401196	0.228484326422909	0.216472387316105	1772	tags=22%, list=12%, signal=20%	BST1/NCALD/APP/SLA2/CAMKK2/CA8/CCL4/CHP1/PRKACA/ACKR3/CCL3/CD3E/MCOLN3/PLEK/SLC24A4/CCRL2/GBP1/GSTO1/PTGDR2/PDGFRB/LAT2/FCGR3A/C3AR1/CCR4/CLEC7A/RYR1/FKBP1A/CMKLR1/SLC8A1/RCAN3/CX3CR1/GRIK3/FPR2/CCR5/TRPM4/CCR2/CXCR1/CXCR2	528
GO:0009615	GO:0009615	response to virus	334	-0.486860908696975	-1.352499236222	0.00851091644107946	0.228484326422909	0.216472387316105	2222	tags=19%, list=15%, signal=17%	IFITM1/MST1R/SKP2/MX1/NLRP3/TRIM56/IFI44/VAMP8/PRF1/IFNA21/IL1B/IRF7/HYAL2/IRF5/TLR8/CCL4/APOBEC3F/IRAK3/CFL1/ZMYND11/PARP9/PYCARD/AP1S1/SPN/GBP7/OASL/CCT5/IFI44L/ISG15/BST2/GBP1/DTX3L/APOBEC3A/TLR9/UBL7/TRIM27/IRF2/RNASE2/DUOX2/EXOSC5/STAT1/HYAL1/STMN1/ENO1/FOSL1/IL12B/IFITM2/OAS3/RNASE6/IFI6/APOBEC3B/OAS1/BANF1/PLSCR1/IFIT1/HYAL3/TLR7/APOBEC3C/OAS2/APOBEC3G/IFIT3/MAPK11/CASP1/RSAD2	529
GO:0032787	GO:0032787	monocarboxylic acid metabolic process	457	-0.46246902963037	-1.29749114747171	0.00851868628508714	0.228484326422909	0.216472387316105	2422	tags=24%, list=16%, signal=21%	GPX1/UCHL1/MECR/CYP2C8/NDUFAB1/LDHB/UCP2/ALDH1L2/CHST12/GAPDH/PDK2/EIF6/PRKAB2/ALDH5A1/AKR1A1/LDHAL6A/SLC6A8/PGAM1/UST/ELOVL6/DLAT/CYP27A1/HACD4/HK2/HADHB/ME2/APP/ECHDC1/DCXR/DECR1/LPIN2/IL1B/AKR1C3/FABP3/AASDH/PGK1/AOAH/DHTKD1/HACD2/RDH10/ALDOC/ACOXL/CBR1/PPARA/NAAA/INSR/ECH1/SORD/FABP5/HACD1/PTGS2/PRKACA/PNKD/FADS2/MGST3/SLC4A4/MCAT/ADTRP/PARK7/PKM/HK3/FMO2/PROX1/IER3/PGM1/ARV1/PANK2/ACLY/BCKDK…	530
GO:1900120	GO:1900120	regulation of receptor binding	10	-0.902174026337381	-1.55575315464568	0.00857415102649028	0.22898412061784	0.216945906196972	71	tags=40%, list=0%, signal=40%	BDNF/B2M/ANXA2/MMP9	531
GO:0034644	GO:0034644	cellular response to UV	78	-0.622060153594618	-1.46159254566408	0.00858005015978946	0.22898412061784	0.216945906196972	2299	tags=24%, list=15%, signal=21%	POLH/CASP9/MYC/PCNA/PTPRK/PIK3R1/PRKCD/ST20/POLD3/RUVBL2/HYAL2/HYAL1/OPN3/HYAL3/USP47/NEDD4/MAPK11/MME/MMP9	532
GO:0000101	GO:0000101	sulfur amino acid transport	10	0.901575220738475	1.59757107192164	0.00868010270460292	0.229925556343195	0.217837848511628	817	tags=30%, list=5%, signal=28%	SLC1A2/SLC3A1/SLC43A2	533
GO:0060896	GO:0060896	neural plate pattern specification	7	0.920395697285746	1.52478988730213	0.00867306862435153	0.229925556343195	0.217837848511628	808	tags=29%, list=5%, signal=27%	PTCH1/C2CD3	534
GO:0072523	GO:0072523	purine-containing compound catabolic process	130	-0.563694241379044	-1.43027760637968	0.00867888948020209	0.229925556343195	0.217837848511628	2783	tags=28%, list=19%, signal=23%	GALK1/NUDT12/PDE8B/NT5C2/FITM2/UCHL1/UCP2/GAPDH/NUDT11/EIF6/PGAM1/HK2/APP/PGK1/NUDT9/DHTKD1/HPRT1/ALDOC/PPARA/INSR/PRKACA/SLC4A4/PKM/HK3/IER3/PGM1/LDHA/ITPA/DPYD/ENO1/PFKP/LIPA/OGDH/ACOT7/TPI1/VNN1/SLC4A1	535
GO:0010498	GO:0010498	proteasomal protein catabolic process	502	0.393085364103307	1.22556571026184	0.00863746477334985	0.229925556343195	0.217837848511628	2097	tags=20%, list=14%, signal=18%	APOE/SMURF1/TRPC4AP/NEMF/USP19/RNF126/FAF2/PELI1/PSMB4/HECTD1/TMF1/ZSWIM8/GET4/UBR3/PIAS1/GNA12/RAD23A/TRIM13/ARAF/CCAR2/YOD1/FBXO39/FEM1C/AMFR/KLHL5/USP7/FBXO31/UBR2/TREM2/CSNK1D/KLHL20/RNF103/CUL3/PSMD7/RFFL/ARMC8/PSMD3/KLHDC2/PSMD6/PSMC1/ANAPC2/GID8/RNF7/FBXO7/SIRT6/FBXL15/UBE3A/ZFAND2A/UBQLN1/TLK2/CDC27/AUP1/RNF4/UFL1/KBTBD8/CHFR/UBXN1/UGGT1/PSMD2/WWP2/FZR1/PJA2/FBXL12/UBXN7/DERL2/UBXN4/FEM1A…	536
GO:0016237	GO:0016237	microautophagy	22	0.77707419580062	1.60963930492181	0.00879351356755149	0.230768457856939	0.218636436781595	1290	tags=36%, list=9%, signal=33%	ULK1/ATG9A/ATG4D/ATG2B/RB1CC1/VPS4A/ATG13/ATG2A	537
GO:0071248	GO:0071248	cellular response to metal ion	128	-0.572700182053753	-1.44840839238066	0.0087920923864656	0.230768457856939	0.218636436781595	2408	tags=23%, list=16%, signal=20%	ALAD/CPNE2/HMOX1/ASPH/UCP2/XRCC4/HSPA8/SERPINF1/CPNE3/IQGAP1/AKR1C3/ITPKC/OGG1/CPNE5/ANK3/SCN5A/PTGS2/NPTX1/TLR9/MT2A/CEBPA/ITPKA/ALOX5AP/RYR1/ALOX15/CPNE7/MT1F/MT1X/NQO1/RASAL1	538
GO:0032379	GO:0032379	positive regulation of intracellular lipid transport	5	-0.955193632395435	-1.44349435945232	0.00876903345149149	0.230768457856939	0.218636436781595	432	tags=60%, list=3%, signal=58%	SCP2/ANXA2/ANXA2P2	539
GO:0003104	GO:0003104	positive regulation of glomerular filtration	2	-0.993446496029692	-1.34262910593384	0.00885820605240399	0.230768457856939	0.218636436781595	80	tags=100%, list=1%, signal=99%	PDGFB	540
GO:0001501	GO:0001501	skeletal system development	303	-0.488019874406635	-1.34153248103388	0.00879352669327367	0.230768457856939	0.218636436781595	1217	tags=12%, list=8%, signal=11%	BNC2/PCSK5/SPEF2/MBOAT2/SRD5A1/VKORC1/FOXC1/VCAN/VDR/FBN1/HYAL1/LTF/LRP5/MKKS/GDF11/LIPA/RYR1/WNT9A/CMKLR1/TYROBP/FGFR1/CHI3L1/NPR2/WNT2B/WNT5B/HYAL3/PRDX1/ACVR2A/ADAMTS7/COL1A2/ANXA2/BMP3/MAPK11/MMP9/TP63/SLC39A1	541
GO:1902488	GO:1902488	cholangiocyte apoptotic process	1	-0.994015957446808	-1.31481982879377	0.0088302122520141	0.230768457856939	0.218636436781595	92	tags=100%, list=1%, signal=99%		542
GO:1904192	GO:1904192	regulation of cholangiocyte apoptotic process	1	-0.994015957446808	-1.31481982879377	0.0088302122520141	0.230768457856939	0.218636436781595	92	tags=100%, list=1%, signal=99%		543
GO:1904193	GO:1904193	negative regulation of cholangiocyte apoptotic process	1	-0.994015957446808	-1.31481982879377	0.0088302122520141	0.230768457856939	0.218636436781595	92	tags=100%, list=1%, signal=99%		544
GO:0055082	GO:0055082	intracellular chemical homeostasis	493	-0.456826536170771	-1.28920952753883	0.00884432240595819	0.230768457856939	0.218636436781595	1891	tags=16%, list=13%, signal=14%	PPT1/STXBP3/CYBRD1/NADK/GLRX5/RAB39A/C19orf12/KCTD7/ATOX1/CYB561A3/ATP6AP2/ERO1A/SLC31A2/ATP2C2/CHP1/PRKACA/SLC4A4/SLC22A17/CCL3/SNAPIN/HK3/ATP6V0E2/ALAS2/NPTX1/EGLN1/SLC24A4/MINPP1/GSTO1/CNR1/P2RY2/NOL3/SLC1A3/FASLG/LACC1/KCNJ2/MT2A/SYBU/VDR/SOD1/TMEM64/GRN/DMXL2/TIAM1/LRP5/PTPRN2/MCUR1/RYR1/FKBP1A/KCNE3/ATP6V0E1/COX11/VSNL1/SLAMF8/DGAT2/SLC8A1/TUNAR/S100A9/SLC30A1/CCR5/MT1F/MT1X/ADCY5/ACE/CISD1…	545
GO:0042454	GO:0042454	ribonucleoside catabolic process	9	-0.904963198027254	-1.51895385375178	0.00890416950903369	0.231117730693346	0.218967347553048	412	tags=44%, list=3%, signal=43%	ADA/CDA/APOBEC3C/APOBEC3G	546
GO:0032731	GO:0032731	positive regulation of interleukin-1 beta production	49	-0.669980558315833	-1.48338239316146	0.00890128050296576	0.231117730693346	0.218967347553048	2244	tags=37%, list=15%, signal=31%	TLR4/NLRP3/EGR1/APP/PANX1/TLR8/PYCARD/CCL3/FZD5/LILRA5/CD36/CLEC7A/TYROBP/LPL/NLRC4/LILRA2/MEFV/CASP1	547
GO:0034243	GO:0034243	regulation of transcription elongation by RNA polymerase II	83	0.588439917370417	1.5016025075084	0.00898647489511512	0.231981764656081	0.219785957291246	2541	tags=39%, list=17%, signal=32%	SUPT5H/MED23/MED6/SUPT6H/BTBD18/CDK9/NCBP1/CCNT1/EAPP/TCERG1/EAF1/BRD4/MED14/NELFA/NCBP2/LDB1/SIRT6/MED21/MED10/PWWP2B/MED29/INTS5/CCNK/CTNNB1/INTS4/MED24/MED30/MED15/ELL/MED28/MED26/CCNT2	548
GO:0007204	GO:0007204	positive regulation of cytosolic calcium ion concentration	104	-0.586798795140633	-1.4466080314757	0.00896092133923377	0.231981764656081	0.219785957291246	1395	tags=22%, list=9%, signal=20%	ACKR3/GATA1/FPR1/CCRL2/C5AR1/CD36/C3AR1/CCR4/PTGER2/CYSLTR1/CMKLR1/SLC8A1/CX3CR1/C5AR2/FPR2/CCR5/ADCY5/TRPM4/CAV1/CCR2/PROK2/CXCR1/CXCR2	549
GO:0070684	GO:0070684	seminal clot liquefaction	1	-0.993816489361702	-1.31455598534986	0.00897616287791172	0.231981764656081	0.219785957291246	95	tags=100%, list=1%, signal=99%		550
GO:0061709	GO:0061709	reticulophagy	17	0.821304735529674	1.59957899726063	0.00921293831766759	0.232050760458653	0.219851325828036	1290	tags=35%, list=9%, signal=32%	ULK1/ATG9A/ATG2B/RB1CC1/UFL1/ATG2A	551
GO:0006346	GO:0006346	DNA methylation-dependent heterochromatin formation	34	0.712572763172404	1.59046217565665	0.00928333793073075	0.232050760458653	0.219851325828036	1889	tags=18%, list=13%, signal=15%	SAMD1/BAZ2A/SETDB1/PIWIL2/KMT2A/DYRK1A	552
GO:0007595	GO:0007595	lactation	30	-0.752633710404239	-1.54726173060643	0.009093742483272	0.232050760458653	0.219851325828036	1059	tags=23%, list=7%, signal=22%	SOCS2/NME1/VDR/PRLR/OAS2/SLC29A1/CAV1	553
GO:0010043	GO:0010043	response to zinc ion	30	-0.752330083657559	-1.54663753581016	0.00921418765435252	0.232050760458653	0.219851325828036	780	tags=17%, list=5%, signal=16%	MT2A/SLC30A1/MT1F/MT1X/S100A8	554
GO:0061337	GO:0061337	cardiac conduction	50	-0.691055464037385	-1.54130800518684	0.00927498133790844	0.232050760458653	0.219851325828036	1641	tags=22%, list=11%, signal=20%	EHD3/SCN5A/PRKACA/KCNJ2/KCNE3/SLC8A1/TMEM65/ACE/TRPM4/CAV1/ACE2	555
GO:1905684	GO:1905684	regulation of plasma membrane repair	6	-0.952696528654667	-1.48558403539106	0.00907275352933529	0.232050760458653	0.219851325828036	366	tags=50%, list=2%, signal=49%	AHNAK/S100A10/ANXA2	556
GO:0045765	GO:0045765	regulation of angiogenesis	191	-0.528673453843794	-1.39500818355024	0.0092665253259699	0.232050760458653	0.219851325828036	2417	tags=25%, list=16%, signal=21%	PLK2/RUNX1/HMOX1/FYN/FLT1/RTN4/PRKCA/THBS2/SERPINF1/HK2/DLL1/IL1B/PGK1/EFNA3/PDCL3/MDK/CCM2/CTSH/THBS1/PKM/SEMA4A/ANGPT2/DDAH1/EGLN1/GADD45A/VASH2/PTPRM/C5AR1/HTATIP2/FOXC1/FASLG/CEACAM1/CAMP/CD36/C3AR1/PDCD6/LRG1/STAT1/HYAL1/GRN/EMILIN2/CYSLTR1/CHI3L1/CX3CR1/CYP1B1/ANXA3/CCR2/EPHA1	557
GO:0002449	GO:0002449	lymphocyte mediated immunity	250	-0.509695806232033	-1.37695854606497	0.0091950352896573	0.232050760458653	0.219851325828036	2345	tags=22%, list=16%, signal=19%	IL7R/NKG7/BTK/KLRC1/BTN3A2/HSPA8/NDFIP1/NLRP3/PIK3R1/PRKCD/CD28/PRF1/KLRC2/CLC/IL1B/LILRB4/STAT6/IRF7/SLA2/CRTAM/HPRT1/TLR8/KLRB1/CTSH/TUBB/FCGR2B/CR2/FZD5/SPN/BATF/CEACAM1/FCGR3A/RAB27A/CTSC/KLRC4/SH2D1B/IL1R1/PVR/CD27/MSH2/IL12B/TNFRSF1B/SERPING1/FCER1G/TUBB4B/UNG/CD40LG/RASGRP4/PRDX1/TRPM4/AHR/CCR2/CD1C/RSAD2/FCGR3B	558
GO:0010817	GO:0010817	regulation of hormone levels	314	-0.484758392577557	-1.33426899041491	0.00908100205025747	0.232050760458653	0.219851325828036	2286	tags=19%, list=15%, signal=17%	BTK/IL1RN/RAB44/HSD17B3/PRKCA/DHRS7/EGR1/STX1A/VAMP8/P2RY1/IL1B/AKR1C3/STXBP3/NADK/SLC26A7/CTSG/RDH10/ATP6AP2/CRY1/CTSB/PRKACA/PARK7/PSMD9/PCSK5/HCAR2/SRD5A1/CNR1/ECE1/SRD5A3/UGT2B17/FFAR2/SYBU/ECE2/DUOX2/ALDH1A3/TIAM1/CTSL/LRP5/PTPRN2/DPP4/SCP2/GCNT4/VSNL1/DGAT2/FGFR1/TUNAR/IRS1/GNAZ/CYP1B1/ALDH1A1/ADCY5/ACE/DYNLL1/TRPM4/MAFA/IGF1R/ACE2/GNB3/MME/PLCB1	559
GO:0035945	GO:0035945	mitochondrial ncRNA surveillance	1	0.994281914893617	1.33242102783717	0.00915326879781949	0.232050760458653	0.219851325828036	87	tags=100%, list=1%, signal=99%	SUPV3L1	560
GO:0035946	GO:0035946	mitochondrial mRNA surveillance	1	0.994281914893617	1.33242102783717	0.00915326879781949	0.232050760458653	0.219851325828036	87	tags=100%, list=1%, signal=99%	SUPV3L1	561
GO:0071026	GO:0071026	cytoplasmic RNA surveillance	1	0.994281914893617	1.33242102783717	0.00915326879781949	0.232050760458653	0.219851325828036	87	tags=100%, list=1%, signal=99%	SUPV3L1	562
GO:2000827	GO:2000827	mitochondrial RNA surveillance	1	0.994281914893617	1.33242102783717	0.00915326879781949	0.232050760458653	0.219851325828036	87	tags=100%, list=1%, signal=99%	SUPV3L1	563
GO:0035705	GO:0035705	T-helper 17 cell chemotaxis	1	-0.993550531914894	-1.31420419409132	0.0092680642841049	0.232050760458653	0.219851325828036	99	tags=100%, list=1%, signal=99%		564
GO:0043310	GO:0043310	negative regulation of eosinophil degranulation	1	-0.993550531914894	-1.31420419409132	0.0092680642841049	0.232050760458653	0.219851325828036	99	tags=100%, list=1%, signal=99%		565
GO:0090265	GO:0090265	positive regulation of immune complex clearance by monocytes and macrophages	1	-0.993550531914894	-1.31420419409132	0.0092680642841049	0.232050760458653	0.219851325828036	99	tags=100%, list=1%, signal=99%		566
GO:2000464	GO:2000464	positive regulation of astrocyte chemotaxis	1	-0.993550531914894	-1.31420419409132	0.0092680642841049	0.232050760458653	0.219851325828036	99	tags=100%, list=1%, signal=99%		567
GO:0007155	GO:0007155	cell adhesion	993	-0.420859021462695	-1.2306946908045	0.00904957386840755	0.232050760458653	0.219851325828036	2276	tags=19%, list=15%, signal=17%	FYN/LAMA2/IL1RN/VMP1/DST/IL6R/MBP/LGALS9C/DUSP1/TWSG1/MYADM/RTN4/PRKCA/PCDH9/PRICKLE1/THBS2/PTPRK/TESPA1/NDFIP1/NLRP3/PIK3R1/PRKCD/KRT18/CD28/LPXN/BST1/ZFHX3/PECAM1/APP/CSF1/ADGRE1/DLL1/SDC4/COL8A2/FUT4/IL1B/ROBO3/STXBP3/LILRB4/IL2RG/ACVR1/CTSG/CRTAM/ITGA6/CDHR3/CSRP1/ACTN4/NTNG2/MYL12A/PPARA/SIGLEC7/LAMC3/MDK/CCL4/CD300A/DAG1/KNG1/FLOT2/ANK3/RAP2B/MERTK/DOCK5/HACD1/SELPLG/PLXNB2/ACKR3/CASS4/CBFB…	568
GO:0048593	GO:0048593	camera-type eye morphogenesis	70	-0.650818686421491	-1.51114406595474	0.00930451494886696	0.232159080508594	0.219953951247345	1950	tags=23%, list=13%, signal=20%	DLL1/RING1/COL8A2/BCAR3/FZD5/PROX1/PTPRM/MEGF11/ALDH1A3/BBS10/LRP5/GDF11/WNT9A/THRB/WNT2B/SAMD7	569
GO:0043589	GO:0043589	skin morphogenesis	11	-0.87202582650798	-1.50530158045988	0.00933672594523222	0.232159080508594	0.219953951247345	72	tags=45%, list=0%, signal=45%	ERRFI1/AHDC1/ITGA6/COL1A2/TP63	570
GO:0001842	GO:0001842	neural fold formation	3	-0.971835312716014	-1.3762989779353	0.00932154932995692	0.232159080508594	0.219953951247345	82	tags=67%, list=1%, signal=66%	NODAL/CECR2	571
GO:0032786	GO:0032786	positive regulation of DNA-templated transcription, elongation	58	0.667047338723785	1.60570291044546	0.00936340282301406	0.23241537286915	0.220196769737388	2541	tags=50%, list=17%, signal=42%	SUPT5H/MED23/MED6/SUPT6H/BTBD18/SCAF8/CDK9/NCBP1/CCNT1/EAPP/TCERG1/BRD4/MED14/NCBP2/LDB1/MED21/MED10/PWWP2B/KAT7/MED29/CCNK/CTNNB1/MED24/MED30/MED15/ELL/MED28/MED26/CCNT2	572
GO:0032410	GO:0032410	negative regulation of transporter activity	40	-0.701807455707431	-1.50911274759894	0.00940806581655761	0.233116437109049	0.220860977440598	1009	tags=30%, list=7%, signal=28%	OXSR1/ANK3/GSTO1/RRAD/SLC6A9/TLR9/NDFIP2/KCNE3/CTTNBP2NL/CAV1/NEDD4/MMP9	573
GO:1903463	GO:1903463	regulation of mitotic cell cycle DNA replication	3	-0.971739708885146	-1.37616358518615	0.0094576279428676	0.233936239604241	0.221637681059793	380	tags=67%, list=3%, signal=65%	BCL6/FGFR1	574
GO:0006915	GO:0006915	apoptotic process	1439	-0.406480070991154	-1.20136443656277	0.00951035118561763	0.23483124544939	0.222485634418321	2374	tags=19%, list=16%, signal=18%	TIA1/CTNNA1/GNAI2/BCAP29/HMOX1/IL7R/UCP2/TNFRSF18/DLG5/CASP9/TAOK1/PRELID1/BTK/FYN/DUSP6/ANG/ZDHHC16/IL6R/GAPDH/GRAMD4/TLR4/SGK1/CHEK2/PDK2/PPP2CB/AVEN/SKP2/MYC/GCLM/XRCC4/PRDM11/PNMA3/RTN4/PPP2R2B/AKR1A1/LTBR/PLK1/PRKCA/OXR1/MX1/HSPA8/PRICKLE1/SIRT5/PRDX3/NLRP3/PIK3R1/PRKCD/KRT18/RPS6KA2/EGR1/CD28/PRF1/HK2/PDCD7/APP/SH3KBP1/G0S2/DLL1/SH3RF1/CLC/IL1B/AKR1C3/PPT1/ST20/ACVR1/CASP5/FCAR/MPO/CDC34/C1…	575
GO:0045747	GO:0045747	positive regulation of Notch signaling pathway	28	-0.752839683027673	-1.54258958466657	0.00954463451389474	0.235268612549093	0.222900008137904	1096	tags=14%, list=7%, signal=13%	ZMIZ1/TSPAN5/ITGB1BP1/TP63	576
GO:0046074	GO:0046074	dTMP catabolic process	3	-0.971378946488078	-1.37565267874772	0.00959370658955867	0.235659941450785	0.223270763991933	309	tags=67%, list=2%, signal=65%	NT5C/TYMP	577
GO:2001301	GO:2001301	lipoxin biosynthetic process	3	-0.971213579740542	-1.37541848877474	0.00959370658955867	0.235659941450785	0.223270763991933	419	tags=67%, list=3%, signal=65%	ALOX12/ALOX15	578
GO:0051148	GO:0051148	negative regulation of muscle cell differentiation	40	-0.701100680206399	-1.50759295194897	0.00964474363539151	0.236504438921051	0.224070864315368	1950	tags=18%, list=13%, signal=15%	DLL1/PI16/ID2/PPARA/EREG/PDGFB/FZD7	579
GO:0000245	GO:0000245	spliceosomal complex assembly	77	0.652023723836354	1.65373300612774	0.00990852078245531	0.236837000116667	0.224385942014879	1342	tags=23%, list=9%, signal=21%	SNRPA1/SNRNP200/YTHDC1/SF1/CELF1/SNIP1/SFSWAP/PTBP2/SLU7/SF3A2/SRSF10/SRSF1/CELF2/NCBP1/SNRPB/DDX42/CRNKL1/SF3B1	580
GO:0030242	GO:0030242	autophagy of peroxisome	15	0.830208574602575	1.59221075224215	0.00989569239220202	0.236837000116667	0.224385942014879	1730	tags=60%, list=12%, signal=53%	USP30/PIK3R4/ATG2B/RB1CC1/WIPI2/ATG2A/WDR45B/PEX5/PEX2	581
GO:0006376	GO:0006376	mRNA splice site recognition	34	0.708113484984616	1.58050906819177	0.00987275087622734	0.236837000116667	0.224385942014879	850	tags=29%, list=6%, signal=28%	YTHDC1/SF1/CELF1/SFSWAP/PTBP2/SLU7/SF3A2/SRSF10/SRSF1/CELF2	582
GO:0051385	GO:0051385	response to mineralocorticoid	25	-0.770043609222875	-1.56554476572552	0.00981641382954897	0.236837000116667	0.224385942014879	2240	tags=24%, list=15%, signal=20%	SGK1/SH3RF1/AIFM1/FOSL1/ACE/IGF1R	583
GO:0030859	GO:0030859	polarized epithelial cell differentiation	16	-0.837173241826098	-1.55995359965401	0.00990379363200392	0.236837000116667	0.224385942014879	839	tags=25%, list=6%, signal=24%	DLG5/ZDHHC7/RAB10/TP63	584
GO:0031954	GO:0031954	positive regulation of protein autophosphorylation	15	-0.853881522423607	-1.55024645442814	0.00973991829230866	0.236837000116667	0.224385942014879	739	tags=27%, list=5%, signal=25%	RAP2A/TOM1L1/PDGFA/PDGFB	585
GO:0043508	GO:0043508	negative regulation of JUN kinase activity	11	-0.87093322505545	-1.50341551855286	0.00985184769963643	0.236837000116667	0.224385942014879	14	tags=18%, list=0%, signal=18%	PTPN22/DUSP19	586
GO:0070527	GO:0070527	platelet aggregation	61	-0.651372751307984	-1.49463167953841	0.00981512166225091	0.236837000116667	0.224385942014879	2403	tags=33%, list=16%, signal=28%	PRKCQ/TMX1/IL6R/PRKCA/PRKCD/STXBP3/CTSG/CSRP1/MYL12A/RAP2B/GATA1/PLEK/CEACAM1/EMILIN2/FIBP/ACTB/CLIC1/HBB/ACTG1/CD9	587
GO:0097113	GO:0097113	AMPA glutamate receptor clustering	5	0.958820921678671	1.4937372161413	0.00976353967619633	0.236837000116667	0.224385942014879	34	tags=20%, list=0%, signal=20%	APOE	588
GO:0097688	GO:0097688	glutamate receptor clustering	5	0.958820921678671	1.4937372161413	0.00976353967619633	0.236837000116667	0.224385942014879	34	tags=20%, list=0%, signal=20%	APOE	589
GO:1905274	GO:1905274	regulation of modification of postsynaptic actin cytoskeleton	6	-0.950767515454725	-1.48257603533259	0.00986743372481792	0.236837000116667	0.224385942014879	604	tags=50%, list=4%, signal=48%	BAIAP2/TIAM1/CTTNBP2	590
GO:0061458	GO:0061458	reproductive system development	180	-0.525651155957965	-1.37589843380385	0.00975617475254901	0.236837000116667	0.224385942014879	1745	tags=19%, list=12%, signal=17%	PTX3/RDH10/PSAP/DHCR24/MERTK/INSR/TAF4/GATA1/CEBPB/ASPM/SRD5A1/CSMD1/FOXC1/ING2/TLR9/SOD1/TNFSF10/EREG/MEA1/PRDX4/MSH2/MKKS/TNFAIP6/PRLR/NPR2/FKBP4/WNT2B/CYP1B1/ACE/HYAL3/BIK/AXL/RHOBTB3/ACVR2A/TP63	591
GO:2000451	GO:2000451	positive regulation of CD8-positive, alpha-beta T cell extravasation	2	-0.992569069307147	-1.34144327593623	0.00981954343529758	0.236837000116667	0.224385942014879	99	tags=100%, list=1%, signal=99%	CCR2	592
GO:0030099	GO:0030099	myeloid cell differentiation	341	-0.477756989057353	-1.32731161546819	0.00988155770382423	0.236837000116667	0.224385942014879	2399	tags=22%, list=16%, signal=19%	SLC25A5/FAM210B/RUNX1/UCP2/CASP9/TLR4/BATF2/EIF6/MYC/LTBR/PRKCA/PRDX3/NDFIP1/PIK3R1/ZBTB46/APP/CSF1/DLL1/OSTM1/MAFB/LILRB4/IRF7/FAM20C/LYAR/ID2/HSCB/DHRS7B/SLC25A40/CD109/LILRB3/CBFB/GATA1/CCL3/CEBPB/PIP4K2A/ALAS2/PRDM16/CLEC5A/OSCAR/ISG15/BATF/TGFBR3/SH3PXD2A/CSF3R/FSTL3/CHMP5/MFHAS1/CEACAM1/CSF1R/CASP10/CEBPA/RACGAP1/STAT1/FBN1/TMEM64/RAC2/TSPAN2/IL12B/LTF/SLC1A5/LIPA/TMEM14C/TYROBP/TNFAIP6/GPR…	593
GO:0007283	GO:0007283	spermatogenesis	379	-0.47353445510313	-1.32104224096774	0.00976105090255808	0.236837000116667	0.224385942014879	1568	tags=12%, list=10%, signal=11%	CELF3/IFT81/MERTK/PRKACA/POC1B/BCAP31/CFAP97/PSMA8/TTLL1/PANK2/SPEF2/KATNAL1/PYGO2/ASPM/CNR1/CHN2/ACSBG2/ING2/TRIM27/JAM2/CETN2/SOD1/RACGAP1/PNLDC1/MEA1/PRDX4/RFX2/NME8/MKKS/STK33/RUVBL1/SPATA32/TRIP13/ASF1B/NPR2/SPATA6/ACE/DYNLL1/AXL/ACVR2A/DPY19L2/PROK2/TP63/TMEM232/TXNRD3	594
GO:0010629	GO:0010629	negative regulation of gene expression	860	0.364505945245293	1.17412775833053	0.0100007990498209	0.238640915814044	0.226095021773836	1965	tags=17%, list=13%, signal=16%	CD200R1/LRRC32/APOE/FFAR1/PCIF1/ENDOU/SUPV3L1/EDC4/ID3/RBM38/DDX6/SLAMF1/SAMD1/BAZ2A/EIF2AK3/IREB2/IL13/SECISBP2/SMCR8/YTHDC1/SMCHD1/SRSF4/NUP155/TBRG4/GIGYF2/DHX36/ILF3/RLF/SETDB1/RLIM/CHEK1/RBM15/ARID5A/TMF1/PHF8/ZSWIM8/EXOSC10/CELF1/XRN1/TNRC6A/SNIP1/GHRL/ZNFX1/BRIP1/EXOSC9/SFSWAP/PTBP2/CLP1/NRDE2/ROCK1/KMT2D/RC3H2/ACVR1B/EIF4G1/DDX5/UNK/MBD1/CNOT8/USP7/ADAR/GPATCH3/APPL2/UBR2/TREM2/AKAP8/KDM5…	595
GO:0002430	GO:0002430	complement receptor mediated signaling pathway	12	-0.870782422758028	-1.52246681345766	0.0100572086796598	0.239584310123841	0.226988819705708	1296	tags=58%, list=9%, signal=53%	CR2/FPR1/C5AR1/C3AR1/CMKLR1/C5AR2/FPR2	596
GO:0009259	GO:0009259	ribonucleotide metabolic process	269	-0.503221482018661	-1.37086019131288	0.0101217235904353	0.24071730575712	0.228062251189585	2338	tags=23%, list=16%, signal=20%	NDUFAB1/UCP2/GAPDH/NUDT11/ADSL/EIF6/HSPA8/PGAM1/NDUFA11/HK2/APP/MTHFD1/NADK/GIMAP7/AK2/TMSB4X/PGK1/PAICS/NUDT9/DHTKD1/HPRT1/ALDOC/PPARA/NUDT5/INSR/PRKACA/SLC4A4/PKM/HK3/IER3/PGM1/NDUFB10/LDHA/NME1/TPST2/ITPA/PPAT/DPYD/PID1/ENO1/MAGI3/NDUFB5/NDUFB6/ADCY9/PFKP/BPNT1/LIPA/SDHC/NMNAT1/OGDH/NDUFC2/COX11/CDA/GUCY2C/UCK2/NDUFB2/NPR2/TPI1/NDUFB3/NDUFA8/ADCY5/SLC4A1	597
GO:0048592	GO:0048592	eye morphogenesis	89	-0.604642256961028	-1.45540389342173	0.0102067588430906	0.241952534129814	0.229232540805962	1950	tags=20%, list=13%, signal=18%	DLL1/RING1/COL8A2/BCAR3/FZD5/PROX1/PTPRM/MEGF11/FASLG/FBN1/ALDH1A3/BBS10/LRP5/GDF11/WNT9A/THRB/WNT2B/SAMD7	598
GO:1903842	GO:1903842	response to arsenite ion	3	0.978150129318558	1.4085984962684	0.0102247866233194	0.241952534129814	0.229232540805962	322	tags=33%, list=2%, signal=33%	DHX36	599
GO:1903843	GO:1903843	cellular response to arsenite ion	3	0.978150129318558	1.4085984962684	0.0102247866233194	0.241952534129814	0.229232540805962	322	tags=33%, list=2%, signal=33%	DHX36	600
GO:0001503	GO:0001503	ossification	261	-0.503642645769265	-1.36721261545916	0.01035454300142	0.244615310372979	0.231755328864429	1499	tags=19%, list=10%, signal=17%	TOB1/ACVR1/PHOSPHO1/NBR1/FAM20C/MDK/ADRB2/HEMGN/CHSY1/PTGS2/NAB1/PRKACA/CBFB/PAM16/GATA1/CCL3/EGR2/CEBPB/CLEC5A/ISG15/MINPP1/PTEN/FOXC1/FSTL3/VCAN/CEBPD/VDR/CEBPA/BAMBI/OSTF1/TMEM64/LTF/LRP5/RYR1/ALOX15/SLC8A1/CLIC1/CAT/TNFAIP6/NPR2/SORT1/TRPM4/ACVR2A/ADAMTS7/COL1A2/BMP3/MAPK11/TP63/KL	601
GO:0048713	GO:0048713	regulation of oligodendrocyte differentiation	22	-0.775098433370258	-1.52957821820319	0.010413657870351	0.244720904116296	0.231855371305236	1570	tags=23%, list=10%, signal=20%	MDK/DAG1/TNFRSF1B/WDR1/DUSP15	602
GO:1904321	GO:1904321	response to forskolin	6	-0.948391630670421	-1.47887120761534	0.0103972210727443	0.244720904116296	0.231855371305236	179	tags=50%, list=1%, signal=49%	SLC5A5/ADCY5/AHR	603
GO:1904322	GO:1904322	cellular response to forskolin	6	-0.948391630670421	-1.47887120761534	0.0103972210727443	0.244720904116296	0.231855371305236	179	tags=50%, list=1%, signal=49%	SLC5A5/ADCY5/AHR	604
GO:0071774	GO:0071774	response to fibroblast growth factor	69	-0.631468583066746	-1.45844625385125	0.0104279579511452	0.244720904116296	0.231855371305236	2866	tags=35%, list=19%, signal=28%	IFT80/EXT1/FGF2/LRIT3/RUNX2/CHURC1/ZDHHC16/PRDM14/GCLM/FRS3/NDST1/IQGAP1/FAM20C/HYAL2/FGFBP3/THBS1/SOS1/HYAL1/FIBP/FGFR1/NPR2/ITGB1BP1/NGFR/KL	605
GO:0110104	GO:0110104	mRNA alternative polyadenylation	4	0.966052542026607	1.43751033319841	0.0105038061886522	0.245295246660839	0.232399519359944	206	tags=25%, list=1%, signal=25%	YTHDC1	606
GO:0007548	GO:0007548	sex differentiation	160	-0.545352909065551	-1.40868564426053	0.0105215386122307	0.245295246660839	0.232399519359944	1745	tags=21%, list=12%, signal=18%	PTX3/RDH10/DHCR24/MERTK/INSR/TAF4/GATA1/CEBPB/ASPM/SRD5A1/CSMD1/FOXC1/ING2/TLR9/SOD1/TNFSF10/EREG/MEA1/PRDX4/MSH2/MKKS/TNFAIP6/NPR2/FKBP4/WNT2B/CYP1B1/ACE/HYAL3/BIK/AXL/RHOBTB3/ACVR2A/TP63	607
GO:0072750	GO:0072750	cellular response to leptomycin B	1	0.993018617021277	1.33072810289877	0.0105148830990825	0.245295246660839	0.232399519359944	106	tags=100%, list=1%, signal=99%	ID3	608
GO:1901344	GO:1901344	response to leptomycin B	1	0.993018617021277	1.33072810289877	0.0105148830990825	0.245295246660839	0.232399519359944	106	tags=100%, list=1%, signal=99%	ID3	609
GO:0098869	GO:0098869	cellular oxidant detoxification	69	-0.630580966860864	-1.45639620644582	0.0105431828399193	0.245396901575696	0.232495830045434	2142	tags=35%, list=14%, signal=30%	PRDX6/PRDX3/MGST2/TXNRD1/MPO/HBA2/GSR/PTGS2/MGST3/PARK7/PRDX5/GSTO1/CD36/SOD1/DUOX2/PRDX4/IPCEF1/ALOX5AP/CAT/S100A9/HBB/PRDX1/NQO1/TXNRD3	610
GO:0019674	GO:0019674	NAD metabolic process	50	-0.684737239850315	-1.5272160400337	0.0105746437566038	0.245726337244289	0.232807946533965	2694	tags=36%, list=18%, signal=30%	NUDT12/PARP10/LDHB/PGAM1/QPRT/HK2/NADK/PARP16/PGK1/MDH2/PARP9/PKM/HK3/ENO1/PFKP/NMNAT1/TPI1/NQO1	611
GO:0043385	GO:0043385	mycotoxin metabolic process	4	0.965193553217915	1.43623213637694	0.0106692170675621	0.246305359093368	0.23335652789156	49	tags=25%, list=0%, signal=25%	CYP2W1	612
GO:0046222	GO:0046222	aflatoxin metabolic process	4	0.965193553217915	1.43623213637694	0.0106692170675621	0.246305359093368	0.23335652789156	49	tags=25%, list=0%, signal=25%	CYP2W1	613
GO:1901376	GO:1901376	organic heteropentacyclic compound metabolic process	4	0.965193553217915	1.43623213637694	0.0106692170675621	0.246305359093368	0.23335652789156	49	tags=25%, list=0%, signal=25%	CYP2W1	614
GO:2001302	GO:2001302	lipoxin A4 metabolic process	3	-0.969225294671125	-1.37260270849482	0.0106823368242821	0.246305359093368	0.23335652789156	419	tags=67%, list=3%, signal=65%	PTGR1/ALOX15	615
GO:0000165	GO:0000165	MAPK cascade	508	-0.45871257159824	-1.29635263060895	0.0106863009720745	0.246305359093368	0.23335652789156	2293	tags=20%, list=15%, signal=17%	TAOK1/DUSP6/FLT1/IL6R/MBP/TLR4/DUSP1/MST1R/MYC/PRDM11/LTBR/PRKCA/MAP2K1/NDST1/PRKCD/DUSP16/FAM83D/APP/SH2D3C/DUSP4/P2RY1/IQGAP1/SH3RF1/PPP5C/DHX33/IL1B/LILRB4/TNIK/NBR1/BCAR3/NDRG4/CAMKK2/HYAL2/CD300A/DAG1/ATP6AP2/IRAK3/INSR/ADRB2/ADRA2B/ZMYND11/CCM2/ACKR3/CTSH/SPRED2/PYCARD/FCGR2B/CCL3/ARRB1/THBS1/STYX/EDA2R/GADD45A/KLHDC10/GBP1/C5AR1/DOK1/LILRA5/PDGFRB/MFHAS1/TLR9/CEACAM1/CSF1R/CD36/LAMTOR2/SOD…	616
GO:0032205	GO:0032205	negative regulation of telomere maintenance	34	0.704393036249681	1.57220502782536	0.0107607426405512	0.246520450852637	0.233560311789343	3290	tags=41%, list=22%, signal=32%	EXOSC10/XRN1/NAT10/CTC1/TNKS/TERF2IP/RTEL1/HNRNPA1/SMG6/SLX4/NBN/TERF2/PML/TNKS2	617
GO:0034316	GO:0034316	negative regulation of Arp2/3 complex-mediated actin nucleation	5	0.956042786664787	1.48940918828137	0.0107649051130111	0.246520450852637	0.233560311789343	137	tags=40%, list=1%, signal=40%	PICK1/HIP1R	618
GO:1904018	GO:1904018	positive regulation of vasculature development	111	-0.582577932305595	-1.44918176558494	0.0107650851900715	0.246520450852637	0.233560311789343	2379	tags=27%, list=16%, signal=23%	RUNX1/HMOX1/FLT1/RTN4/PRKCA/HK2/DLL1/IL1B/PDCL3/MDK/CTSH/THBS1/PKM/ANGPT2/DDAH1/VASH2/C5AR1/CAMP/C3AR1/PDCD6/LRG1/HYAL1/GRN/EMILIN2/CYSLTR1/CHI3L1/CX3CR1/CYP1B1/ANXA3/EPHA1	619
GO:0002280	GO:0002280	monocyte activation involved in immune response	1	-0.992619680851064	-1.31297292468643	0.010727573856931	0.246520450852637	0.233560311789343	113	tags=100%, list=1%, signal=99%		620
GO:0045069	GO:0045069	regulation of viral genome replication	74	-0.622189010394588	-1.45582509788769	0.010819843691948	0.247075773659365	0.23408644001698	1218	tags=24%, list=8%, signal=22%	PROX1/GBP7/OASL/ISG15/BST2/APOBEC3A/LTF/IFITM2/OAS3/APOBEC3B/OAS1/BANF1/PLSCR1/IFIT1/APOBEC3C/OAS2/APOBEC3G/RSAD2	621
GO:0090596	GO:0090596	sensory organ morphogenesis	145	-0.550168165585889	-1.40747916076575	0.0108241394010512	0.247075773659365	0.23408644001698	1950	tags=16%, list=13%, signal=14%	DLL1/RING1/MAFB/COL8A2/BCAR3/MYO6/FZD5/PROX1/PTPRM/MEGF11/FASLG/SOD1/FBN1/ALDH1A3/BBS10/LRP5/GDF11/WNT9A/THRB/FGFR1/WNT2B/SAMD7/MYO3A	622
GO:0036166	GO:0036166	phenotypic switching	4	-0.972075680541507	-1.42115929560943	0.0108552691425589	0.247184070275013	0.23418904323399	80	tags=50%, list=1%, signal=50%	SOD2/PDGFB	623
GO:0006909	GO:0006909	phagocytosis	179	-0.526025018365334	-1.37803038678665	0.0108637033280468	0.247184070275013	0.23418904323399	2286	tags=24%, list=15%, signal=21%	BTK/FYN/TLR4/MST1R/HSPA8/PRKCD/PECAM1/IL2RG/RAB39A/LYAR/PTX3/CD300A/MERTK/CNN2/PYCARD/FCGR2B/THBS1/CFP/PLD4/ANXA11/FCN1/NCF2/CD300LF/CD36/RAB27A/SOD1/CEACAM4/CLEC7A/AIF1/CD14/ALOX15/TYROBP/FCER1G/FPR2/PLSCR1/CEBPE/SIRPG/ANXA3/AXL/SIRPB1/DYSF/CCR2/HCK	624
GO:0000023	GO:0000023	maltose metabolic process	2	-0.991838686018891	-1.34045617309252	0.0109182166026102	0.248026942918176	0.234987604151168	122	tags=100%, list=1%, signal=99%	MGAM	625
GO:2001269	GO:2001269	positive regulation of cysteine-type endopeptidase activity involved in apoptotic signaling pathway	4	0.964630368577365	1.43539410355256	0.0110000389771771	0.2488076493169	0.235727267044333	22	tags=25%, list=0%, signal=25%	PRR7	626
GO:0006164	GO:0006164	purine nucleotide biosynthetic process	130	-0.559016808420129	-1.41840942124422	0.0110226800549606	0.2488076493169	0.235727267044333	2102	tags=25%, list=14%, signal=22%	ADSL/QPRT/NDUFA11/MTHFD1/NADK/AK2/TMSB4X/PARP16/PAICS/HPRT1/PPARA/PARP9/NDUFB10/NME1/PPAT/PRPSAP1/PID1/ENO1/NDUFB5/NDUFB6/ADCY9/LIPA/SDHC/NMNAT1/NDUFC2/COX11/GUCY2C/NDUFB2/NPR2/NDUFB3/NDUFA8/PRPS2/ADCY5	627
GO:1990550	GO:1990550	mitochondrial alpha-ketoglutarate transmembrane transport	1	-0.99248670212766	-1.31279702905716	0.011019476185612	0.2488076493169	0.235727267044333	115	tags=100%, list=1%, signal=99%		628
GO:0098655	GO:0098655	monoatomic cation transmembrane transport	530	-0.447507665033168	-1.2678648118203	0.0110190397711875	0.2488076493169	0.235727267044333	1817	tags=14%, list=12%, signal=13%	COX7A2L/TMSB4X/PANX1/OXSR1/ACTN4/EHD3/ORAI3/ATP6AP2/ANK3/ERO1A/SLC31A2/ATP2C2/CHP1/SCN5A/CALHM2/TMC2/PRKACA/TMEM109/SLC4A4/CCL3/SLC41A2/KCNIP2/COX5A/COMMD1/PARK7/SLC38A5/MCOLN3/CACNA1I/HOMER1/ATP6V0E2/GPM6A/SLC12A1/SLC24A4/NDUFB10/GSTO1/RRAD/NOL3/SLC1A3/SLC6A9/VDAC1/FASLG/UQCR10/TLR9/KCNK6/KCNJ2/CTSS/MRS2/NDUFB5/NDUFB6/MCUR1/RYR1/KCNJ12/FKBP1A/KCNE3/NDUFC2/ATP6V0E1/SLC8A1/KCNA2/NDUFB2/SLC5A10/KCN…	629
GO:1905599	GO:1905599	positive regulation of low-density lipoprotein receptor activity	3	-0.968439671042508	-1.37149011978461	0.0110905735770773	0.249546693577406	0.23642745807235	71	tags=67%, list=0%, signal=66%	CNPY2/ANXA2	630
GO:0140882	GO:0140882	zinc export across plasma membrane	3	-0.968381374275932	-1.37140756075511	0.0110905735770773	0.249546693577406	0.23642745807235	249	tags=67%, list=2%, signal=66%	TMEM163/SLC30A1	631
GO:1904672	GO:1904672	regulation of somatic stem cell population maintenance	8	-0.903457196462178	-1.49087729750783	0.0111324767321983	0.250093203550239	0.236945236776751	170	tags=38%, list=1%, signal=37%	MYC/LBH/TP63	632
GO:0030516	GO:0030516	regulation of axon extension	60	0.656666956325699	1.58446544283873	0.0111975095636768	0.250365733519817	0.237203439227893	1775	tags=25%, list=12%, signal=22%	APOE/SMURF1/MAP3K13/ZFYVE27/RYK/MAP1B/SIN3A/ANAPC2/TRPC5/GOLGA4/CLASP2/DIP2B/PTPRS/RNF6/ADNP	633
GO:0015827	GO:0015827	tryptophan transport	5	-0.949493091533332	-1.43487966783253	0.0111788024110844	0.250365733519817	0.237203439227893	83	tags=40%, list=1%, signal=40%	SLC7A8/ACE2	634
GO:0050673	GO:0050673	epithelial cell proliferation	273	-0.497569898779497	-1.35413679792436	0.0111865792555058	0.250365733519817	0.237203439227893	2286	tags=20%, list=15%, signal=17%	BTK/ANG/FLT1/MYC/RTN4/PRKCA/MAP2K1/PTPRK/SERPINF1/COL8A2/STAT6/RASGRF1/ID2/IRF6/PDCL3/CD109/MDK/SCN5A/THBS1/IFT52/PROX1/CEBPB/EXTL3/VASH2/PTPRM/PYGO2/TGFBR3/C5AR1/RPS6KA1/NME1/CEACAM1/VDR/PDCD6/EREG/UHRF1/CDKN1C/LRG1/STAT1/BID/GRN/BCL11B/IL12B/LIPA/FGFR1/EFNB2/ITGB1BP1/NRARP/CDKN2B/NGFR/CAV1/ACVR2A/PDGFB/PROK2/FZD7/TP63	635
GO:0061723	GO:0061723	glycophagy	11	0.861183076285708	1.56986271703939	0.0113234615103843	0.250421349726537	0.237256131564521	1303	tags=45%, list=9%, signal=42%	ATG2B/RB1CC1/WIPI2/ATG2A/WDR45B	636
GO:0032732	GO:0032732	positive regulation of interleukin-1 production	55	-0.660484909757503	-1.50265607955482	0.0112694222745345	0.250421349726537	0.237256131564521	2244	tags=33%, list=15%, signal=28%	TLR4/NLRP3/EGR1/APP/PANX1/TLR8/PYCARD/CCL3/FZD5/LILRA5/CD36/CLEC7A/TYROBP/LPL/NLRC4/LILRA2/MEFV/CASP1	637
GO:0098911	GO:0098911	regulation of ventricular cardiac muscle cell action potential	7	-0.92303111549207	-1.47942504884386	0.0112318738458786	0.250421349726537	0.237256131564521	130	tags=43%, list=1%, signal=43%	JUP/TRPM4/CAV1	638
GO:0044111	GO:0044111	formation of structure involved in a symbiotic process	1	-0.992220744680851	-1.31244523779862	0.0113113786273982	0.250421349726537	0.237256131564521	119	tags=100%, list=1%, signal=99%		639
GO:1900084	GO:1900084	regulation of peptidyl-tyrosine autophosphorylation	1	-0.992154255319149	-1.31235728998399	0.0113113786273982	0.250421349726537	0.237256131564521	120	tags=100%, list=1%, signal=99%		640
GO:1900085	GO:1900085	negative regulation of peptidyl-tyrosine autophosphorylation	1	-0.992154255319149	-1.31235728998399	0.0113113786273982	0.250421349726537	0.237256131564521	120	tags=100%, list=1%, signal=99%		641
GO:1903609	GO:1903609	negative regulation of inward rectifier potassium channel activity	1	-0.992154255319149	-1.31235728998399	0.0113113786273982	0.250421349726537	0.237256131564521	120	tags=100%, list=1%, signal=99%		642
GO:0031047	GO:0031047	regulatory ncRNA-mediated gene silencing	105	0.559012032788714	1.47656667229073	0.011417260982631	0.252103065989728	0.238849436190622	1512	tags=21%, list=10%, signal=19%	DDX6/NUP155/ZSWIM8/CELF1/TNRC6A/SNIP1/ZNFX1/CLP1/NRDE2/EIF4G1/DDX5/CNOT8/ADAR/NCBP1/DND1/PIWIL2/NCBP2/RIPK1/DICER1/SPEN/SRRT/FMR1	643
GO:0099159	GO:0099159	regulation of modification of postsynaptic structure	13	-0.850437592574894	-1.51558026826378	0.0114467793241587	0.252362380193177	0.239095117658425	1344	tags=38%, list=9%, signal=35%	PDXP/EGLN1/BAIAP2/TIAM1/CTTNBP2	644
GO:2000412	GO:2000412	positive regulation of thymocyte migration	2	-0.99139340335428	-1.33985437977173	0.0114675537648762	0.252428416052268	0.239157681862674	99	tags=100%, list=1%, signal=99%	CCR2	645
GO:0035725	GO:0035725	sodium ion transmembrane transport	101	-0.597085523387023	-1.46362522349866	0.0115342116143974	0.253062037027596	0.239757991946653	2121	tags=21%, list=14%, signal=18%	SLC6A8/SLC5A3/SLC13A4/ACTN4/ANK3/CHP1/SCN5A/SLC4A4/COMMD1/SLC38A5/MCOLN3/SLC12A1/SLC24A4/SLC6A9/SLC8A1/SLC5A10/TRPM4/FXYD6/NEDD4/WNK3/SLC4A11	646
GO:0000025	GO:0000025	maltose catabolic process	1	-0.992021276595745	-1.31218139435472	0.0116032811737544	0.253062037027596	0.239757991946653	122	tags=100%, list=1%, signal=99%		647
GO:0005982	GO:0005982	starch metabolic process	1	-0.992021276595745	-1.31218139435472	0.0116032811737544	0.253062037027596	0.239757991946653	122	tags=100%, list=1%, signal=99%		648
GO:0005983	GO:0005983	starch catabolic process	1	-0.992021276595745	-1.31218139435472	0.0116032811737544	0.253062037027596	0.239757991946653	122	tags=100%, list=1%, signal=99%		649
GO:0046352	GO:0046352	disaccharide catabolic process	1	-0.992021276595745	-1.31218139435472	0.0116032811737544	0.253062037027596	0.239757991946653	122	tags=100%, list=1%, signal=99%		650
GO:1901027	GO:1901027	dextrin catabolic process	1	-0.992021276595745	-1.31218139435472	0.0116032811737544	0.253062037027596	0.239757991946653	122	tags=100%, list=1%, signal=99%		651
GO:0051491	GO:0051491	positive regulation of filopodium assembly	23	-0.760710770143406	-1.51484614778065	0.0117692670622679	0.253653630988051	0.240318484471223	1237	tags=17%, list=8%, signal=16%	PIK3R1/RALA/GPM6A/MYO3A	652
GO:0070863	GO:0070863	positive regulation of protein exit from endoplasmic reticulum	8	-0.901725676302145	-1.48801995782767	0.0117911956932042	0.253653630988051	0.240318484471223	8	tags=25%, list=0%, signal=25%	BCAP31/SEC16B	653
GO:0046031	GO:0046031	ADP metabolic process	88	-0.605687893967226	-1.45168631461537	0.0117811213431459	0.253653630988051	0.240318484471223	2397	tags=31%, list=16%, signal=26%	UCHL1/UCP2/GAPDH/EIF6/PGAM1/HK2/APP/AK2/PGK1/NUDT9/DHTKD1/ALDOC/PPARA/INSR/PRKACA/SLC4A4/PKM/HK3/IER3/PGM1/LDHA/ENO1/PFKP/LIPA/OGDH/TPI1/SLC4A1	654
GO:0045112	GO:0045112	integrin biosynthetic process	2	0.990007911827247	1.37595000905939	0.0117317991224874	0.253653630988051	0.240318484471223	67	tags=50%, list=0%, signal=50%	NOX1	655
GO:0045113	GO:0045113	regulation of integrin biosynthetic process	2	0.990007911827247	1.37595000905939	0.0117317991224874	0.253653630988051	0.240318484471223	67	tags=50%, list=0%, signal=50%	NOX1	656
GO:0045726	GO:0045726	positive regulation of integrin biosynthetic process	2	0.990007911827247	1.37595000905939	0.0117317991224874	0.253653630988051	0.240318484471223	67	tags=50%, list=0%, signal=50%	NOX1	657
GO:0071623	GO:0071623	negative regulation of granulocyte chemotaxis	3	-0.967482377975795	-1.3701344153231	0.0117709685748384	0.253653630988051	0.240318484471223	493	tags=100%, list=3%, signal=97%	TNFAIP6/C5AR2	658
GO:0090024	GO:0090024	negative regulation of neutrophil chemotaxis	3	-0.967482377975795	-1.3701344153231	0.0117709685748384	0.253653630988051	0.240318484471223	493	tags=100%, list=3%, signal=97%	TNFAIP6/C5AR2	659
GO:0051249	GO:0051249	regulation of lymphocyte activation	418	-0.460129812232844	-1.28629291864804	0.011767942504656	0.253653630988051	0.240318484471223	2304	tags=21%, list=15%, signal=18%	DLG5/PRELID1/BTK/FYN/KLRC1/TLR4/LGALS9C/TWSG1/TESPA1/NDFIP1/NLRP3/CD28/BST1/SH3KBP1/KLRC2/SDC4/SH3RF1/CLC/IL1B/LILRB4/IL2RG/STAT6/CTSG/CRTAM/ID2/PGLYRP1/TNFRSF9/MDK/CD300A/FLOT2/MERTK/CBFB/PYCARD/FCGR2B/CD3E/SOS1/SPN/CEBPB/DTX1/SMARCD3/PAG1/ZMIZ1/BATF/TNFRSF13B/TLR9/LST1/TNFSF14/FCGR3A/ACTL6A/SOD1/TNFSF13B/IL7/ZNF683/BID/PDCD1LG2/RAC2/CD27/MSH2/IL12B/TNFAIP8L2/RAG1/CLEC7A/LILRB2/TIGIT/MZB1/DPP4/T…	660
GO:0030100	GO:0030100	regulation of endocytosis	223	-0.509560763021044	-1.36029574577754	0.0118111795512466	0.253699133537972	0.240361594848922	1975	tags=21%, list=13%, signal=18%	APP/DLL1/PPT1/IL2RG/NCDN/LYAR/PTX3/SNX33/AP2S1/CD300A/MERTK/INSR/CNN2/PYCARD/FCGR2B/ARRB1/PARK7/RALA/CFP/FCN1/AP2M1/CD300LF/CD36/EHD4/RAB27A/SOD1/CLEC7A/CD14/ALOX15/ACTB/EFNB2/FCER1G/ACTG1/LGALS3/FPR2/PLSCR1/SIRPG/AXL/SIRPB1/CAV1/SCAMP5/DYSF/ANXA2/ANXA2P2/RSPO1/HCK	661
GO:0046813	GO:0046813	receptor-mediated virion attachment to host cell	5	-0.947103059743333	-1.43126783742373	0.0118481840027578	0.254109541497214	0.240750426731185	493	tags=40%, list=3%, signal=39%	DPP4/ACE2	662
GO:0045823	GO:0045823	positive regulation of heart contraction	22	-0.768555232262835	-1.5166658738346	0.0118925043406518	0.254219943224254	0.240855024389109	130	tags=14%, list=1%, signal=14%	GCH1/TRPM4/ACE2	663
GO:0045598	GO:0045598	regulation of fat cell differentiation	89	-0.599026518014985	-1.44188653132469	0.0119006931911785	0.254219943224254	0.240855024389109	1708	tags=20%, list=11%, signal=18%	ID2/TRIO/PTGS2/CEBPB/NAPEPLD/TRIB3/CEBPA/KLF5/FNDC5/TMEM64/LRP5/CMKLR1/LPL/TRIB2/CREBL2/SORT1/TRPM4/GNB3	664
GO:0002016	GO:0002016	regulation of blood volume by renin-angiotensin	3	-0.965785183730145	-1.36773087361693	0.0119070476295344	0.254219943224254	0.240855024389109	176	tags=100%, list=1%, signal=99%	ACE/ACE2	665
GO:0031347	GO:0031347	regulation of defense response	632	-0.437158612611739	-1.24922658261256	0.0119935010898548	0.255681273984623	0.242239529677975	2096	tags=20%, list=14%, signal=18%	MGST2/NDFIP1/NLRP3/PIK3R1/PRKCD/TRIM56/TXK/CD28/VAMP8/BST1/ZDHHC18/NPLOC4/APP/HEXIM1/KLRC2/TLR5/DHX33/IL1B/PPT1/CASP5/TMSB4X/IRF7/LYAR/AOAH/CRTAM/PGLYRP1/CST7/HYAL2/PPARA/TLR8/MDK/CD300A/APOBEC3F/KLRB1/IRAK3/IFI35/CALHM2/PARP9/PTGS2/CLEC4E/PYCARD/FCGR2B/CCL3/PARK7/CD300E/SPN/IER3/CEBPB/EXTL3/OASL/NAPEPLD/CD300C/FCN1/ISG15/LGALS2/ELF4/GBP1/CNR1/CD300LF/LILRA5/S100A14/DTX3L/MFHAS1/TLR9/CEACAM1/CD36…	666
GO:0019098	GO:0019098	reproductive behavior	26	-0.769112026733142	-1.56914330604632	0.0122217468824574	0.259454602069589	0.245814485349848	1975	tags=27%, list=13%, signal=23%	APP/P2RY1/PTEN/CNR1/THRB/ACVR2A/KLK14	667
GO:0009309	GO:0009309	amine biosynthetic process	25	-0.761384020734707	-1.54793930381581	0.0122253224950384	0.259454602069589	0.245814485349848	2816	tags=32%, list=19%, signal=26%	AZIN1/GCH1/ALDH2/PAOX/AGMAT/SRM/PARK7/KL	668
GO:0042401	GO:0042401	biogenic amine biosynthetic process	25	-0.761384020734707	-1.54793930381581	0.0122253224950384	0.259454602069589	0.245814485349848	2816	tags=32%, list=19%, signal=26%	AZIN1/GCH1/ALDH2/PAOX/AGMAT/SRM/PARK7/KL	669
GO:0060456	GO:0060456	positive regulation of digestive system process	8	0.925011810866429	1.56730076023526	0.0123492622341973	0.259949135622729	0.24628302015279	965	tags=38%, list=6%, signal=35%	ENPP7/GHRL/NR1H2	670
GO:0031125	GO:0031125	rRNA 3'-end processing	11	0.857809771811607	1.56371347296698	0.0123767865671901	0.259949135622729	0.24628302015279	494	tags=27%, list=3%, signal=26%	REXO1/EXOSC10/EXOSC9	671
GO:0002283	GO:0002283	neutrophil activation involved in immune response	16	-0.828086896467755	-1.54302248379736	0.0123008609233902	0.259949135622729	0.24628302015279	528	tags=38%, list=4%, signal=36%	STXBP3/DNASE1L3/TYROBP/FCER1G/LILRA2/ANXA3	672
GO:0002181	GO:0002181	cytoplasmic translation	150	0.530769861281076	1.48050885715355	0.0123661737161466	0.259949135622729	0.24628302015279	2741	tags=35%, list=18%, signal=29%	NEMF/DHX36/AKT2/ZC3H15/EIF4G1/UNK/EIF3A/GTPBP1/NCBP1/CSDE1/ZNF385A/PIWIL2/NCBP2/EIF3M/EIF2B5/ETF1/RPL36/FAU/DHX29/EIF3D/RPL18A/RPL27A/FMR1/RPL4/RPS12/RPLP1/EIF2B2/HNRNPD/RPS16/RPLP2/RPL18/RPL13/FTSJ1/MTOR/DRG2/RPS5/RPS29/EIF2B4/RPL29/RPL32/RPL17/RWDD1/RPL28/RPL19/RPS15/DHX9/RPS26/RPS28/EEF1D/EIF5/LIN28A/SLBP	673
GO:0006640	GO:0006640	monoacylglycerol biosynthetic process	3	-0.964953736989172	-1.36655339088417	0.0123152848929429	0.259949135622729	0.24628302015279	397	tags=67%, list=3%, signal=65%	DGAT1/DGAT2	674
GO:1901660	GO:1901660	calcium ion export	3	-0.964925634803723	-1.36651359297952	0.0123152848929429	0.259949135622729	0.24628302015279	392	tags=67%, list=3%, signal=65%	ATP2B4/SLC8A1	675
GO:0009150	GO:0009150	purine ribonucleotide metabolic process	251	-0.503745864490468	-1.36282180108981	0.0123699321910274	0.259949135622729	0.24628302015279	2338	tags=24%, list=16%, signal=20%	NDUFAB1/UCP2/GAPDH/NUDT11/ADSL/EIF6/HSPA8/PGAM1/NDUFA11/HK2/APP/MTHFD1/NADK/GIMAP7/AK2/TMSB4X/PGK1/PAICS/NUDT9/DHTKD1/HPRT1/ALDOC/PPARA/NUDT5/INSR/PRKACA/SLC4A4/PKM/HK3/IER3/PGM1/NDUFB10/LDHA/NME1/TPST2/ITPA/PPAT/PID1/ENO1/MAGI3/NDUFB5/NDUFB6/ADCY9/PFKP/BPNT1/LIPA/SDHC/NMNAT1/OGDH/NDUFC2/COX11/GUCY2C/NDUFB2/NPR2/TPI1/NDUFB3/NDUFA8/ADCY5/SLC4A1	676
GO:0042744	GO:0042744	hydrogen peroxide catabolic process	19	-0.793554138235519	-1.52599670544816	0.0124680232554933	0.260708386128858	0.247002355138283	2422	tags=53%, list=16%, signal=44%	GPX1/PRDX3/MPO/HBA2/PRDX5/DUOX2/PRDX4/CAT/HBB/PRDX1	677
GO:0072526	GO:0072526	pyridine-containing compound catabolic process	88	-0.604215316447191	-1.44815690507237	0.0124673792896563	0.260708386128858	0.247002355138283	2397	tags=31%, list=16%, signal=26%	UCHL1/UCP2/GAPDH/EIF6/PGAM1/QPRT/HK2/APP/PGK1/DHTKD1/ALDOC/PPARA/INSR/PRKACA/PDXP/SLC4A4/PKM/HK3/IER3/PGM1/LDHA/ENO1/PFKP/LIPA/OGDH/TPI1/SLC4A1	678
GO:0048232	GO:0048232	male gamete generation	389	-0.469466743664657	-1.30686769714669	0.0124519456444609	0.260708386128858	0.247002355138283	1402	tags=12%, list=9%, signal=11%	CELF3/IFT81/MERTK/PRKACA/POC1B/BCAP31/CFAP97/PSMA8/TTLL1/PANK2/SPEF2/KATNAL1/PYGO2/ASPM/CNR1/CHN2/ACSBG2/ING2/TRIM27/JAM2/CETN2/SOD1/RACGAP1/PNLDC1/MEA1/PRDX4/RFX2/NME8/MKKS/STK33/RUVBL1/SPATA32/TRIP13/ASF1B/NPR2/SPATA6/ACE/DYNLL1/AXL/ACVR2A/DPY19L2/PROK2/TP63/TMEM232/TXNRD3	679
GO:0048641	GO:0048641	regulation of skeletal muscle tissue development	15	0.820325235498093	1.57325604703721	0.0125228059810148	0.260808984234472	0.247097664573388	249	tags=13%, list=2%, signal=13%	MYF6/USP19	680
GO:0034198	GO:0034198	cellular response to amino acid starvation	48	0.632584176126308	1.48763969361473	0.0125045311769669	0.260808984234472	0.247097664573388	2637	tags=27%, list=18%, signal=22%	EIF2AK3/GCN1/SZT2/SAR1A/SESN3/WDR24/BECN1/MTOR/DEPDC5/ATF2/RRAGA/SEH1L/TFEB	681
GO:0001508	GO:0001508	action potential	92	-0.613430842373777	-1.48157070875217	0.0125427046039131	0.260808984234472	0.247097664573388	1539	tags=20%, list=10%, signal=18%	GNAQ/ANK3/SCN5A/KCNIP2/CACNA1I/CNR1/CD36/RNF207/KCNJ2/SOD1/BBS10/KCNE3/SLC8A1/KCNA2/NPR2/KCNMB4/TRPM4/CAV1	682
GO:1902106	GO:1902106	negative regulation of leukocyte differentiation	85	-0.613144411695308	-1.46167092130454	0.01263815897685	0.260808984234472	0.247097664573388	2244	tags=28%, list=15%, signal=24%	RUNX1/TLR4/MYC/PIK3R1/ZBTB46/MAFB/LILRB4/ID2/PGLYRP1/MDK/LILRB3/CBFB/FCGR2B/CCL3/DTX1/PRDM16/FSTL3/CEACAM1/FBN1/LTF/TNFAIP6/NRARP/TMEM176B/TMEM176A	683
GO:0010481	GO:0010481	epidermal cell division	3	-0.963664037428387	-1.36472693719996	0.0125874431459475	0.260808984234472	0.247097664573388	19	tags=67%, list=0%, signal=67%	KDF1/TP63	684
GO:0010482	GO:0010482	regulation of epidermal cell division	3	-0.963664037428387	-1.36472693719996	0.0125874431459475	0.260808984234472	0.247097664573388	19	tags=67%, list=0%, signal=67%	KDF1/TP63	685
GO:1903949	GO:1903949	positive regulation of atrial cardiac muscle cell action potential	1	-0.991489361702128	-1.31147781183764	0.0126249408047776	0.260808984234472	0.247097664573388	130	tags=100%, list=1%, signal=99%		686
GO:1904199	GO:1904199	positive regulation of regulation of vascular associated smooth muscle cell membrane depolarization	1	-0.991489361702128	-1.31147781183764	0.0126249408047776	0.260808984234472	0.247097664573388	130	tags=100%, list=1%, signal=99%		687
GO:1990736	GO:1990736	regulation of vascular associated smooth muscle cell membrane depolarization	1	-0.991489361702128	-1.31147781183764	0.0126249408047776	0.260808984234472	0.247097664573388	130	tags=100%, list=1%, signal=99%		688
GO:0001992	GO:0001992	regulation of systemic arterial blood pressure by vasopressin	3	0.973784293792363	1.40231141499854	0.0128422818524886	0.264327461503593	0.250431167514655	384	tags=67%, list=3%, signal=65%	AVPR2/AVPR1B	689
GO:1900451	GO:1900451	positive regulation of glutamate receptor signaling pathway	2	0.989216570845965	1.37485017377792	0.0128645073882929	0.264327461503593	0.250431167514655	28	tags=50%, list=0%, signal=50%	NLGN3	690
GO:0043549	GO:0043549	regulation of kinase activity	337	-0.479216270794631	-1.33121967205426	0.0128525811695754	0.264327461503593	0.250431167514655	2258	tags=19%, list=15%, signal=17%	FLT1/TLR4/DUSP1/MST1R/PLK1/MAP2K1/PRDX3/PRKCD/IQGAP1/IL1B/LILRB4/GNAQ/CAMKK2/HYAL2/CEP85/CD300A/RALB/RAP2B/IRAK3/CHP1/INSR/ADRB2/CDC6/ADRA2B/GTF2H1/CASS4/PYCARD/THBS1/PROX1/CLSPN/CAMK1/GADD45A/C5AR1/PTEN/LILRA5/TRIB3/PDGFRB/CEACAM1/CSF1R/TRIM27/EREG/CDKN1C/FBN1/DUSP7/TOM1L1/LTF/LRP5/PDGFA/ACTB/SLAMF8/SLC8A1/FGFR1/CHI3L1/CDKN2C/TRIB2/PRLR/S100A12/ITGB1BP1/CDKN2B/CAV1/SYNPO2/PDGFB/EPHA1/DUSP19	691
GO:0046621	GO:0046621	negative regulation of organ growth	22	-0.766157318495554	-1.51193383399339	0.0130040687188374	0.266603051957616	0.252587125018822	1911	tags=23%, list=13%, signal=20%	PI16/PPARA/PTEN/WWC2/MAPK11	692
GO:2001300	GO:2001300	lipoxin metabolic process	4	-0.969223364441563	-1.41698925451017	0.0130128127205682	0.266603051957616	0.252587125018822	419	tags=50%, list=3%, signal=49%	PTGR1/ALOX15	693
GO:0097028	GO:0097028	dendritic cell differentiation	36	-0.711022829094917	-1.51933433752806	0.0130760164532133	0.267511933145134	0.25344822426151	1335	tags=25%, list=9%, signal=23%	GATA1/FCGR2B/CEBPB/BATF/LILRB2/AXL/CAMK4/TMEM176B/TMEM176A	694
GO:1902618	GO:1902618	cellular response to fluoride	2	-0.99097874620148	-1.3392939764037	0.01311556698452	0.267934992872251	0.253849042779524	30	tags=100%, list=0%, signal=100%	PLCB1	695
GO:0097119	GO:0097119	postsynaptic density protein 95 clustering	5	-0.944790423630173	-1.42777296782704	0.0131869483355024	0.269006167338309	0.254863903175114	249	tags=40%, list=2%, signal=39%	LRRC4/SLC30A1	696
GO:1990748	GO:1990748	cellular detoxification	88	-0.598836183960926	-1.43526443505177	0.0133823915098987	0.272601427055296	0.258270151936865	2158	tags=32%, list=14%, signal=27%	AKR1A1/PRDX6/RAB29/PRDX3/MGST2/TXNRD1/MPO/HBA2/GSR/PTGS2/MGST3/PARK7/PRDX5/GSTO1/CD36/SOD1/DUOX2/PRDX4/IPCEF1/ALOX5AP/CAT/RAB40B/S100A9/HBB/ALDH1A1/PRDX1/NQO1/TXNRD3	697
GO:0009312	GO:0009312	oligosaccharide biosynthetic process	17	0.803395343071684	1.56469853597725	0.0135422343243436	0.273032197621986	0.258678275918132	52	tags=12%, list=0%, signal=12%	FUT5/FUT3	698
GO:0030212	GO:0030212	hyaluronan metabolic process	26	-0.765855988957599	-1.56250033375862	0.0134548944809162	0.273032197621986	0.258678275918132	1902	tags=27%, list=13%, signal=24%	IL1B/HYAL2/HMMR/HYAL1/TNFAIP6/HYAL3/PDGFB	699
GO:0010559	GO:0010559	regulation of glycoprotein biosynthetic process	31	-0.733796035830501	-1.5172100570808	0.0136777911214803	0.273032197621986	0.258678275918132	1504	tags=16%, list=10%, signal=15%	CHP1/GATA1/ITM2C/HBEGF/PLCB1	700
GO:0001754	GO:0001754	eye photoreceptor cell differentiation	29	-0.730749158736981	-1.50006142665838	0.0134574885701628	0.273032197621986	0.258678275918132	562	tags=10%, list=4%, signal=10%	BBS10/THRB/SAMD7	701
GO:0070486	GO:0070486	leukocyte aggregation	11	-0.860320004033632	-1.48509484743021	0.0135890268272972	0.273032197621986	0.258678275918132	820	tags=45%, list=5%, signal=43%	IL1B/JAM2/RAC2/S100A9/S100A8	702
GO:0040019	GO:0040019	positive regulation of embryonic development	11	-0.860087776128336	-1.48469397279755	0.0135890268272972	0.273032197621986	0.258678275918132	1442	tags=36%, list=10%, signal=33%	CFL1/B4GALT5/TLE6/PLCB1	703
GO:0001570	GO:0001570	vasculogenesis	48	-0.657242101000327	-1.44896690524565	0.0135462738991584	0.273032197621986	0.258678275918132	1428	tags=17%, list=9%, signal=15%	CCM2/ACKR3/ZMIZ1/TGFBR3/PDGFRB/CEACAM1/NPR2/CAV1	704
GO:0006116	GO:0006116	NADH oxidation	5	-0.943838746895045	-1.42633478822388	0.0135885778811758	0.273032197621986	0.258678275918132	97	tags=40%, list=1%, signal=40%	GPD2/NQO1	705
GO:0048608	GO:0048608	reproductive structure development	176	-0.529852239124217	-1.38224843560232	0.0136861980885319	0.273032197621986	0.258678275918132	1745	tags=20%, list=12%, signal=18%	PTX3/RDH10/PSAP/DHCR24/MERTK/INSR/TAF4/GATA1/CEBPB/ASPM/SRD5A1/CSMD1/FOXC1/ING2/TLR9/SOD1/TNFSF10/EREG/MEA1/PRDX4/MSH2/MKKS/TNFAIP6/PRLR/NPR2/FKBP4/WNT2B/CYP1B1/ACE/HYAL3/BIK/AXL/RHOBTB3/ACVR2A/TP63	706
GO:1901052	GO:1901052	sarcosine metabolic process	1	0.991090425531915	1.32814416483489	0.0135407023712609	0.273032197621986	0.258678275918132	135	tags=100%, list=1%, signal=99%	GNMT	707
GO:0051685	GO:0051685	maintenance of ER location	1	0.991023936170213	1.32805506352234	0.0136919935699996	0.273032197621986	0.258678275918132	136	tags=100%, list=1%, signal=99%	POLR2M	708
GO:1905445	GO:1905445	positive regulation of clathrin coat assembly	1	0.990957446808511	1.32796596220979	0.0136919935699996	0.273032197621986	0.258678275918132	137	tags=100%, list=1%, signal=99%	HIP1R	709
GO:0010608	GO:0010608	post-transcriptional regulation of gene expression	454	0.399579173836445	1.22512664393407	0.0136281589617986	0.273032197621986	0.258678275918132	1976	tags=19%, list=13%, signal=17%	PCIF1/ENDOU/EIF1B/PER1/RBM38/DDX6/EIF2AK3/IREB2/NGDN/CDK5RAP1/SECISBP2/YTHDC1/TBRG4/GIGYF2/ZCCHC4/DHX36/ILF3/GCN1/ARID5A/ZSWIM8/CELF1/XRN1/TNRC6A/AKT2/NAF1/CLP1/NRDE2/ROCK1/RC3H2/EIF4G1/UNK/CNOT8/ADAR/DUS3L/SEPSECS/NAT10/ATG14/DKC1/PTK2B/NCBP1/MATR3/CSDE1/SAMD4B/DND1/ZNF385A/PIWIL2/ANGEL2/NCBP2/KLHL25/TARDBP/EIF2B5/MAPK14/MALSU1/EIF4H/RIPK1/KBTBD8/ETF1/DHX29/DICER1/TCOF1/RBM33/TACO1/ELP2/EIF3D/PA…	710
GO:0010628	GO:0010628	positive regulation of gene expression	865	-0.420430046754766	-1.22068167286752	0.0136083580713009	0.273032197621986	0.258678275918132	2287	tags=19%, list=15%, signal=17%	OIP5-AS1/BTK/RMND1/IL6R/GAPDH/MBP/TLR4/LGALS9C/EIF6/MYC/RTN4/BTN3A2/MAP2K1/PRDX6/HSPA8/NLRP3/PIK3R1/TRIM56/TXK/EGR1/CD28/APP/CSF1/DLL1/TLR5/DHX33/IL1B/LARP1/IL2RG/TOB1/STAT6/PLD1/RBM4B/FRMD8/RPUSD3/PANX1/IRF7/CRTAM/ID2/HYAL2/PDCL3/OGG1/IRF5/TLR8/MDK/CELF3/APOBEC3F/ATP6AP2/ANK3/IRAK3/PLGRKT/LMNA/SH3BGRL/CNN2/PTGS2/MYLK2/PLXNB2/CTSH/CLEC4E/ATMIN/BSG/PYCARD/CPEB3/FCGR2B/CCL3/AGPAT2/ADTRP/CD3E/THBS1/…	711
GO:0043067	GO:0043067	regulation of programmed cell death	1113	-0.410902825345345	-1.20386996308039	0.0135782265366395	0.273032197621986	0.258678275918132	2576	tags=21%, list=17%, signal=18%	DAB2IP/GCH1/MLLT11/PPP1R10/SIRT2/ZNF16/BCL2/DAPK2/TMBIM6/F2R/CARD16/FCMR/PEPD/LCMT1/DNAJA3/GPX1/PLK2/PRKCQ/SLC25A5/TIA1/CTNNA1/GNAI2/HMOX1/IL7R/UCP2/TNFRSF18/DLG5/CASP9/PRELID1/BTK/FYN/DUSP6/ANG/TLR4/SGK1/AVEN/SKP2/MYC/GCLM/PRDM11/PNMA3/RTN4/AKR1A1/LTBR/PLK1/PRKCA/OXR1/HSPA8/SIRT5/PRDX3/PIK3R1/PRKCD/KRT18/RPS6KA2/EGR1/CD28/PRF1/APP/G0S2/DLL1/SH3RF1/IL1B/AKR1C3/PPT1/ACVR1/CASP5/FCAR/MPO/CDC34/IRF7…	712
GO:0014070	GO:0014070	response to organic cyclic compound	604	-0.444980019142706	-1.26846272839035	0.0138030720615323	0.274861174094861	0.260411098950796	2270	tags=18%, list=15%, signal=16%	DUSP6/IL1RN/SGK1/RAB44/THBD/SKP2/GCLM/PCNA/ARPC1B/HSPA8/ZDHHC7/SERPINF1/EGR1/AQP9/PDCD7/P2RY1/SH3RF1/PPP5C/IFNA21/IL1B/AKR1C3/LARP1/CRLS1/PANX1/GNAQ/RUVBL2/ITGA6/PRMT2/OGG1/PPARA/DAG1/RALB/CRY1/IRAK3/TXN2/GNG2/PTGS2/RFTN2/P2RY13/PDXP/BSG/GATA1/CCL3/ADTRP/THBS1/PARK7/BORCS7/AIFM1/HOMER1/ANGPT2/TRERF1/ZMIZ1/SOCS2/SRD5A1/CNR1/VKORC1/P2RY2/PSPH/SLC1A3/CDK5/ZNF366/TLR9/CD36/ATF1/IGFBP7/VDR/CEBPA/DUOX2…	713
GO:0061687	GO:0061687	detoxification of inorganic compound	12	-0.85869144755726	-1.50132707980616	0.0140338486324186	0.279065242133164	0.264394149599996	1286	tags=50%, list=9%, signal=46%	PARK7/MT2A/CAT/SLC30A1/MT1F/MT1X	714
GO:1990868	GO:1990868	response to chemokine	53	-0.650131145462964	-1.46659912815864	0.0141205825759588	0.279615106573868	0.264915106420286	1728	tags=30%, list=11%, signal=27%	OXSR1/CCL4/ACKR3/CCL3/CCRL2/FOXC1/WBP1L/CCR4/CXCL2/CMKLR1/CX3CR1/CCR5/PADI2/CCR2/CXCR1/CXCR2	715
GO:1990869	GO:1990869	cellular response to chemokine	53	-0.650131145462964	-1.46659912815864	0.0141205825759588	0.279615106573868	0.264915106420286	1728	tags=30%, list=11%, signal=27%	OXSR1/CCL4/ACKR3/CCL3/CCRL2/FOXC1/WBP1L/CCR4/CXCL2/CMKLR1/CX3CR1/CCR5/PADI2/CCR2/CXCR1/CXCR2	716
GO:0030950	GO:0030950	establishment or maintenance of actin cytoskeleton polarity	3	-0.961774355052251	-1.36205079661434	0.0140856551342184	0.279615106573868	0.264915106420286	496	tags=67%, list=3%, signal=64%	ARHGAP35/PDLIM1	717
GO:0046456	GO:0046456	icosanoid biosynthetic process	34	-0.718504603640069	-1.51342758097992	0.014242701935581	0.28085816955747	0.266092818764312	2096	tags=41%, list=14%, signal=36%	TBXAS1/CYP2C8/MGST2/IL1B/AKR1C3/CBR1/FABP5/PTGS2/MGST3/PYCARD/ALOX5AP/NLRC4/GGT3P/CASP1	718
GO:0071585	GO:0071585	detoxification of cadmium ion	4	-0.968127075322442	-1.41538649712872	0.0142290896851047	0.28085816955747	0.266092818764312	249	tags=50%, list=2%, signal=49%	ABCB6/SLC30A1	719
GO:1990170	GO:1990170	stress response to cadmium ion	4	-0.968127075322442	-1.41538649712872	0.0142290896851047	0.28085816955747	0.266092818764312	249	tags=50%, list=2%, signal=49%	ABCB6/SLC30A1	720
GO:0060734	GO:0060734	regulation of endoplasmic reticulum stress-induced eIF2 alpha phosphorylation	1	0.990625	1.32752045564705	0.0142971585296501	0.281540994180266	0.266739745748446	142	tags=100%, list=1%, signal=99%	EIF2AK3	721
GO:0001736	GO:0001736	establishment of planar polarity	22	-0.762449253192411	-1.50461634285269	0.0144902053766121	0.282792016508167	0.267924998995994	187	tags=18%, list=1%, signal=18%	WDR1/SAPCD2/VANGL2/TP63	722
GO:0007164	GO:0007164	establishment of tissue polarity	22	-0.762449253192411	-1.50461634285269	0.0144902053766121	0.282792016508167	0.267924998995994	187	tags=18%, list=1%, signal=18%	WDR1/SAPCD2/VANGL2/TP63	723
GO:0070098	GO:0070098	chemokine-mediated signaling pathway	46	-0.668863625208259	-1.46479365585722	0.0144128876292828	0.282792016508167	0.267924998995994	1728	tags=35%, list=11%, signal=31%	OXSR1/CCL4/ACKR3/CCL3/CCRL2/FOXC1/WBP1L/CCR4/CXCL2/CMKLR1/CX3CR1/CCR5/PADI2/CCR2/CXCR1/CXCR2	724
GO:1902623	GO:1902623	negative regulation of neutrophil migration	4	-0.967546718095365	-1.41453802402674	0.0145001118480029	0.282792016508167	0.267924998995994	493	tags=100%, list=3%, signal=97%	SLAMF8/TNFAIP6/C5AR2	725
GO:0019072	GO:0019072	viral genome packaging	2	0.988404158715011	1.37372105302485	0.0144826642753487	0.282792016508167	0.267924998995994	122	tags=50%, list=1%, signal=50%	DDX6	726
GO:0019074	GO:0019074	viral RNA genome packaging	2	0.988404158715011	1.37372105302485	0.0144826642753487	0.282792016508167	0.267924998995994	122	tags=50%, list=1%, signal=50%	DDX6	727
GO:1904880	GO:1904880	response to hydrogen sulfide	2	-0.990000062664126	-1.33797129923085	0.0144916190150882	0.282792016508167	0.267924998995994	97	tags=100%, list=1%, signal=99%	NQO1	728
GO:0046032	GO:0046032	ADP catabolic process	83	-0.609401326660776	-1.45151295464972	0.0145766055193624	0.283893889113728	0.268968943660288	2397	tags=31%, list=16%, signal=26%	UCHL1/UCP2/GAPDH/EIF6/PGAM1/HK2/APP/PGK1/NUDT9/DHTKD1/ALDOC/PPARA/INSR/PRKACA/SLC4A4/PKM/HK3/IER3/PGM1/LDHA/ENO1/PFKP/LIPA/OGDH/TPI1/SLC4A1	729
GO:0030334	GO:0030334	regulation of cell migration	642	-0.436496116744216	-1.24878778108826	0.0146412905359494	0.284763072643026	0.269792432240659	2540	tags=22%, list=17%, signal=19%	ELP6/SCARB1/BCL2/DAPK2/MAPRE2/F2R/PLXNC1/GLIPR2/PLK2/SEMA4G/PLXNB1/GNAI2/HMOX1/TNFRSF18/DLG5/LAMA2/FLT1/IL6R/TLR4/SGK1/ABI3/IFITM1/DUSP1/MYADM/RTN4/PRKCA/HSPA8/PTPRK/PIK3R1/SERPINF1/BST1/PECAM1/APP/CSF1/CPNE3/SDC4/FUT4/IL1B/ACVR1/TMSB4X/NDRG4/ITGA6/OXSR1/ENPP2/HYAL2/ACTN4/NTNG2/LDLRAD4/ARHGDIB/MDK/CCL4/CD300A/DAG1/RAP2B/DOCK5/INSR/LMNA/CNN2/RAB11A/PTGS2/PLXNB2/ACKR3/PRR5L/CTSH/CASS4/BSG/PYCARD/MG…	730
GO:0014908	GO:0014908	myotube differentiation involved in skeletal muscle regeneration	5	-0.942756287639689	-1.42469896928995	0.0146648670061784	0.28483143878758	0.26985720422198	677	tags=40%, list=5%, signal=38%	KLF5/CD9	731
GO:0016236	GO:0016236	macroautophagy	324	0.436899105801805	1.31937200608344	0.0147959154474421	0.28698416328249	0.271896755109092	2556	tags=27%, list=17%, signal=23%	ULK1/SMURF1/USP30/VTI1A/ZDHHC19/ARFIP2/ATG9A/MTMR3/SMCR8/SUPT5H/ATG4D/PIK3R4/EMC6/TRIM13/YOD1/TMEM41B/ATG2B/RB1CC1/MUL1/ATG14/WIPI2/HTT/SNX5/VPS39/AP5Z1/C9orf72/SESN3/FBXO7/MFN2/UBQLN1/VPS4A/ATG13/AUP1/CTSK/VPS37B/UFL1/WDR24/TECPR1/ATG2A/WDR45B/CHMP7/RAB1A/RAB43/PEX5/EPG5/ATP2A2/STX12/TOM1/VPS26A/VPS13D/ARL8B/TMEM39A/PIK3CA/WAC/IFT88/NIPSNAP3B/PEX2/SREBF1/BECN1/TIMM23/RAB5A/ZNRF2/RUBCN/BAG3/CHMP2…	732
GO:0045006	GO:0045006	DNA deamination	12	-0.855429285752427	-1.49562355047646	0.0150638279646708	0.289413030368601	0.274197931145258	1554	tags=50%, list=10%, signal=45%	APOBEC3F/APOBEC3A/EXOSC5/APOBEC3B/APOBEC3C/APOBEC3G	733
GO:0060046	GO:0060046	regulation of acrosome reaction	6	-0.941008236765845	-1.46735793787862	0.015040702692304	0.289413030368601	0.274197931145258	30	tags=33%, list=0%, signal=33%	PLB1/PLCB1	734
GO:0051121	GO:0051121	hepoxilin metabolic process	6	-0.940985625180546	-1.46732267858132	0.015040702692304	0.289413030368601	0.274197931145258	690	tags=50%, list=5%, signal=48%	GSTM1/ALOX12B/ALOX15	735
GO:0051122	GO:0051122	hepoxilin biosynthetic process	6	-0.940985625180546	-1.46732267858132	0.015040702692304	0.289413030368601	0.274197931145258	690	tags=50%, list=5%, signal=48%	GSTM1/ALOX12B/ALOX15	736
GO:2000471	GO:2000471	regulation of hematopoietic stem cell migration	2	-0.988911750108097	-1.33650045996581	0.015043664308921	0.289413030368601	0.274197931145258	99	tags=100%, list=1%, signal=99%	CCR2	737
GO:2000473	GO:2000473	positive regulation of hematopoietic stem cell migration	2	-0.988911750108097	-1.33650045996581	0.015043664308921	0.289413030368601	0.274197931145258	99	tags=100%, list=1%, signal=99%	CCR2	738
GO:2000145	GO:2000145	regulation of cell motility	683	-0.429996069906354	-1.23247273411205	0.0149962266184586	0.289413030368601	0.274197931145258	2368	tags=20%, list=16%, signal=18%	CTNNA1/PLXNB1/GNAI2/HMOX1/TNFRSF18/DLG5/LAMA2/FLT1/IL6R/TLR4/SGK1/ABI3/PRDM14/IFITM1/DUSP1/MYADM/RTN4/PRKCA/HSPA8/PTPRK/PIK3R1/SERPINF1/BST1/PECAM1/APP/CSF1/CPNE3/SDC4/FUT4/IL1B/ACVR1/TMSB4X/NDRG4/ITGA6/OXSR1/ENPP2/HYAL2/ACTN4/NTNG2/LDLRAD4/ARHGDIB/MDK/CCL4/CD300A/DAG1/RAP2B/DOCK5/INSR/LMNA/CNN2/RAB11A/PTGS2/PLXNB2/ACKR3/PRR5L/CTSH/CASS4/BSG/PYCARD/MGAT3/CCL3/ADTRP/THBS1/PLEKHG3/AP1AR/ARPIN/SEMA4…	739
GO:2000437	GO:2000437	regulation of monocyte extravasation	6	-0.940452892971115	-1.46649196445393	0.0153069029314662	0.293112515567241	0.27770292601877	99	tags=50%, list=1%, signal=50%	JAM3/CCR2/PLCB1	740
GO:0007584	GO:0007584	response to nutrient	109	-0.564055105405073	-1.39985368010166	0.0153527559635858	0.293112515567241	0.27770292601877	2422	tags=21%, list=16%, signal=18%	GPX1/ALAD/GNAI2/PDK2/ADSL/GCLM/AKR1C3/PLD1/OGG1/PPARA/PTGS2/CNR1/VDR/STAT1/LIPA/AQP3/CAT/LPL/CYP1B1/CDKN2B/NQO1/IGF1R/KL	741
GO:1904674	GO:1904674	positive regulation of somatic stem cell population maintenance	2	-0.988895538267172	-1.33647854988854	0.0153196871730452	0.293112515567241	0.27770292601877	170	tags=100%, list=1%, signal=99%	TP63	742
GO:0098725	GO:0098725	symmetric cell division	1	-0.989627659574468	-1.30901527302786	0.0154008970709369	0.293112515567241	0.27770292601877	158	tags=100%, list=1%, signal=99%		743
GO:1904777	GO:1904777	negative regulation of protein localization to cell cortex	1	-0.989627659574468	-1.30901527302786	0.0154008970709369	0.293112515567241	0.27770292601877	158	tags=100%, list=1%, signal=99%		744
GO:0110026	GO:0110026	regulation of DNA strand resection involved in replication fork processing	1	-0.989561170212766	-1.30892732521322	0.0154008970709369	0.293112515567241	0.27770292601877	159	tags=100%, list=1%, signal=99%		745
GO:0110027	GO:0110027	negative regulation of DNA strand resection involved in replication fork processing	1	-0.989561170212766	-1.30892732521322	0.0154008970709369	0.293112515567241	0.27770292601877	159	tags=100%, list=1%, signal=99%		746
GO:0000389	GO:0000389	mRNA 3'-splice site recognition	6	0.933398064434245	1.51133147525801	0.0156484804564393	0.293579448153933	0.278145310900654	773	tags=50%, list=5%, signal=47%	SF1/SLU7/SF3A2	747
GO:0007589	GO:0007589	body fluid secretion	57	-0.653035905655579	-1.48872673514387	0.0155841480210768	0.293579448153933	0.278145310900654	1059	tags=18%, list=7%, signal=16%	SOCS2/P2RY2/NME1/VDR/ALOX12B/PRLR/OAS2/SLC29A1/CAV1/WNK3	748
GO:0045667	GO:0045667	regulation of osteoblast differentiation	76	-0.614009855931581	-1.444813386448	0.015635696490506	0.293579448153933	0.278145310900654	2251	tags=29%, list=15%, signal=25%	IL6R/IFITM1/TWSG1/TOB1/ACVR1/NBR1/FAM20C/HEMGN/PRKACA/CEBPB/PTEN/CEBPD/CEBPA/BAMBI/TMEM64/LTF/LRP5/CLIC1/TNFAIP6/TRPM4/ACVR2A/TP63	749
GO:0002685	GO:0002685	regulation of leukocyte migration	169	-0.511022168970748	-1.32921456780045	0.0154802283495099	0.293579448153933	0.278145310900654	2352	tags=25%, list=16%, signal=22%	HMOX1/TNFRSF18/IL6R/DUSP1/RTN4/PIK3R1/BST1/APP/CSF1/FUT4/OXSR1/MDK/CCL4/CD300A/CNN2/PYCARD/CCL3/ADTRP/THBS1/SPN/GCSAM/C5AR1/S100A14/CSF1R/JAM2/TNFSF14/C3AR1/IL1R1/RAC2/DPP4/AIF1/CMKLR1/SLAMF8/TNFAIP6/CX3CR1/C5AR2/LGALS3/FPR2/PADI2/PERP/CD9/CCR2/PLCB1	750
GO:0051543	GO:0051543	regulation of elastin biosynthetic process	1	-0.98936170212766	-1.30866348176932	0.0156942387060738	0.293579448153933	0.278145310900654	162	tags=100%, list=1%, signal=99%		751
GO:0051545	GO:0051545	negative regulation of elastin biosynthetic process	1	-0.98936170212766	-1.30866348176932	0.0156942387060738	0.293579448153933	0.278145310900654	162	tags=100%, list=1%, signal=99%		752
GO:0046499	GO:0046499	S-adenosylmethioninamine metabolic process	1	-0.989228723404255	-1.30848758614005	0.0156942387060738	0.293579448153933	0.278145310900654	164	tags=100%, list=1%, signal=99%		753
GO:0002174	GO:0002174	mammary stem cell proliferation	1	-0.988829787234043	-1.30795989925224	0.0156942387060738	0.293579448153933	0.278145310900654	170	tags=100%, list=1%, signal=99%		754
GO:1904675	GO:1904675	regulation of somatic stem cell division	1	-0.988829787234043	-1.30795989925224	0.0156942387060738	0.293579448153933	0.278145310900654	170	tags=100%, list=1%, signal=99%		755
GO:1904677	GO:1904677	positive regulation of somatic stem cell division	1	-0.988829787234043	-1.30795989925224	0.0156942387060738	0.293579448153933	0.278145310900654	170	tags=100%, list=1%, signal=99%		756
GO:2000101	GO:2000101	regulation of mammary stem cell proliferation	1	-0.988829787234043	-1.30795989925224	0.0156942387060738	0.293579448153933	0.278145310900654	170	tags=100%, list=1%, signal=99%		757
GO:2000103	GO:2000103	positive regulation of mammary stem cell proliferation	1	-0.988829787234043	-1.30795989925224	0.0156942387060738	0.293579448153933	0.278145310900654	170	tags=100%, list=1%, signal=99%		758
GO:0001552	GO:0001552	ovarian follicle atresia	1	-0.98876329787234	-1.3078719514376	0.0156942387060738	0.293579448153933	0.278145310900654	171	tags=100%, list=1%, signal=99%		759
GO:0034308	GO:0034308	primary alcohol metabolic process	54	-0.658431479721076	-1.4878700604074	0.0157543337248951	0.293945266012028	0.278491896884491	2472	tags=35%, list=16%, signal=30%	PLB1/ALDH2/CYP2C8/GDPD3/AKR1A1/DHRS7/TKTL1/AKR1C3/RDH10/AKR7A2/NAAA/ALDH3B1/PARK7/NAPEPLD/ALDH1A3/DGAT2/CYP1B1/ALDH1B1/ALDH1A1	760
GO:0051086	GO:0051086	chaperone mediated protein folding independent of cofactor	8	-0.890090758145031	-1.46882011592401	0.0157552012561736	0.293945266012028	0.278491896884491	1097	tags=38%, list=7%, signal=35%	CCT5/CCT7/CCT3	761
GO:0035871	GO:0035871	protein K11-linked deubiquitination	9	0.879549233006997	1.52914369045942	0.0161779005097099	0.294328507231685	0.278854990244268	1211	tags=44%, list=8%, signal=41%	USP30/YOD1/OTUB2/OTUD4	762
GO:0042274	GO:0042274	ribosomal small subunit biogenesis	101	0.574523396868671	1.51618824144626	0.0161575676537252	0.294328507231685	0.278854990244268	3036	tags=40%, list=20%, signal=32%	UTP15/NGDN/DHX37/ABT1/RRP7A/EXOSC10/NOL6/LTV1/RIOK3/KRR1/NAT10/NOP58/TSR2/IMP4/SURF6/NOL7/HEATR1/FAU/TSR1/RPS12/RPS16/UTP20/PNO1/DNTTIP2/NOP9/RPS5/UTP23/ERAL1/EMG1/SNU13/RPS15/PRKDC/RPS28/XRCC5/UTP3/RPS11/WDR46/RIOK2/RPS19BP1/RPS6	763
GO:0002679	GO:0002679	respiratory burst involved in defense response	13	-0.83754516650125	-1.49260444177415	0.0163232094891908	0.294328507231685	0.278854990244268	632	tags=46%, list=4%, signal=44%	MPO/GRN/LIPA/SLAMF8/S100A9/HCK	764
GO:2001198	GO:2001198	regulation of dendritic cell differentiation	12	-0.853158315012077	-1.4916530091608	0.0163513045141292	0.294328507231685	0.278854990244268	1311	tags=42%, list=9%, signal=38%	FCGR2B/CEBPB/LILRB2/TMEM176B/TMEM176A	765
GO:0048103	GO:0048103	somatic stem cell division	9	-0.887714969571172	-1.4900032144983	0.0158363136126361	0.294328507231685	0.278854990244268	170	tags=22%, list=1%, signal=22%	LBH/FZD7	766
GO:0006672	GO:0006672	ceramide metabolic process	82	0.580679964378344	1.4833673889387	0.0159042519390547	0.294328507231685	0.278854990244268	415	tags=9%, list=3%, signal=8%	FUT5/FUT3/NEU3/ST6GALNAC4/ENPP7/SMPD4/DEGS1	767
GO:0009713	GO:0009713	catechol-containing compound biosynthetic process	11	-0.856417512172427	-1.47835831854789	0.0161773409001591	0.294328507231685	0.278854990244268	5	tags=36%, list=0%, signal=36%	GCH1/ALDH2/PARK7/KL	768
GO:0042423	GO:0042423	catecholamine biosynthetic process	11	-0.856417512172427	-1.47835831854789	0.0161773409001591	0.294328507231685	0.278854990244268	5	tags=36%, list=0%, signal=36%	GCH1/ALDH2/PARK7/KL	769
GO:0000959	GO:0000959	mitochondrial RNA metabolic process	48	0.617412262730565	1.4519601090671	0.0162459760266894	0.294328507231685	0.278854990244268	1705	tags=17%, list=11%, signal=15%	SUPV3L1/CDK5RAP1/TBRG4/KANSL3/KAT8/ANGEL2/ELAC2/TFB2M	770
GO:0003014	GO:0003014	renal system process	71	-0.623602529364814	-1.44821615715745	0.0159965202556715	0.294328507231685	0.278854990244268	2624	tags=25%, list=17%, signal=21%	WFS1/BCL2/F2R/AMN/GNAI2/SGK1/NPR3/AKR1C3/OXSR1/HYAL2/PRKACA/PCSK5/PRKACB/SERPINF2/AQP3/HBB/PDGFB/SLC4A1	771
GO:0071824	GO:0071824	protein-DNA complex organization	167	0.509498221410396	1.42571789160908	0.0158014324509726	0.294328507231685	0.278854990244268	2249	tags=24%, list=15%, signal=21%	CHD2/TAF11/BAZ2A/MED23/CHD1/MCM3AP/ARID2/ATAD2/PIAS1/MED6/TSPYL2/RAD51/TBP/KAT6A/SUPT6H/SART3/SHPRH/MED14/CENPC/CHAF1A/SMARCE1/MED21/RNF4/RRN3/HIRA/MED10/RSF1/PSMC6/MCM2/KAT6B/NAP1L5/SENP6/TAF1C/MED29/TSPYL1/MED24/MED30/GRWD1/MED15/NAA60	772
GO:0030879	GO:0030879	mammary gland development	88	-0.590960760534706	-1.41638896383381	0.0163561904638541	0.294328507231685	0.278854990244268	1997	tags=24%, list=13%, signal=21%	RTN4/HK2/CSF1/STAT6/ID2/IRF6/ATP2C2/CEBPB/SOCS2/PYGO2/CSMD1/NME1/CSF1R/VDR/LRP5/PRLR/LBH/PERP/OAS2/SLC29A1/CAV1	773
GO:0001909	GO:0001909	leukocyte mediated cytotoxicity	116	-0.564030503099327	-1.41026388313455	0.0163227886653158	0.294328507231685	0.278854990244268	2809	tags=31%, list=19%, signal=25%	DNASE1/GZMB/KLRC4-KLRK1/STAT5B/RNF19B/IL18RAP/KLRD1/IL7R/NKG7/KLRC1/HSPA8/PIK3R1/PRF1/KLRC2/CTSG/CRTAM/HPRT1/TREM1/KLRB1/CTSH/TUBB/FCGR2B/CEACAM1/FCGR3A/RAB27A/CTSC/KLRC4/PVR/IL12B/DNASE1L3/TYROBP/CX3CR1/TUBB4B/PRDX1/CD1C/FCGR3B	774
GO:0009260	GO:0009260	ribonucleotide biosynthetic process	116	-0.562941057134044	-1.40753990581591	0.0163227886653158	0.294328507231685	0.278854990244268	2009	tags=23%, list=13%, signal=20%	NDUFA11/MTHFD1/AK2/TMSB4X/PAICS/HPRT1/PPARA/NDUFB10/NME1/PPAT/PID1/ENO1/NDUFB5/NDUFB6/ADCY9/LIPA/SDHC/NDUFC2/COX11/CDA/GUCY2C/UCK2/NDUFB2/NPR2/NDUFB3/NDUFA8/ADCY5	775
GO:0031117	GO:0031117	positive regulation of microtubule depolymerization	3	-0.958653120120992	-1.3576305492848	0.0162736539483329	0.294328507231685	0.278854990244268	524	tags=67%, list=3%, signal=64%	KATNB1/SPAST	776
GO:0043309	GO:0043309	regulation of eosinophil degranulation	2	-0.988570391910838	-1.33603911911552	0.0158717332979409	0.294328507231685	0.278854990244268	99	tags=100%, list=1%, signal=99%	CCR2	777
GO:0006066	GO:0006066	alcohol metabolic process	240	-0.491719272506339	-1.32735115574452	0.0163083726760778	0.294328507231685	0.278854990244268	2792	tags=30%, list=19%, signal=25%	ERLIN1/GALK1/PLPP6/IPMK/VLDLR/ERRFI1/GFI1/APOL1/MVK/IDH1/CD244/GCH1/SCARB1/PGP/CES1/PLB1/LDLR/ALDH2/CYP2C8/GDPD3/QDPR/NUDT11/AKR1A1/DHRS7/SLC5A3/PRKG2/CYP27A1/APP/P2RY1/TKTL1/AKR1C3/CETP/IMPA2/ITPKC/RDH10/TTC39B/SPTLC2/DHCR24/AKR7A2/NAAA/INPP4A/SORD/PRKACA/APOBR/ALDH3B1/PARK7/SERPINA12/PLEK/ARV1/NAPEPLD/ACLY/MINPP1/DPAGT1/SRD5A3/PCBD1/CEBPA/SPTSSA/INPP4B/PMVK/ITPKA/ALDH1A3/LRP5/LIPA/SCP2/DGAT2/FG…	778
GO:0018117	GO:0018117	protein adenylylation	1	0.989627659574468	1.32618393595884	0.0159643445247516	0.294328507231685	0.278854990244268	157	tags=100%, list=1%, signal=99%	FICD	779
GO:0018175	GO:0018175	protein nucleotidylation	1	0.989627659574468	1.32618393595884	0.0159643445247516	0.294328507231685	0.278854990244268	157	tags=100%, list=1%, signal=99%	FICD	780
GO:0044601	GO:0044601	protein denucleotidylation	1	0.989627659574468	1.32618393595884	0.0159643445247516	0.294328507231685	0.278854990244268	157	tags=100%, list=1%, signal=99%	FICD	781
GO:0044602	GO:0044602	protein deadenylylation	1	0.989627659574468	1.32618393595884	0.0159643445247516	0.294328507231685	0.278854990244268	157	tags=100%, list=1%, signal=99%	FICD	782
GO:0015843	GO:0015843	methylammonium transport	1	0.989162234042553	1.32556022677101	0.0162684181709301	0.294328507231685	0.278854990244268	164	tags=100%, list=1%, signal=99%	AQP8	783
GO:0072489	GO:0072489	methylammonium transmembrane transport	1	0.989162234042553	1.32556022677101	0.0162684181709301	0.294328507231685	0.278854990244268	164	tags=100%, list=1%, signal=99%	AQP8	784
GO:0140157	GO:0140157	ammonium import across plasma membrane	1	0.989162234042553	1.32556022677101	0.0162684181709301	0.294328507231685	0.278854990244268	164	tags=100%, list=1%, signal=99%	AQP8	785
GO:0045903	GO:0045903	positive regulation of translational fidelity	1	0.989095744680851	1.32547112545846	0.0162684181709301	0.294328507231685	0.278854990244268	165	tags=100%, list=1%, signal=99%	CDK5RAP1	786
GO:0006288	GO:0006288	base-excision repair, DNA ligation	1	0.988962765957447	1.32529292283336	0.0162684181709301	0.294328507231685	0.278854990244268	167	tags=100%, list=1%, signal=99%	LIG3	787
GO:0090298	GO:0090298	negative regulation of mitochondrial DNA replication	1	0.988962765957447	1.32529292283336	0.0162684181709301	0.294328507231685	0.278854990244268	167	tags=100%, list=1%, signal=99%	LIG3	788
GO:1901859	GO:1901859	negative regulation of mitochondrial DNA metabolic process	1	0.988962765957447	1.32529292283336	0.0162684181709301	0.294328507231685	0.278854990244268	167	tags=100%, list=1%, signal=99%	LIG3	789
GO:0006734	GO:0006734	NADH metabolic process	28	-0.730420169976017	-1.49665137483722	0.0165292468105287	0.295096952181924	0.279583036301096	2107	tags=36%, list=14%, signal=31%	PGAM1/HK2/PGK1/MDH2/PKM/HK3/ENO1/PFKP/TPI1/NQO1	790
GO:0042310	GO:0042310	vasoconstriction	46	-0.664197930979876	-1.45457590884821	0.0165569079079403	0.295096952181924	0.279583036301096	1518	tags=28%, list=10%, signal=25%	DOCK5/ADRA2B/PTGS2/HRH2/ECE1/MKKS/CYSLTR1/SLC8A1/KCNMB4/ACE/TRPM4/CAV1/ACE2	791
GO:0098758	GO:0098758	response to interleukin-8	3	-0.958577681757468	-1.35752371457602	0.0165471543531803	0.295096952181924	0.279583036301096	46	tags=100%, list=0%, signal=100%	CXCR1/CXCR2	792
GO:0098759	GO:0098759	cellular response to interleukin-8	3	-0.958577681757468	-1.35752371457602	0.0165471543531803	0.295096952181924	0.279583036301096	46	tags=100%, list=0%, signal=100%	CXCR1/CXCR2	793
GO:0045860	GO:0045860	positive regulation of protein kinase activity	168	-0.520120246235213	-1.35152030202737	0.0165651691005067	0.295096952181924	0.279583036301096	1547	tags=18%, list=10%, signal=17%	FLT1/TLR4/MST1R/MAP2K1/PRKCD/IQGAP1/IL1B/RALB/INSR/ADRB2/ADRA2B/CASS4/THBS1/PROX1/CLSPN/CAMK1/LILRA5/PDGFRB/CSF1R/EREG/FBN1/TOM1L1/LTF/PDGFA/FGFR1/CHI3L1/PRLR/S100A12/ITGB1BP1/PDGFB/DUSP19	794
GO:0009141	GO:0009141	nucleoside triphosphate metabolic process	211	-0.501042882146813	-1.33288764192642	0.0165441009442851	0.295096952181924	0.279583036301096	2454	tags=24%, list=16%, signal=20%	NDUFV3/UCHL1/NDUFAB1/UCP2/GAPDH/EIF6/HSPA8/PGAM1/NDUFA11/HK2/APP/NADK/GIMAP7/AK2/TMSB4X/PGK1/DHTKD1/ALDOC/PPARA/NUDT5/INSR/PRKACA/SLC4A4/DCTPP1/PKM/HK3/IER3/PGM1/NDUFB10/LDHA/NME1/ITPA/PID1/ENO1/NDUFB5/NDUFB6/PFKP/LIPA/SDHC/NMNAT1/OGDH/NDUFC2/COX11/UCK2/NDUFB2/TPI1/NDUFB3/NDUFA8/CMPK2/SLC4A1	795
GO:0051402	GO:0051402	neuron apoptotic process	218	-0.498753064072959	-1.32891296870207	0.016499326652149	0.295096952181924	0.279583036301096	2635	tags=22%, list=18%, signal=18%	TMTC4/WFS1/IL27RA/GCH1/BCL2/TMBIM6/F2R/GPX1/UCP2/CASP9/GAPDH/GCLM/OXR1/EGR1/APP/PPT1/CASP5/CDC34/SIGMAR1/TOX3/MDK/MYBL2/FCGR2B/CCL3/PARK7/AIFM1/CEBPB/EGLN1/CDK5/FASLG/CASP10/SOD1/PYCR1/BID/EGLN3/GRN/MSH2/BBS10/NMNAT1/THRB/CX3CR1/NPR2/CHL1/CASP6/NGFR/AXL/NQO1/TP63	796
GO:2001233	GO:2001233	regulation of apoptotic signaling pathway	297	-0.474459985910109	-1.29929947648201	0.0165263884102186	0.295096952181924	0.279583036301096	2520	tags=22%, list=17%, signal=19%	BCL2/DAPK2/TMBIM6/GPX1/SLC25A5/CTNNA1/GNAI2/HMOX1/PRELID1/FYN/TLR4/MYC/GCLM/LTBR/PRKCD/APP/G0S2/SH3RF1/IL1B/ACVR1/ARMC10/ITGA6/HYAL2/LMNA/ZMYND11/PTGS2/ACKR3/CTSH/BCAP31/GATA1/PYCARD/FCGR2B/THBS1/PARK7/IER3/DDIAS/NOL3/ING2/NACC2/TMEM14A/FASLG/PPP1CA/TNFSF14/CTSS/CTSC/SOD1/PYCR1/TNFSF10/IL7/BID/STYXL1/ENO1/CTSL/IFI6/S100A9/CX3CR1/VNN1/ITM2C/LGALS3/CD40LG/NGFR/USP47/S100A8/CAV1/MMP9/TP63	797
GO:0098885	GO:0098885	modification of postsynaptic actin cytoskeleton	14	-0.840861751214178	-1.51510157906007	0.0166661707319826	0.295451231184191	0.279918690052919	1571	tags=57%, list=10%, signal=51%	SPTB/CAP1/PFN1/ITPKA/BAIAP2/TIAM1/WASF1/CTTNBP2	798
GO:0071072	GO:0071072	negative regulation of phospholipid biosynthetic process	4	-0.965284255619175	-1.41123033961145	0.0166682938567782	0.295451231184191	0.279918690052919	462	tags=50%, list=3%, signal=48%	PDGFA/PDGFB	799
GO:1903726	GO:1903726	negative regulation of phospholipid metabolic process	4	-0.965284255619175	-1.41123033961145	0.0166682938567782	0.295451231184191	0.279918690052919	462	tags=50%, list=3%, signal=48%	PDGFA/PDGFB	800
GO:0022898	GO:0022898	regulation of transmembrane transporter activity	109	-0.561516232378829	-1.3935527873076	0.016659352445588	0.295451231184191	0.279918690052919	1809	tags=21%, list=12%, signal=19%	TMSB4X/OXSR1/ACTN4/EHD3/ANK3/CHP1/PARK7/HOMER1/DAPK1/GSTO1/RRAD/SLC6A9/TLR9/CTSS/FKBP1A/KCNE3/ACTB/CAV1/NEDD4/WNK3/CCR2/ACE2/MMP9	801
GO:0010224	GO:0010224	response to UV-B	19	-0.779219866462029	-1.49843204357143	0.0168308798627629	0.297498485435093	0.281858315505895	668	tags=32%, list=4%, signal=30%	HYAL1/MSH2/IL12B/HYAL3/MAPK11/MME	802
GO:0009191	GO:0009191	ribonucleoside diphosphate catabolic process	88	-0.587854711827519	-1.40894452182719	0.0168136989251484	0.297498485435093	0.281858315505895	2397	tags=31%, list=16%, signal=26%	UCHL1/UCP2/GAPDH/EIF6/PGAM1/HK2/APP/PGK1/NUDT9/DHTKD1/ALDOC/PPARA/NUDT5/INSR/PRKACA/SLC4A4/PKM/HK3/IER3/PGM1/LDHA/ENO1/PFKP/LIPA/OGDH/TPI1/SLC4A1	803
GO:0002019	GO:0002019	regulation of renal output by angiotensin	1	-0.98843085106383	-1.30743221236443	0.0168676067597725	0.297498485435093	0.281858315505895	176	tags=100%, list=1%, signal=99%		804
GO:0060177	GO:0060177	regulation of angiotensin metabolic process	1	-0.98843085106383	-1.30743221236443	0.0168676067597725	0.297498485435093	0.281858315505895	176	tags=100%, list=1%, signal=99%		805
GO:0070305	GO:0070305	response to cGMP	6	-0.936989839369054	-1.46109186380258	0.0169041066240375	0.297772339761891	0.282117772689793	301	tags=33%, list=2%, signal=33%	NPR2/TLR7	806
GO:0006659	GO:0006659	phosphatidylserine biosynthetic process	4	-0.96497332044413	-1.41077575729529	0.0169393171019782	0.29802283050048	0.28235509456229	224	tags=50%, list=1%, signal=49%	PTDSS1/PLSCR1	807
GO:0035425	GO:0035425	autocrine signaling	5	-0.940045262672379	-1.42060205206194	0.0170865250408436	0.299499361148022	0.283754000645797	325	tags=100%, list=2%, signal=98%	FZD1/S100A9/CX3CR1/S100A8	808
GO:0007207	GO:0007207	phospholipase C-activating G protein-coupled acetylcholine receptor signaling pathway	5	-0.939444214341868	-1.41969374421165	0.0170865250408436	0.299499361148022	0.283754000645797	30	tags=40%, list=0%, signal=40%	GNA15/PLCB1	809
GO:0002429	GO:0002429	immune response-activating cell surface receptor signaling pathway	272	-0.487754164925589	-1.32609265180568	0.0170673218630549	0.299499361148022	0.283754000645797	2576	tags=25%, list=17%, signal=21%	DAB2IP/KLRD1/PIK3AP1/BCL2/LIMK1/FCMR/CACNB3/BTK/FYN/KLRC1/TLR4/BTN3A2/RAB29/TESPA1/PIK3R1/PRKCD/CD79B/TXK/CD28/LPXN/SPG21/CMTM3/KLRC2/TLR5/LILRB4/SLA2/CD300A/IFI35/CD8B/FCGR2B/CD3E/CR2/SOS1/FPR1/PHPT1/FCN1/GBP1/GCSAM/C5AR1/S100A14/CD3D/MFHAS1/LAT2/CEACAM1/FFAR2/C3AR1/KLRC4/ZNF683/CD3G/BLNK/LTF/CLEC7A/LIPA/UBASH3A/CD14/CMKLR1/TYROBP/FCER1G/C5AR2/OAS1/SHB/LGALS3/FPR2/PLSCR1/LILRA2/BTNL9/HCK	810
GO:0016202	GO:0016202	regulation of striated muscle tissue development	24	0.742435370498284	1.56311082045074	0.0174519710788595	0.300095508546605	0.284318807223928	249	tags=8%, list=2%, signal=8%	MYF6/USP19	811
GO:1901861	GO:1901861	regulation of muscle tissue development	24	0.742435370498284	1.56311082045074	0.0174519710788595	0.300095508546605	0.284318807223928	249	tags=8%, list=2%, signal=8%	MYF6/USP19	812
GO:0036499	GO:0036499	PERK-mediated unfolded protein response	19	0.759108460109405	1.53242431913538	0.0173128524749159	0.300095508546605	0.284318807223928	2009	tags=26%, list=13%, signal=23%	QRICH1/EIF2AK3/HSPA5/DDIT3/TMEM33	813
GO:0048670	GO:0048670	regulation of collateral sprouting	13	0.817263773981175	1.51878882661354	0.017279780820953	0.300095508546605	0.284318807223928	343	tags=31%, list=2%, signal=30%	ULK1/IST1/CRABP2/RND2	814
GO:1904869	GO:1904869	regulation of protein localization to Cajal body	10	-0.878553241703052	-1.51502031470875	0.0172329827946378	0.300095508546605	0.284318807223928	1097	tags=30%, list=7%, signal=28%	CCT5/CCT7/CCT3	815
GO:1904871	GO:1904871	positive regulation of protein localization to Cajal body	10	-0.878553241703052	-1.51502031470875	0.0172329827946378	0.300095508546605	0.284318807223928	1097	tags=30%, list=7%, signal=28%	CCT5/CCT7/CCT3	816
GO:1990776	GO:1990776	response to angiotensin	30	-0.731352402240972	-1.50351169225034	0.017308978257865	0.300095508546605	0.284318807223928	176	tags=30%, list=1%, signal=30%	PRKCA/AGTRAP/PRKCD/CDC6/PTGS2/ACE/CAV1/IGF1R/KL	817
GO:1905244	GO:1905244	regulation of modification of synaptic structure	19	-0.777546948405639	-1.49521503880826	0.0173295636103108	0.300095508546605	0.284318807223928	1344	tags=26%, list=9%, signal=24%	PDXP/EGLN1/BAIAP2/TIAM1/CTTNBP2	818
GO:0045806	GO:0045806	negative regulation of endocytosis	54	-0.651795563143181	-1.47287475428413	0.0173880880056898	0.300095508546605	0.284318807223928	1709	tags=20%, list=11%, signal=18%	SNX33/CD300A/CNN2/FCGR2B/CD300LF/LGALS3/PLSCR1/CAV1/SCAMP5/DYSF/ANXA2	819
GO:0051238	GO:0051238	sequestering of metal ion	6	-0.935277206832904	-1.45842127618347	0.0174365085967772	0.300095508546605	0.284318807223928	325	tags=50%, list=2%, signal=49%	SRI/S100A9/S100A8	820
GO:1904562	GO:1904562	phosphatidylinositol 5-phosphate metabolic process	2	0.986181337452889	1.37063169293064	0.0174001342176035	0.300095508546605	0.284318807223928	186	tags=50%, list=1%, signal=49%	MTMR3	821
GO:0050920	GO:0050920	regulation of chemotaxis	140	-0.536199716059334	-1.36865779982196	0.0172705416373061	0.300095508546605	0.284318807223928	2027	tags=25%, list=13%, signal=22%	BST1/APP/CSF1/ROBO3/TMSB4X/OXSR1/KIF21A/MDK/CCL4/CCL3/THBS1/ANGPT2/C5AR1/S100A14/PDGFRB/CSF1R/TNFSF14/C3AR1/CCR4/RAC2/TIAM1/DPP4/AIF1/CMKLR1/SLAMF8/FGFR1/EFNB2/TNFAIP6/CX3CR1/C5AR2/FPR2/PADI2/PERP/CCR2/PDGFB	822
GO:0006403	GO:0006403	RNA localization	185	0.463091343661502	1.31730972020474	0.017458718837829	0.300095508546605	0.284318807223928	2602	tags=34%, list=17%, signal=29%	DDX39A/YTHDC1/NUP155/DHX36/MCM3AP/EXOSC10/AGFG1/NOL6/NUP54/DDX19B/NAF1/NRDE2/HNRNPA1L2/TOMM20L/NUP205/NUP133/SUPT6H/NXF5/DKC1/SRSF1/HHEX/SIDT1/NCBP1/NOP58/NUP214/NUP88/ZNF385A/G3BP2/THOC1/NCBP2/RANBP2/UPF2/AHCTF1/PABPN1/RBM33/FMR1/NUP85/TNKS/UPF1/NUP98/NUP107/NUP153/RAE1/DDX19A/HNRNPA1/HSF1/CASC3/PIH1D1/IWS1/ATR/SMG6/POM121C/DDX39B/SENP2/NXT1/TOMM20/SSB/KPNB1/NSUN2/NUP160/THOC2/SEH1L/DHX9	823
GO:0016333	GO:0016333	morphogenesis of follicular epithelium	1	-0.987699468085106	-1.30646478640344	0.0174542915877218	0.300095508546605	0.284318807223928	187	tags=100%, list=1%, signal=99%		824
GO:0016334	GO:0016334	establishment or maintenance of polarity of follicular epithelium	1	-0.987699468085106	-1.30646478640344	0.0174542915877218	0.300095508546605	0.284318807223928	187	tags=100%, list=1%, signal=99%		825
GO:0042247	GO:0042247	establishment of planar polarity of follicular epithelium	1	-0.987699468085106	-1.30646478640344	0.0174542915877218	0.300095508546605	0.284318807223928	187	tags=100%, list=1%, signal=99%		826
GO:0045773	GO:0045773	positive regulation of axon extension	29	0.710600062912312	1.54463491971817	0.0174973008738696	0.300395015486336	0.284602568404734	1149	tags=24%, list=8%, signal=22%	SMURF1/MAP3K13/ZFYVE27/MAP1B/ANAPC2/TRPC5/GOLGA4	827
GO:0014905	GO:0014905	myoblast fusion involved in skeletal muscle regeneration	2	-0.9876346920022	-1.33477453371834	0.0175278743961422	0.300556474246892	0.284755538912155	125	tags=100%, list=1%, signal=99%	CD9	828
GO:0060571	GO:0060571	morphogenesis of an epithelial fold	9	-0.883163152188386	-1.48236312419382	0.0176387831713043	0.301304610127577	0.285464343593264	250	tags=44%, list=2%, signal=44%	RDH10/WNT2B/CECR2/TP63	829
GO:0044406	GO:0044406	adhesion of symbiont to host	8	-0.884051205800858	-1.45885369857485	0.0176087130147362	0.301304610127577	0.285464343593264	557	tags=50%, list=4%, signal=48%	SCARB1/LTF/DPP4/ACE2	830
GO:0032409	GO:0032409	regulation of transporter activity	119	-0.55226556634139	-1.38391719211238	0.0176454448566398	0.301304610127577	0.285464343593264	1809	tags=27%, list=12%, signal=24%	CACNB3/ASPH/VMP1/SGK1/NDFIP1/PRKCD/TMSB4X/KCTD7/OXSR1/ACTN4/EHD3/ANK3/CHP1/PARK7/HOMER1/DAPK1/GSTO1/RRAD/SLC6A9/TLR9/CTSS/NDFIP2/FKBP1A/KCNE3/ACTB/CTTNBP2NL/CAV1/NEDD4/WNK3/CCR2/ACE2/MMP9	831
GO:0061013	GO:0061013	regulation of mRNA catabolic process	154	0.4820620458063	1.34576586796069	0.0176563907329303	0.301304610127577	0.285464343593264	2110	tags=23%, list=14%, signal=20%	RBM38/IREB2/SECISBP2/TBRG4/GIGYF2/DHX36/ARID5A/CELF1/TNRC6A/NRDE2/ROCK1/RC3H2/CNOT8/GTPBP1/CSDE1/SAMD4B/DND1/PIWIL2/ANGEL2/TARDBP/MAPK14/RBM33/PAN3/FMR1/UPF1/DIS3/RBM10/SENP1/HNRNPD/PUM1/CNOT4/DCP1A/PABPN1L/YTHDF1/FASTKD5/CASC3	832
GO:0090026	GO:0090026	positive regulation of monocyte chemotaxis	14	-0.837402213262272	-1.5088680318614	0.0176997116105835	0.301681279048096	0.28582121017457	929	tags=43%, list=6%, signal=40%	APP/S100A14/AIF1/CX3CR1/FPR2/CCR2	833
GO:0031445	GO:0031445	regulation of heterochromatin formation	21	0.780087319785245	1.61201270178223	0.0177445182024456	0.302082337456022	0.286201184032629	391	tags=19%, list=3%, signal=19%	SAMD1/RLF/SETDB1/PHF8	834
GO:0002027	GO:0002027	regulation of heart rate	54	-0.649106426704008	-1.46679806184244	0.0178548753980015	0.303597031018952	0.287636246720531	1469	tags=15%, list=10%, signal=13%	SCN5A/PRKACA/KCNJ2/KCNE3/SLC8A1/ACE/TRPM4/CAV1	835
GO:0043299	GO:0043299	leukocyte degranulation	67	-0.624263876227331	-1.435425334964	0.0179205263240914	0.304002925628666	0.288020802530284	2297	tags=30%, list=15%, signal=25%	NKG7/BTK/RAB44/VAMP8/KLRC2/STXBP3/CD300A/GATA1/FCGR2B/CCL3/LAT2/CEACAM1/FCGR3A/RAB27A/RAC2/ADGRE2/MILR1/ANXA3/CCR2/HCK	836
GO:0008277	GO:0008277	regulation of G protein-coupled receptor signaling pathway	100	-0.564072493952573	-1.38036389961166	0.0180290372651217	0.304002925628666	0.288020802530284	2149	tags=23%, list=14%, signal=20%	PRKCA/ZDHHC7/APP/NMT2/RGS16/RGS10/CRY1/YWHAB/ADRB2/ARRB1/KCTD12/PLEK/RGS12/SLC24A4/PTGDR2/RGS3/STMN1/FRMPD1/ABHD6/PADI2/KLK14/PDE6G/PLCB1	837
GO:0060480	GO:0060480	lung goblet cell differentiation	1	0.987898936170213	1.3238673018326	0.018092863231175	0.304002925628666	0.288020802530284	183	tags=100%, list=1%, signal=99%	IL13	838
GO:0060481	GO:0060481	lobar bronchus epithelium development	1	0.987898936170213	1.3238673018326	0.018092863231175	0.304002925628666	0.288020802530284	183	tags=100%, list=1%, signal=99%	IL13	839
GO:0072343	GO:0072343	pancreatic stellate cell proliferation	1	0.987898936170213	1.3238673018326	0.018092863231175	0.304002925628666	0.288020802530284	183	tags=100%, list=1%, signal=99%	IL13	840
GO:1901247	GO:1901247	negative regulation of lung ciliated cell differentiation	1	0.987898936170213	1.3238673018326	0.018092863231175	0.304002925628666	0.288020802530284	183	tags=100%, list=1%, signal=99%	IL13	841
GO:1901249	GO:1901249	regulation of lung goblet cell differentiation	1	0.987898936170213	1.3238673018326	0.018092863231175	0.304002925628666	0.288020802530284	183	tags=100%, list=1%, signal=99%	IL13	842
GO:1901251	GO:1901251	positive regulation of lung goblet cell differentiation	1	0.987898936170213	1.3238673018326	0.018092863231175	0.304002925628666	0.288020802530284	183	tags=100%, list=1%, signal=99%	IL13	843
GO:2000229	GO:2000229	regulation of pancreatic stellate cell proliferation	1	0.987898936170213	1.3238673018326	0.018092863231175	0.304002925628666	0.288020802530284	183	tags=100%, list=1%, signal=99%	IL13	844
GO:2000231	GO:2000231	positive regulation of pancreatic stellate cell proliferation	1	0.987898936170213	1.3238673018326	0.018092863231175	0.304002925628666	0.288020802530284	183	tags=100%, list=1%, signal=99%	IL13	845
GO:0007599	GO:0007599	hemostasis	178	-0.518794286376356	-1.3537838771461	0.0181246922123314	0.304177754173382	0.288186439941997	2403	tags=29%, list=16%, signal=25%	PRKCQ/F8/SERPINA1/TMX1/GGCX/IL6R/TLR4/THBD/PRRG4/PRKCA/PRKCD/P2RY1/STXBP3/GNAQ/CTSG/CSRP1/MYL12A/SERPINB2/PROZ/KNG1/RAP2B/MERTK/ADRA2B/GATA1/ADTRP/THBS1/PLEK/VKORC1/DGKH/CEACAM1/CD36/RAB27A/SERPINF2/EMILIN2/C1GALT1C1/FIBP/PDGFA/SERPING1/ACTB/CLIC1/FCER1G/HBB/ACTG1/PLSCR1/ANXA5/CD40LG/AXL/CD9/CAV1/PDGFB/ANXA2/SLC4A1	846
GO:0090068	GO:0090068	positive regulation of cell cycle process	206	-0.499094035531518	-1.32997213564375	0.0181737622365528	0.304641176191944	0.288625498814277	1503	tags=11%, list=10%, signal=10%	INSR/CDC6/KIF23/RAB11A/E2F7/SVIL/SMARCD3/PDGFRB/CDCA5/RACGAP1/EREG/SPAST/LRP5/AURKA/AIF1/FGFR1/NPR2/PLSCR1/RRM2/IGF1R/PDGFB/PLCB1/TP63	847
GO:1904380	GO:1904380	endoplasmic reticulum mannose trimming	9	0.87485961043637	1.52099052916339	0.0183013143905402	0.30552895647166	0.28946660647173	1372	tags=44%, list=9%, signal=40%	TRIM13/AMFR/RNF103/UGGT1	848
GO:1905634	GO:1905634	regulation of protein localization to chromatin	9	0.873879446208719	1.51928646088832	0.0183013143905402	0.30552895647166	0.28946660647173	1224	tags=33%, list=8%, signal=31%	CDK9/SIRT6/RNF4	849
GO:1902622	GO:1902622	regulation of neutrophil migration	35	-0.713555067081289	-1.51681164584207	0.0183168728778628	0.30552895647166	0.28946660647173	2166	tags=49%, list=14%, signal=42%	JAM3/NOD2/C1QBP/DAPK2/RTN4/BST1/FUT4/MDK/C5AR1/C3AR1/IL1R1/RAC2/DPP4/SLAMF8/TNFAIP6/C5AR2/PERP	850
GO:0000956	GO:0000956	nuclear-transcribed mRNA catabolic process	114	0.534694233154395	1.42766268474215	0.018255706012573	0.30552895647166	0.28946660647173	2606	tags=32%, list=17%, signal=26%	EDC4/SECISBP2/DHX36/EXOSC10/XRN1/TNRC6A/EXOSC9/RC3H2/DDX5/CNOT8/NCBP1/CSDE1/SAMD4B/MTPAP/NCBP2/UPF2/ETF1/PAN3/PNRC2/UPF1/DIS3/DXO/HNRNPD/CNOT4/DCP1A/PABPN1L/SMG8/CASC3/SMG6/PDE12/EXOSC2/SSB/NT5C3B/CNOT6L/DHX9/CNOT2	851
GO:0030392	GO:0030392	fructosamine catabolic process	1	-0.987167553191489	-1.30576120388636	0.018334319686847	0.30552895647166	0.28946660647173	195	tags=100%, list=1%, signal=99%		852
GO:0006304	GO:0006304	DNA modification	27	-0.745316417072504	-1.52393094571998	0.0183664548884529	0.305705658272279	0.289634018658036	1639	tags=37%, list=11%, signal=33%	SMUG1/OGG1/APOBEC3F/APOBEC3A/EXOSC5/APOBEC3B/UNG/CYP1B1/APOBEC3C/APOBEC3G	853
GO:0006015	GO:0006015	5-phosphoribose 1-diphosphate biosynthetic process	5	-0.938055351350446	-1.41759488610982	0.0184318939254098	0.305719661160009	0.289647285382208	695	tags=60%, list=5%, signal=57%	PRPSAP1/PYGL/PRPS2	854
GO:0046391	GO:0046391	5-phosphoribose 1-diphosphate metabolic process	5	-0.938055351350446	-1.41759488610982	0.0184318939254098	0.305719661160009	0.289647285382208	695	tags=60%, list=5%, signal=57%	PRPSAP1/PYGL/PRPS2	855
GO:0003092	GO:0003092	renal water retention	1	0.987433510638298	1.32324359264477	0.0183969378682716	0.305719661160009	0.289647285382208	190	tags=100%, list=1%, signal=99%	AVPR2	856
GO:0048871	GO:0048871	multicellular organismal-level homeostasis	597	-0.435264803999823	-1.23870908126768	0.0184794773612745	0.306151248045946	0.290056182766968	2544	tags=22%, list=17%, signal=19%	LPIN1/ZNF16/BCL2/F2R/ARMCX1/PIANP/DNAJA3/GRB10/GPX1/NAPSA/MKS1/SLC25A5/FAM210B/HMOX1/IL7R/UCP2/BTK/LAMA2/NANOS1/MBP/TLR4/PRDM14/PRRC1/PRKAB2/PRKCA/PRICKLE1/FH/ELOVL6/ZNHIT1/EGR1/PECAM1/CSF1/G0S2/DLL1/MTHFD1/NPR3/DECR1/NLE1/MAFB/IL1B/CYBRD1/STAT6/NCDN/FCAR/PIWIL4/LYAR/RMI1/ID2/HSCB/HYAL2/SLC28A2/DHRS7B/SLC25A40/TNFRSF17/MERTK/ADRB2/OMA1/FABP5/PTGS2/PRKACA/CTSH/POC1B/BSG/GATA1/SOS1/TJP3/FMO2/CEBPB/…	857
GO:0002074	GO:0002074	extraocular skeletal muscle development	2	-0.986916247654342	-1.33380356618634	0.0186319703277818	0.308317849316838	0.292108880896484	192	tags=100%, list=1%, signal=99%	MYOM2	858
GO:0034109	GO:0034109	homotypic cell-cell adhesion	74	-0.59866697356091	-1.40078720585841	0.0187863134274054	0.310509986079513	0.294185772059081	2403	tags=30%, list=16%, signal=25%	PRKCQ/TMX1/IL6R/PRKCA/PRKCD/STXBP3/CTSG/CSRP1/MYL12A/ANK3/RAP2B/GATA1/PLEK/MEGF11/CEACAM1/EMILIN2/FIBP/ACTB/CLIC1/HBB/ACTG1/CD9	859
GO:1902305	GO:1902305	regulation of sodium ion transmembrane transport	32	-0.714734569603214	-1.48916781244026	0.0189117326248614	0.312219511404398	0.29580542376145	1659	tags=25%, list=11%, signal=22%	ACTN4/ANK3/CHP1/SCN5A/COMMD1/FXYD6/NEDD4/WNK3	860
GO:0086010	GO:0086010	membrane depolarization during action potential	19	-0.774236342190809	-1.48884877602486	0.0190749585501982	0.314183598022871	0.297666253893007	1539	tags=26%, list=10%, signal=24%	ANK3/SCN5A/KCNJ2/SLC8A1/TRPM4	861
GO:0048730	GO:0048730	epidermis morphogenesis	19	-0.773910788843736	-1.48822274018036	0.0190749585501982	0.314183598022871	0.297666253893007	148	tags=26%, list=1%, signal=26%	PLOD3/TMEM79/NGFR/KLK14/TP63	862
GO:0000388	GO:0000388	spliceosome conformational change to release U4 (or U4atac) and U1 (or U11)	1	0.986968085106383	1.32261988345693	0.0193091624445306	0.317672640078152	0.300971869096367	197	tags=100%, list=1%, signal=99%	SNRNP200	863
GO:0048485	GO:0048485	sympathetic nervous system development	7	-0.907597697460655	-1.45468852063616	0.0193688460961531	0.318285737121739	0.301552734238232	19	tags=29%, list=0%, signal=29%	SOX4/TP63	864
GO:0016264	GO:0016264	gap junction assembly	8	-0.87961419712622	-1.4515317850102	0.0194622284903487	0.319006508601667	0.302235613127179	607	tags=75%, list=4%, signal=72%	CTNNA1/IL1B/HOPX/ACE/CAV1/ACE2	865
GO:0009135	GO:0009135	purine nucleoside diphosphate metabolic process	99	-0.577275338690008	-1.41063260304861	0.0194801129002427	0.319006508601667	0.302235613127179	2397	tags=28%, list=16%, signal=24%	UCHL1/UCP2/GAPDH/EIF6/PGAM1/HK2/APP/AK2/PGK1/NUDT9/DHTKD1/ALDOC/PPARA/INSR/PRKACA/SLC4A4/PKM/HK3/IER3/PGM1/LDHA/ENO1/MAGI3/PFKP/LIPA/OGDH/TPI1/SLC4A1	866
GO:0009179	GO:0009179	purine ribonucleoside diphosphate metabolic process	99	-0.577275338690008	-1.41063260304861	0.0194801129002427	0.319006508601667	0.302235613127179	2397	tags=28%, list=16%, signal=24%	UCHL1/UCP2/GAPDH/EIF6/PGAM1/HK2/APP/AK2/PGK1/NUDT9/DHTKD1/ALDOC/PPARA/INSR/PRKACA/SLC4A4/PKM/HK3/IER3/PGM1/LDHA/ENO1/MAGI3/PFKP/LIPA/OGDH/TPI1/SLC4A1	867
GO:0044344	GO:0044344	cellular response to fibroblast growth factor stimulus	65	-0.625692875571085	-1.44348605614862	0.0195587532561302	0.319277949477988	0.302492783741165	2866	tags=35%, list=19%, signal=29%	IFT80/EXT1/FGF2/LRIT3/RUNX2/CHURC1/ZDHHC16/PRDM14/GCLM/FRS3/NDST1/IQGAP1/FAM20C/HYAL2/FGFBP3/THBS1/SOS1/HYAL1/FIBP/FGFR1/ITGB1BP1/NGFR/KL	868
GO:0060677	GO:0060677	ureteric bud elongation	3	0.966314262660722	1.39155409431358	0.0195641510104134	0.319277949477988	0.302492783741165	295	tags=33%, list=2%, signal=33%	FMN1	869
GO:0009199	GO:0009199	ribonucleoside triphosphate metabolic process	195	-0.498348667012044	-1.31828563670308	0.01953597740355	0.319277949477988	0.302492783741165	2454	tags=25%, list=16%, signal=21%	NDUFV3/UCHL1/NDUFAB1/UCP2/GAPDH/EIF6/HSPA8/PGAM1/NDUFA11/HK2/APP/NADK/GIMAP7/AK2/TMSB4X/PGK1/DHTKD1/ALDOC/PPARA/NUDT5/INSR/PRKACA/SLC4A4/PKM/HK3/IER3/PGM1/NDUFB10/LDHA/NME1/ITPA/PID1/ENO1/NDUFB5/NDUFB6/PFKP/LIPA/SDHC/NMNAT1/OGDH/NDUFC2/COX11/UCK2/NDUFB2/TPI1/NDUFB3/NDUFA8/SLC4A1	870
GO:0010830	GO:0010830	regulation of myotube differentiation	26	0.736596503173729	1.57510189422757	0.0198344886519642	0.320148892298338	0.303317939122669	119	tags=8%, list=1%, signal=8%	MYF6/RBM38	871
GO:0071108	GO:0071108	protein K48-linked deubiquitination	22	0.741240457838143	1.53541293969391	0.0197348178547181	0.320148892298338	0.303317939122669	1486	tags=36%, list=10%, signal=33%	USP8/BAP1/YOD1/OTUB2/OTUD4/UBXN1/OTUD5/USP14	872
GO:0000963	GO:0000963	mitochondrial RNA processing	22	0.738673187573612	1.53009507024659	0.0197348178547181	0.320148892298338	0.303317939122669	1477	tags=27%, list=10%, signal=25%	SUPV3L1/CDK5RAP1/TBRG4/MTPAP/ANGEL2/ELAC2	873
GO:0044065	GO:0044065	regulation of respiratory system process	9	0.870746783496081	1.5138401581214	0.0197227326550843	0.320148892298338	0.303317939122669	28	tags=11%, list=0%, signal=11%	NLGN3	874
GO:0046189	GO:0046189	phenol-containing compound biosynthetic process	29	-0.718213481949497	-1.47432854009788	0.0197617542883924	0.320148892298338	0.303317939122669	425	tags=21%, list=3%, signal=20%	GCH1/ALDH2/ASIP/PARK7/OPN3/KL	875
GO:0006984	GO:0006984	ER-nucleus signaling pathway	44	0.626981481102797	1.45319927351708	0.0198430078336764	0.320148892298338	0.303317939122669	3075	tags=34%, list=20%, signal=27%	QRICH1/EIF2AK3/AMFR/ATP2A2/MBTPS1/HSPA5/DDIT3/SREBF1/TMEM33/SREBF2/MBTPS2/ATF4/XBP1/PPP1R15A/NCK2	876
GO:0006096	GO:0006096	glycolytic process	81	-0.606060688983043	-1.43534157012149	0.0198342967711562	0.320148892298338	0.303317939122669	2397	tags=31%, list=16%, signal=26%	UCHL1/UCP2/GAPDH/EIF6/PGAM1/HK2/APP/PGK1/DHTKD1/ALDOC/PPARA/INSR/PRKACA/SLC4A4/PKM/HK3/IER3/PGM1/LDHA/ENO1/PFKP/LIPA/OGDH/TPI1/SLC4A1	877
GO:0061141	GO:0061141	lung ciliated cell differentiation	2	0.984278714299469	1.36798735613907	0.0196767248504122	0.320148892298338	0.303317939122669	183	tags=50%, list=1%, signal=49%	IL13	878
GO:1901246	GO:1901246	regulation of lung ciliated cell differentiation	2	0.984278714299469	1.36798735613907	0.0196767248504122	0.320148892298338	0.303317939122669	183	tags=50%, list=1%, signal=49%	IL13	879
GO:0043068	GO:0043068	positive regulation of programmed cell death	438	-0.454019835117978	-1.27355960524557	0.0198160338863049	0.320148892298338	0.303317939122669	2374	tags=21%, list=16%, signal=18%	TIA1/CTNNA1/HMOX1/CASP9/PRELID1/DUSP6/TLR4/MYC/PRDM11/PNMA3/LTBR/PRKCD/RPS6KA2/PRF1/APP/G0S2/AKR1C3/CASP5/FCAR/CDC34/ITGA6/PRMT2/ING4/HYAL2/IRF5/KNG1/OMA1/CALHM2/PTGS2/CTSH/BCAP31/PYCARD/MYBL2/CCL3/THBS1/PARK7/PNMA2/AIFM1/DAPK1/GADD45A/LTK/LGALS2/HCAR2/HTATIP2/TNFRSF8/CNR1/NACC2/CDK5/VDAC1/FASLG/PPP1CA/CASP10/TNFSF14/CTSD/CTSS/VDR/CTSC/SOD1/E2F3/TNFSF10/AKAP12/BID/BCL2A1/GRN/STYXL1/ALDH1A3/FOSL1/…	880
GO:0090025	GO:0090025	regulation of monocyte chemotaxis	18	-0.790954970356633	-1.50655488399739	0.0199225986836914	0.320340946898133	0.303499896976686	929	tags=44%, list=6%, signal=42%	DUSP1/APP/S100A14/AIF1/SLAMF8/CX3CR1/FPR2/CCR2	881
GO:1904151	GO:1904151	positive regulation of microglial cell mediated cytotoxicity	4	-0.962491561450745	-1.40714746483462	0.0199205780743606	0.320340946898133	0.303499896976686	401	tags=50%, list=3%, signal=49%	SPI1/TYROBP	882
GO:0016077	GO:0016077	sno(s)RNA catabolic process	3	0.965349330129419	1.39016453000044	0.0198929525960211	0.320340946898133	0.303499896976686	402	tags=33%, list=3%, signal=32%	EXOSC10	883
GO:0036230	GO:0036230	granulocyte activation	42	-0.669158710675693	-1.44512778207053	0.0199556125716862	0.320508809154752	0.303658934333863	2068	tags=38%, list=14%, signal=33%	PRKCD/STXBP3/FCAR/CTSG/CD300A/FCGR2B/CCL3/CAMP/GRN/DNASE1L3/TYROBP/FCER1G/LILRA2/ANXA3/CCR2/CXCR2	884
GO:2000368	GO:2000368	positive regulation of acrosomal vesicle exocytosis	2	-0.985488143702601	-1.33187350358149	0.0200120919074645	0.320690384765441	0.303830964102993	171	tags=100%, list=1%, signal=99%	HYAL3	885
GO:2000355	GO:2000355	negative regulation of ovarian follicle development	2	-0.985288421336893	-1.33160358158531	0.0200120919074645	0.320690384765441	0.303830964102993	171	tags=100%, list=1%, signal=99%	HYAL3	886
GO:0051899	GO:0051899	membrane depolarization	59	-0.635321560988273	-1.45216282370481	0.0200469155726847	0.320886254003356	0.304016536050955	1539	tags=24%, list=10%, signal=21%	CHRNA10/ANK2/MLLT11/BCL2/GCLM/ANK3/SCN5A/CHRNB1/PARK7/KCNJ2/IFI6/SLC8A1/TRPM4/CAV1	887
GO:0006360	GO:0006360	transcription by RNA polymerase I	64	0.604540479739833	1.48583089028017	0.020097719990251	0.321337194168449	0.304443769269105	2134	tags=30%, list=14%, signal=26%	PRR7/BAZ2A/EIF2AK3/UTP15/PHF8/TBP/CREBBP/DDX21/HEATR1/PWP1/RRN3/SF3B1/TCOF1/TAF1C/POLR1A/MTOR/RRN3P2/IPPK/PIH1D1	888
GO:0042119	GO:0042119	neutrophil activation	36	-0.699252415892867	-1.49418297499371	0.0201439757945026	0.321714475062259	0.304801215650878	2068	tags=39%, list=14%, signal=34%	PRKCD/STXBP3/FCAR/CTSG/CD300A/FCGR2B/CAMP/GRN/DNASE1L3/TYROBP/FCER1G/LILRA2/ANXA3/CXCR2	889
GO:0000381	GO:0000381	regulation of alternative mRNA splicing, via spliceosome	46	0.688282975047291	1.60772925872244	0.0202012013420688	0.321904216223	0.304980981688579	1961	tags=30%, list=13%, signal=27%	YTHDC1/RBM15/CELF1/DDX5/WTAP/HNRNPL/CELF2/RBM25/RBPMS/FMR1/RBM7/RBFOX3/TRA2B/HNRNPA1	890
GO:0090110	GO:0090110	COPII-coated vesicle cargo loading	17	0.778752438095941	1.5167038373892	0.0201823417213743	0.321904216223	0.304980981688579	1377	tags=24%, list=9%, signal=21%	SEC24B/SEC24C/SAR1A/RAB1A	891
GO:0032211	GO:0032211	negative regulation of telomere maintenance via telomerase	19	0.74802981899552	1.51005969015543	0.0202827513816796	0.322838778092415	0.305866411521487	851	tags=21%, list=6%, signal=20%	EXOSC10/XRN1/NAT10/CTC1	892
GO:0003018	GO:0003018	vascular process in circulatory system	163	-0.517155195070524	-1.33810039621982	0.0203053267246462	0.322838778092415	0.305866411521487	1658	tags=23%, list=11%, signal=21%	FLVCR2/SLC28A2/KNG1/DOCK5/INSR/ADRB2/ADRA2B/FGFBP3/FABP5/PTGS2/SLC4A4/TJP3/SLC38A5/SLCO3A1/DDAH1/HRH2/P2RY2/FOXC1/SLC1A3/SLC6A9/ECE1/CEACAM1/CD36/SOD1/AKAP12/SERPINF2/SLC1A5/MKKS/CYSLTR1/SLC8A1/HBB/KCNMB4/ITGB1BP1/ACE/SLC29A1/TRPM4/CAV1/ACE2	893
GO:0051897	GO:0051897	positive regulation of phosphatidylinositol 3-kinase/protein kinase B signal transduction	126	-0.54957076140214	-1.39146185084038	0.0203422672841347	0.323064329865933	0.306080105526854	1533	tags=31%, list=10%, signal=28%	C1QBP/FGF2/CBL/HIP1/PIK3AP1/F2R/GPX1/PLXNB1/FLT1/MST1R/RTN4/CD28/APP/AKR1C3/MERTK/INSR/PRR5L/CASS4/CCL3/THBS1/PARK7/SERPINA12/EXTL3/LTK/PDGFRB/MFHAS1/CSF1R/PDGFA/FGFR1/CAT/CHI3L1/CX3CR1/IRS1/ITGB1BP1/HBEGF/AXL/NEDD4/IGF1R/PDGFB	894
GO:0035459	GO:0035459	vesicle cargo loading	29	0.703870017287315	1.5300057857985	0.0204011883277346	0.323276865934347	0.306281468092246	3585	tags=38%, list=24%, signal=29%	SEC24B/SEC24C/SAR1A/RAB1A/KIF13A/PICALM/SEC23A/AP3D1/SAR1B/SCAP/SEC31B	895
GO:0019364	GO:0019364	pyridine nucleotide catabolic process	85	-0.599054392848601	-1.4280818182547	0.0203802849054592	0.323276865934347	0.306281468092246	2397	tags=29%, list=16%, signal=25%	UCHL1/UCP2/GAPDH/EIF6/PGAM1/HK2/APP/PGK1/DHTKD1/ALDOC/PPARA/INSR/PRKACA/SLC4A4/PKM/HK3/IER3/PGM1/LDHA/ENO1/PFKP/LIPA/OGDH/TPI1/SLC4A1	896
GO:0006868	GO:0006868	glutamine transport	8	-0.876000489815374	-1.44556847627717	0.0205213814720126	0.324818923232592	0.307742455941852	1264	tags=38%, list=8%, signal=34%	SLC38A6/SLC38A5/SLC1A5	897
GO:0042415	GO:0042415	norepinephrine metabolic process	6	-0.928918264020073	-1.44850548071181	0.0206309262129664	0.325803218083631	0.308675004180775	5	tags=33%, list=0%, signal=33%	COMT/KL	898
GO:0000041	GO:0000041	transition metal ion transport	80	-0.585752823161889	-1.38498115391071	0.0206471471589699	0.325803218083631	0.308675004180775	1865	tags=18%, list=12%, signal=15%	CYBRD1/ATOX1/FLVCR2/SLC31A2/ATP2C2/SLC22A17/SLC41A2/STEAP3/LCN2/LTF/FKBP4/SLC30A1/STEAP4/SLC39A1	899
GO:0033633	GO:0033633	negative regulation of cell-cell adhesion mediated by integrin	2	0.983961118767658	1.36754594999509	0.0206524085276284	0.325803218083631	0.308675004180775	170	tags=50%, list=1%, signal=49%	SWAP70	900
GO:1902373	GO:1902373	negative regulation of mRNA catabolic process	56	0.663982673998891	1.5903374152437	0.0207703775482701	0.326823963897398	0.309642087072668	1741	tags=21%, list=12%, signal=19%	RBM38/IREB2/SECISBP2/ARID5A/NRDE2/CSDE1/DND1/ANGEL2/TARDBP/MAPK14/RBM10/HNRNPD	901
GO:0019372	GO:0019372	lipoxygenase pathway	8	-0.875385536107181	-1.4445536849554	0.0207861698407769	0.326823963897398	0.309642087072668	690	tags=50%, list=5%, signal=48%	GPX1/ALOX12B/ALOX5AP/ALOX15	902
GO:0051336	GO:0051336	regulation of hydrolase activity	417	-0.461424889817599	-1.28939039232231	0.0207438740056103	0.326823963897398	0.309642087072668	2535	tags=24%, list=17%, signal=20%	RSU1/ARHGEF10/TMBIM6/MAPRE2/F2R/CARD16/DNAJA3/GPX1/PLXNB1/SERPINA1/ASPH/PSME2/CDKL5/CASP9/PRELID1/GAPDH/MBP/GRAMD4/SERPINH1/MYC/PCNA/PRKCD/SERPINF1/APP/SH3RF1/PI16/ST20/RGS16/SPINT1/BCAR3/PTX3/RASGRF1/ITGA6/RGS10/CST7/PSAP/EFNA3/CD109/SERPINB2/SOX7/KNG1/CHP1/SERPINE3/PTGS2/PLXNB2/CTSH/PYCARD/THBS1/SERPINA12/PLEK/AIFM1/EGLN1/DAPK1/LXN/NOL3/CHN2/FASLG/PSENEN/CTSD/LIMS1/SOD1/PDCD6/TNFSF10/RPS27L/SER…	903
GO:0071493	GO:0071493	cellular response to UV-B	11	-0.846025074562871	-1.46041876643492	0.0208363268046735	0.326888583395308	0.309703309377054	668	tags=45%, list=4%, signal=43%	HYAL2/HYAL1/HYAL3/MAPK11/MME	904
GO:0075509	GO:0075509	endocytosis involved in viral entry into host cell	11	-0.84586792434924	-1.46014749182612	0.0208363268046735	0.326888583395308	0.309703309377054	551	tags=36%, list=4%, signal=35%	CTSL/DPP4/CAV1/ACE2	905
GO:0008219	GO:0008219	cell death	1494	-0.397507441434371	-1.17603000829887	0.0208859135720786	0.327304857501514	0.310097699009634	2304	tags=19%, list=15%, signal=18%	TIA1/CTNNA1/GNAI2/BCAP29/HMOX1/IL7R/UCP2/TNFRSF18/DLG5/CASP9/NKG7/TAOK1/PRELID1/BTK/FYN/DUSP6/ANG/ZDHHC16/IL6R/GAPDH/GRAMD4/TLR4/SGK1/CHEK2/PDK2/PPP2CB/AVEN/SKP2/MYC/GCLM/GSDMB/XRCC4/PRDM11/PNMA3/RTN4/PPP2R2B/AKR1A1/LTBR/PLK1/PRKCA/OXR1/MX1/HSPA8/PRICKLE1/SIRT5/PRDX3/NLRP3/PIK3R1/PRKCD/KRT18/RPS6KA2/EGR1/CD28/TMEM79/PRF1/HK2/PDCD7/APP/SH3KBP1/G0S2/DLL1/SH3RF1/CLC/IL1B/AKR1C3/PPT1/ST20/ACVR1/CASP5…	906
GO:0007617	GO:0007617	mating behavior	21	-0.767462366137771	-1.49757657172249	0.0210661272679183	0.328317096542156	0.311056722348753	1975	tags=29%, list=13%, signal=25%	APP/P2RY1/CNR1/THRB/ACVR2A/KLK14	907
GO:0055117	GO:0055117	regulation of cardiac muscle contraction	49	-0.637259309541709	-1.41093532927082	0.0210122566114977	0.328317096542156	0.311056722348753	1641	tags=20%, list=11%, signal=18%	EHD3/SCN5A/PRKACA/GSTO1/RNF207/KCNJ2/SLC8A1/TRPM4/CAV1/ACE2	908
GO:0071706	GO:0071706	tumor necrosis factor superfamily cytokine production	139	-0.531545094544444	-1.35715501798593	0.0210252891417911	0.328317096542156	0.311056722348753	1333	tags=22%, list=9%, signal=21%	BPI/PYCARD/FCGR2B/CCL3/THBS1/FZD5/SPN/ELF4/TNFRSF8/CD33/LILRA5/TLR9/CD36/TRIM27/FCGR3A/AKAP12/IL12B/LTF/CLEC7A/MMP8/OAS3/CD14/TYROBP/LPL/CX3CR1/C5AR2/OAS1/LILRA2/OAS2/AXL/CCR2	909
GO:1903555	GO:1903555	regulation of tumor necrosis factor superfamily cytokine production	139	-0.531545094544444	-1.35715501798593	0.0210252891417911	0.328317096542156	0.311056722348753	1333	tags=22%, list=9%, signal=21%	BPI/PYCARD/FCGR2B/CCL3/THBS1/FZD5/SPN/ELF4/TNFRSF8/CD33/LILRA5/TLR9/CD36/TRIM27/FCGR3A/AKAP12/IL12B/LTF/CLEC7A/MMP8/OAS3/CD14/TYROBP/LPL/CX3CR1/C5AR2/OAS1/LILRA2/OAS2/AXL/CCR2	910
GO:0043065	GO:0043065	positive regulation of apoptotic process	422	-0.455243789663721	-1.27364910257528	0.0210595851597158	0.328317096542156	0.311056722348753	1834	tags=17%, list=12%, signal=15%	CASP5/FCAR/CDC34/ITGA6/PRMT2/ING4/HYAL2/IRF5/KNG1/OMA1/CALHM2/PTGS2/CTSH/BCAP31/PYCARD/MYBL2/CCL3/THBS1/PARK7/PNMA2/AIFM1/DAPK1/GADD45A/LTK/LGALS2/HCAR2/TNFRSF8/CNR1/NACC2/CDK5/VDAC1/FASLG/PPP1CA/CASP10/TNFSF14/CTSD/CTSS/VDR/CTSC/SOD1/E2F3/TNFSF10/AKAP12/BID/BCL2A1/GRN/STYXL1/ALDH1A3/FOSL1/IL12B/CTSL/EMILIN2/TNFRSF1B/GZMA/ARL6IP5/S100A9/NLRC4/TRADD/VNN1/ITM2C/CYP1B1/CD40LG/ACE/PERP/CASP6/NGFR/S10…	911
GO:0032928	GO:0032928	regulation of superoxide anion generation	17	-0.801225352937463	-1.51224883597546	0.0211401656176599	0.32908574574793	0.31178496192294	2393	tags=47%, list=16%, signal=40%	ELAVL1/GNAI2/PRKCD/APP/SOD1/CLEC7A/TYROBP/FPR2	912
GO:0160091	GO:0160091	spliceosome-depend formation of circular RNA	3	0.964311997370823	1.38867070474797	0.0212081601182812	0.32908574574793	0.31178496192294	332	tags=33%, list=2%, signal=33%	ILF3	913
GO:0072143	GO:0072143	mesangial cell development	3	-0.955840813456801	-1.35364780165573	0.0211966737325176	0.32908574574793	0.31178496192294	80	tags=67%, list=1%, signal=66%	ACTA2/PDGFB	914
GO:0072144	GO:0072144	glomerular mesangial cell development	3	-0.955840813456801	-1.35364780165573	0.0211966737325176	0.32908574574793	0.31178496192294	80	tags=67%, list=1%, signal=66%	ACTA2/PDGFB	915
GO:0032382	GO:0032382	positive regulation of intracellular sterol transport	4	-0.961580480103742	-1.40581547829152	0.0212756992029691	0.329413715685666	0.312095689737407	432	tags=75%, list=3%, signal=73%	SCP2/ANXA2/ANXA2P2	916
GO:0032385	GO:0032385	positive regulation of intracellular cholesterol transport	4	-0.961580480103742	-1.40581547829152	0.0212756992029691	0.329413715685666	0.312095689737407	432	tags=75%, list=3%, signal=73%	SCP2/ANXA2/ANXA2P2	917
GO:1903900	GO:1903900	regulation of viral life cycle	113	-0.570117468555814	-1.4220953010907	0.0213260476056234	0.329488850314569	0.312166874368508	1337	tags=19%, list=9%, signal=18%	BSG/PROX1/GBP7/OASL/FCN1/ISG15/BST2/APOBEC3A/LTF/IFITM2/OAS3/APOBEC3B/OAS1/IL32/BANF1/PLSCR1/IFIT1/APOBEC3C/OAS2/AXL/APOBEC3G/RSAD2	918
GO:0002064	GO:0002064	epithelial cell development	142	-0.529473222382982	-1.35414251750403	0.0213269653077256	0.329488850314569	0.312166874368508	2022	tags=15%, list=13%, signal=13%	PLOD3/TMEM79/PECAM1/DLL1/IQGAP1/IL1B/CCM2/GATA1/TJP3/FZD5/PROX1/TLR9/CEBPA/KLF5/BCL11B/GDF11/VIM/WNT5B/PDGFB/PLCB1/TP63	919
GO:0051781	GO:0051781	positive regulation of cell division	65	-0.622209357019279	-1.43544950874303	0.0213887920719098	0.330084858518451	0.31273154906972	1633	tags=25%, list=11%, signal=22%	IL1B/CDCA8/MDK/CDC6/KIF23/RAB11A/SVIL/RACGAP1/EREG/SPAST/PDGFA/CAT/ITGB1BP1/LBH/IGF1R/PDGFB	920
GO:0001780	GO:0001780	neutrophil homeostasis	20	-0.779553329049433	-1.50923751183836	0.0215343848981636	0.330932673445741	0.313534792443941	2286	tags=45%, list=15%, signal=38%	BTK/CSF1/MTHFD1/FCAR/MERTK/HCAR2/GCNT4/AXL/CCR2	921
GO:1904480	GO:1904480	positive regulation of intestinal absorption	3	0.963912998284514	1.38809612064667	0.0215369622667886	0.330932673445741	0.313534792443941	373	tags=33%, list=2%, signal=33%	ENPP7	922
GO:1904731	GO:1904731	positive regulation of intestinal lipid absorption	3	0.963912998284514	1.38809612064667	0.0215369622667886	0.330932673445741	0.313534792443941	373	tags=33%, list=2%, signal=33%	ENPP7	923
GO:1990770	GO:1990770	small intestine smooth muscle contraction	3	0.963796914902629	1.38792895318202	0.0215369622667886	0.330932673445741	0.313534792443941	468	tags=33%, list=3%, signal=32%	GHRL	924
GO:1904645	GO:1904645	response to amyloid-beta	35	-0.706595870155269	-1.5020184064271	0.0216256849390158	0.331936729474753	0.314486062970905	2276	tags=31%, list=15%, signal=27%	FYN/TLR4/APP/ADRB2/FCGR2B/CDK5/CD36/TYROBP/FPR2/IGF1R/MMP9	925
GO:0032413	GO:0032413	negative regulation of ion transmembrane transporter activity	34	-0.700816990242724	-1.47617114334314	0.0216631245859709	0.332152314116215	0.314690313838948	1728	tags=29%, list=11%, signal=26%	OXSR1/ANK3/GSTO1/RRAD/SLC6A9/TLR9/KCNE3/CAV1/NEDD4/MMP9	926
GO:0009205	GO:0009205	purine ribonucleoside triphosphate metabolic process	189	-0.50786870267684	-1.33713324668378	0.0217145637650119	0.332581851494756	0.315097269463564	2454	tags=25%, list=16%, signal=21%	NDUFV3/UCHL1/NDUFAB1/UCP2/GAPDH/EIF6/HSPA8/PGAM1/NDUFA11/HK2/APP/NADK/GIMAP7/AK2/TMSB4X/PGK1/DHTKD1/ALDOC/PPARA/NUDT5/INSR/PRKACA/SLC4A4/PKM/HK3/IER3/PGM1/NDUFB10/LDHA/NME1/ITPA/PID1/ENO1/NDUFB5/NDUFB6/PFKP/LIPA/SDHC/NMNAT1/OGDH/NDUFC2/COX11/NDUFB2/TPI1/NDUFB3/NDUFA8/SLC4A1	927
GO:0086091	GO:0086091	regulation of heart rate by cardiac conduction	21	-0.765775778944133	-1.49428547423184	0.0218229852269892	0.333458780400424	0.315928096228306	1469	tags=29%, list=10%, signal=26%	SCN5A/KCNJ2/KCNE3/ACE/TRPM4/CAV1	928
GO:0019229	GO:0019229	regulation of vasoconstriction	37	-0.6812838856252	-1.46060244674127	0.0218620288828385	0.333458780400424	0.315928096228306	1518	tags=30%, list=10%, signal=27%	DOCK5/ADRA2B/PTGS2/HRH2/ECE1/CYSLTR1/KCNMB4/ACE/TRPM4/CAV1/ACE2	929
GO:0062177	GO:0062177	radial spoke assembly	3	0.963759281468325	1.3878747586393	0.0218657645128043	0.333458780400424	0.315928096228306	340	tags=67%, list=2%, signal=65%	RSPH9/RSPH4A	930
GO:1903060	GO:1903060	negative regulation of protein lipidation	1	-0.985904255319149	-1.3040901954083	0.0218544400228375	0.333458780400424	0.315928096228306	214	tags=100%, list=1%, signal=99%		931
GO:0034614	GO:0034614	cellular response to reactive oxygen species	116	-0.551935021933174	-1.38002115664365	0.0219438098031607	0.333938551785688	0.316382644944011	2286	tags=28%, list=15%, signal=24%	ECT2/MPV17/RIPK3/BNIP3/SIRPA/IL18RAP/GCH1/BTK/FYN/PDK2/PCNA/HSPA8/PTPRK/PRDX3/PRKCD/STAT6/MPO/CAMKK2/OGG1/CBX8/PARK7/AIFM1/PRDX5/CD36/SOD1/NME8/SLC8A1/CAT/CYP1B1/PRDX1/AXL/NQO1	932
GO:0030887	GO:0030887	positive regulation of myeloid dendritic cell activation	2	-0.98249426264506	-1.32782731502114	0.0219442646017782	0.333938551785688	0.316382644944011	261	tags=100%, list=2%, signal=98%	CLEC4D	933
GO:0048843	GO:0048843	negative regulation of axon extension involved in axon guidance	5	0.937454819584642	1.46045118624757	0.0219715646443695	0.333996011585395	0.316437083951762	233	tags=20%, list=2%, signal=20%	RYK	934
GO:0030003	GO:0030003	intracellular monoatomic cation homeostasis	354	-0.45584635363921	-1.26668852440731	0.022033612088636	0.334580988699951	0.316991307493025	1975	tags=17%, list=13%, signal=15%	APP/P2RY1/PPT1/CYBRD1/GLRX5/RAB39A/C19orf12/KCTD7/ATOX1/CYB561A3/ATP6AP2/ERO1A/SLC31A2/ATP2C2/CHP1/PRKACA/SLC4A4/SLC22A17/CCL3/SNAPIN/ATP6V0E2/ALAS2/EGLN1/SLC24A4/MINPP1/GSTO1/CNR1/NOL3/SLC1A3/FASLG/LACC1/KCNJ2/MT2A/VDR/SOD1/TMEM64/GRN/DMXL2/MCUR1/RYR1/FKBP1A/ATP6V0E1/COX11/SLAMF8/SLC8A1/TUNAR/S100A9/SLC30A1/CCR5/MT1F/MT1X/CISD1/S100A8/CAV1/STEAP4/CCR2/BOLA3/SLC4A11/SLC4A1/PLCB1	935
GO:0042698	GO:0042698	ovulation cycle	42	-0.66580680943888	-1.43788895289175	0.0221064924645955	0.335329038474709	0.317700030594991	2163	tags=29%, list=14%, signal=25%	PCNA/HSPA8/SERPINF1/EGR1/PTX3/MDK/EREG/TNFAIP6/NPR2/CYP1B1/AXL/IGF1R	936
GO:0007343	GO:0007343	egg activation	6	-0.925789075142181	-1.44362599086284	0.0222281378467537	0.336814408909508	0.319107311738095	301	tags=50%, list=2%, signal=49%	ASTL/NPR2/PLCB1	937
GO:0000422	GO:0000422	autophagy of mitochondrion	101	0.557696076108167	1.4717803269711	0.0223976465667545	0.338660048940128	0.32085592228749	1820	tags=23%, list=12%, signal=20%	ULK1/USP30/ARFIP2/ATG9A/ATG4D/ATG2B/SPATA18/RB1CC1/MUL1/ATG14/WIPI2/HTT/FBXO7/MFN2/ATG13/CTSK/ATG2A/WDR45B/VPS13D/NIPSNAP3B/SREBF1/BECN1/TIMM23	938
GO:0006873	GO:0006873	intracellular monoatomic ion homeostasis	361	-0.460820868510038	-1.28232089875554	0.0223763591604382	0.338660048940128	0.32085592228749	1975	tags=17%, list=13%, signal=15%	APP/P2RY1/PPT1/CYBRD1/GLRX5/RAB39A/C19orf12/KCTD7/ATOX1/CYB561A3/ATP6AP2/ERO1A/SLC31A2/ATP2C2/CHP1/PRKACA/SLC4A4/SLC22A17/CCL3/SNAPIN/ATP6V0E2/ALAS2/EGLN1/SLC24A4/MINPP1/GSTO1/CNR1/P2RY2/NOL3/SLC1A3/FASLG/LACC1/KCNJ2/MT2A/VDR/SOD1/TMEM64/GRN/DMXL2/MCUR1/RYR1/FKBP1A/KCNE3/ATP6V0E1/COX11/SLAMF8/SLC8A1/TUNAR/S100A9/SLC30A1/CCR5/MT1F/MT1X/CISD1/S100A8/CAV1/STEAP4/CCR2/BOLA3/SLC4A11/SLC4A1/PLCB1	939
GO:0014834	GO:0014834	skeletal muscle satellite cell maintenance involved in skeletal muscle regeneration	2	-0.982364567138907	-1.32765203335054	0.0224963143836496	0.339790076190487	0.321926541443067	48	tags=100%, list=0%, signal=100%	FZD7	940
GO:0061298	GO:0061298	retina vasculature development in camera-type eye	10	-0.864207820653237	-1.49028236681683	0.0225942688002247	0.339823547061007	0.321958252674032	875	tags=40%, list=6%, signal=38%	VSTM4/PDGFRB/LRP5/CYP1B1	941
GO:0072584	GO:0072584	caveolin-mediated endocytosis	10	-0.863812815443079	-1.48960120045218	0.0225942688002247	0.339823547061007	0.321958252674032	120	tags=30%, list=1%, signal=30%	PACSIN2/MLC1/CAV1	942
GO:2001189	GO:2001189	negative regulation of T cell activation via T cell receptor contact with antigen bound to MHC molecule on antigen presenting cell	3	-0.955030931738737	-1.35250085899349	0.0225641826724046	0.339823547061007	0.321958252674032	245	tags=67%, list=2%, signal=66%	HAVCR2/LGALS3	943
GO:0071373	GO:0071373	cellular response to luteinizing hormone stimulus	3	-0.954350895153802	-1.35153780111264	0.0225641826724046	0.339823547061007	0.321958252674032	239	tags=67%, list=2%, signal=66%	CCNA2/CYP1B1	944
GO:0002574	GO:0002574	thrombocyte differentiation	1	0.986103723404255	1.32146156639381	0.0226539927065999	0.340001467704339	0.322126819625726	210	tags=100%, list=1%, signal=99%	BAP1	945
GO:0043363	GO:0043363	nucleate erythrocyte differentiation	1	0.986103723404255	1.32146156639381	0.0226539927065999	0.340001467704339	0.322126819625726	210	tags=100%, list=1%, signal=99%	BAP1	946
GO:0002887	GO:0002887	negative regulation of myeloid leukocyte mediated immunity	9	-0.872000289183268	-1.46362659013643	0.022788711733101	0.340225162130987	0.322338753929158	1564	tags=44%, list=10%, signal=40%	CD300A/FCGR2B/CX3CR1/CCR2	947
GO:0015801	GO:0015801	aromatic amino acid transport	9	-0.871756369308111	-1.46321717786952	0.022788711733101	0.340225162130987	0.322338753929158	1264	tags=22%, list=8%, signal=20%	SLC38A5/ACE2	948
GO:0032640	GO:0032640	tumor necrosis factor production	135	-0.533216242464106	-1.35749351421514	0.022754135585218	0.340225162130987	0.322338753929158	1333	tags=23%, list=9%, signal=21%	BPI/PYCARD/FCGR2B/CCL3/THBS1/FZD5/SPN/ELF4/TNFRSF8/CD33/LILRA5/TLR9/CD36/TRIM27/FCGR3A/AKAP12/IL12B/LTF/CLEC7A/MMP8/OAS3/CD14/TYROBP/LPL/CX3CR1/C5AR2/OAS1/LILRA2/OAS2/AXL/CCR2	949
GO:0032680	GO:0032680	regulation of tumor necrosis factor production	135	-0.533216242464106	-1.35749351421514	0.022754135585218	0.340225162130987	0.322338753929158	1333	tags=23%, list=9%, signal=21%	BPI/PYCARD/FCGR2B/CCL3/THBS1/FZD5/SPN/ELF4/TNFRSF8/CD33/LILRA5/TLR9/CD36/TRIM27/FCGR3A/AKAP12/IL12B/LTF/CLEC7A/MMP8/OAS3/CD14/TYROBP/LPL/CX3CR1/C5AR2/OAS1/LILRA2/OAS2/AXL/CCR2	950
GO:0031401	GO:0031401	positive regulation of protein modification process	441	-0.441525326780043	-1.23888711187356	0.0227522449084795	0.340225162130987	0.322338753929158	2293	tags=19%, list=15%, signal=16%	TAOK1/FYN/FLT1/IL6R/TLR4/MST1R/SKP2/CTF1/PLK1/MAP2K1/PRICKLE1/NDFIP1/PRKCD/EGR1/PECAM1/APP/P2RY1/IQGAP1/IL1B/TNIK/ACVR1/CAMKK2/ENPP2/RALB/CRY1/CHP1/INSR/ADRB2/ADRA2B/CDK2AP1/PARP9/PTGS2/CASS4/GATA1/ADTRP/CD3E/COMMD1/ARRB1/THBS1/PARK7/PROX1/CLSPN/CAMK1/SLCO3A1/PTEN/LILRA5/TRIB3/PDGFRB/CSF1R/CD36/UBE2V2/WBP1L/EHD4/RAP2A/PDCD6/EREG/FBN1/SAE1/TOM1L1/LTF/NDFIP2/PDGFA/AKTIP/FGFR1/CHI3L1/PRLR/CX3CR1/PIK…	951
GO:0051547	GO:0051547	regulation of keratinocyte migration	10	-0.863104738458249	-1.48838015775895	0.022849568571479	0.340417811729127	0.32252127550111	975	tags=30%, list=6%, signal=28%	PTEN/HBEGF/MMP9	952
GO:2000601	GO:2000601	positive regulation of Arp2/3 complex-mediated actin nucleation	7	-0.900133350703259	-1.44272474023829	0.0228418296955521	0.340417811729127	0.32252127550111	408	tags=43%, list=3%, signal=42%	CYFIP1/WASF1/BRK1	953
GO:0048013	GO:0048013	ephrin receptor signaling pathway	31	-0.718679750645076	-1.48595535033784	0.0228768216221256	0.340466575881487	0.322567476011412	575	tags=16%, list=4%, signal=16%	EFNA3/TIAM1/EFNB2/EPHA1/MMP9	954
GO:0060872	GO:0060872	semicircular canal development	5	0.934536484397042	1.45590474198428	0.0229778767321252	0.341612454285563	0.323653112989614	266	tags=20%, list=2%, signal=20%	CHD7	955
GO:0006925	GO:0006925	inflammatory cell apoptotic process	20	-0.7768341864101	-1.50397317402029	0.0230455531420825	0.341902574201972	0.323927980644198	1826	tags=30%, list=12%, signal=26%	FCAR/IRF7/HCAR2/FASLG/CTSL/CCR5	956
GO:0045454	GO:0045454	cell redox homeostasis	35	-0.703659017723646	-1.4957755077695	0.0230437489599195	0.341902574201972	0.323927980644198	2142	tags=37%, list=14%, signal=32%	PRDX6/PRDX3/TXNRD1/GLRX5/GSR/ERO1A/TXN2/PRDX5/PRDX4/PRDX1/BOLA3/NQO1/TXNRD3	957
GO:1901626	GO:1901626	regulation of postsynaptic membrane organization	4	0.946202467644896	1.40797292627994	0.0231060848137478	0.342442789337778	0.324439795445427	34	tags=25%, list=0%, signal=25%	APOE	958
GO:0045776	GO:0045776	negative regulation of blood pressure	27	-0.733217438180499	-1.49919244818686	0.0232316772759211	0.343586827045342	0.325523688496706	1582	tags=30%, list=11%, signal=27%	PPARA/ADRB2/IER3/CNR1/KCNK6/MKKS/PRCP/KL	959
GO:0009746	GO:0009746	response to hexose	140	-0.526804984714945	-1.34467760746709	0.0232122663229096	0.343586827045342	0.325523688496706	2422	tags=21%, list=16%, signal=18%	GPX1/SLC12A7/UCP2/GCLM/SERPINF1/EGR1/NADK/RMI1/PPARA/TXN2/PTGS2/PRKACA/THBS1/EXTL3/NPTX1/ANGPT2/SYBU/TIAM1/LRP5/PTPRN2/VSNL1/LPL/TUNAR/ADCY5/ACE/DYNLL1/SLC29A1/TRPM4/MAFA/IGF1R	960
GO:0006754	GO:0006754	ATP biosynthetic process	64	-0.61357888671682	-1.41288575876889	0.0232900558033546	0.344091792191497	0.326002106480167	1012	tags=23%, list=7%, signal=22%	NDUFA11/TMSB4X/PPARA/NDUFB10/PID1/ENO1/NDUFB5/NDUFB6/LIPA/SDHC/NDUFC2/COX11/NDUFB2/NDUFB3/NDUFA8	961
GO:0035194	GO:0035194	regulatory ncRNA-mediated post-transcriptional gene silencing	60	0.612105935972308	1.47694458136179	0.0233629399869203	0.344809794110494	0.32668236141028	2787	tags=37%, list=19%, signal=30%	DDX6/ZSWIM8/CELF1/TNRC6A/EIF4G1/CNOT8/ADAR/NCBP1/DND1/PIWIL2/NCBP2/RIPK1/FMR1/PUM1/MECP2/TIAL1/DHX9/ZC3H10/LIN28A/HELZ/FXR1/TNRC6B	962
GO:2000625	GO:2000625	regulation of miRNA catabolic process	7	0.892076746872269	1.47787479487305	0.0235242944936346	0.346564432102309	0.328344754104389	397	tags=14%, list=3%, signal=14%	ZSWIM8	963
GO:0001765	GO:0001765	membrane raft assembly	9	-0.869301340500492	-1.45909648492141	0.0235612023518021	0.346564432102309	0.328344754104389	366	tags=44%, list=2%, signal=43%	IQGAP1/S100A10/CAV1/ANXA2	964
GO:0019418	GO:0019418	sulfide oxidation	2	0.9809961371889	1.36342510774584	0.0235794648127082	0.346564432102309	0.328344754104389	240	tags=50%, list=2%, signal=49%	SLC25A10	965
GO:0070221	GO:0070221	sulfide oxidation, using sulfide:quinone oxidoreductase	2	0.9809961371889	1.36342510774584	0.0235794648127082	0.346564432102309	0.328344754104389	240	tags=50%, list=2%, signal=49%	SLC25A10	966
GO:0002262	GO:0002262	myeloid cell homeostasis	156	-0.529683813235407	-1.36059763867047	0.0236381676260557	0.346644984165259	0.328421071362745	1962	tags=19%, list=13%, signal=17%	CSF1/MTHFD1/MAFB/FCAR/LYAR/ID2/HSCB/SLC25A40/MERTK/GATA1/ALAS2/ISG15/TGFBR3/HCAR2/CHMP5/MFHAS1/SOD1/RACGAP1/STAT1/RAC2/SLC1A5/LIPA/TMEM14C/GCNT4/PRDX1/AXL/ACVR2A/CCR2/KLF1/SLC4A1	967
GO:0060011	GO:0060011	Sertoli cell proliferation	3	-0.953594809223689	-1.35046704325971	0.0236581905660048	0.346644984165259	0.328421071362745	106	tags=67%, list=1%, signal=66%	BAX/ACVR2A	968
GO:0042254	GO:0042254	ribosome biogenesis	287	0.428548951271314	1.28768503320835	0.0236131632548828	0.346644984165259	0.328421071362745	2228	tags=24%, list=15%, signal=21%	UTP15/NGDN/REXO1/DHX37/ABT1/RRP7A/CHD7/GTPBP4/ZCCHC4/DHX30/PPAN/EXOSC10/NOL6/DDX47/LAS1L/LTV1/EXOSC9/NAF1/RPP30/RIOK3/KRR1/DDX28/NAT10/DKC1/SBDS/NOP58/NUP88/TSR2/IMP4/SURF6/DDX21/NOL7/DDX51/HEATR1/PWP1/BRIX1/RRN3/MALSU1/FAU/DHX29/TSR1/WBP11/SART1/ZNF622/MDN1/USP16/DDX27/RPS12/DIS3/RBM10/TFB2M/RPS16/UTP20/ISG20/RSL24D1/PNO1/DNTTIP2/NOP9/SUV39H1/NIP7/WDR74/NOL8/RPS5/UTP23/SDE2/PIH1D1/TSC1/GRWD1/PEL…	969
GO:0030207	GO:0030207	chondroitin sulfate catabolic process	3	-0.953219975953498	-1.34993620985624	0.0239316926306455	0.350290898938046	0.331875312129158	668	tags=67%, list=4%, signal=64%	GUSB/HYAL1	970
GO:0032930	GO:0032930	positive regulation of superoxide anion generation	16	-0.804257943816286	-1.49862061019762	0.0239625012923281	0.350380631666813	0.331960327404912	2393	tags=50%, list=16%, signal=42%	ELAVL1/GNAI2/PRKCD/APP/SOD1/CLEC7A/TYROBP/FPR2	971
GO:1903319	GO:1903319	positive regulation of protein maturation	19	-0.763704554094121	-1.46859625239268	0.0240618121687057	0.351470791328482	0.332993174901333	601	tags=26%, list=4%, signal=25%	PLGRKT/ENO1/S100A10/NLRC4/ANXA2	972
GO:0035426	GO:0035426	extracellular matrix-cell signaling	3	-0.952847421013831	-1.34940860299119	0.0242051947293084	0.352839173271787	0.334289617903201	516	tags=67%, list=3%, signal=64%	LRP5/NTN4	973
GO:0032690	GO:0032690	negative regulation of interleukin-1 alpha production	1	-0.984640957446808	-1.30241918693023	0.0242011920035399	0.352839173271787	0.334289617903201	233	tags=100%, list=2%, signal=98%		974
GO:0030168	GO:0030168	platelet activation	111	-0.553056307308603	-1.3757457525407	0.0242566080581327	0.353225970471147	0.334656080296764	2296	tags=30%, list=15%, signal=25%	TMX1/IL6R/TLR4/THBD/PRKCA/PRKCD/P2RY1/STXBP3/GNAQ/CTSG/CSRP1/MYL12A/RAP2B/MERTK/ADRA2B/GATA1/PLEK/DGKH/CEACAM1/EMILIN2/C1GALT1C1/FIBP/PDGFA/ACTB/CLIC1/FCER1G/HBB/ACTG1/PLSCR1/CD40LG/AXL/CD9/PDGFB	975
GO:0007158	GO:0007158	neuron cell-cell adhesion	6	0.920451022439899	1.49036799480618	0.0243112467349103	0.353296910073958	0.334723290443807	28	tags=17%, list=0%, signal=17%	NLGN3	976
GO:0002524	GO:0002524	hypersensitivity	13	-0.823701798979293	-1.4679339252709	0.0242918827533911	0.353296910073958	0.334723290443807	1311	tags=46%, list=9%, signal=42%	EXT1/BTK/FCGR2B/SPN/FCGR3A/FCGR3B	977
GO:0030968	GO:0030968	endoplasmic reticulum unfolded protein response	73	0.563321269484956	1.4227747793386	0.0243598700664981	0.353641549288486	0.33504981119339	3151	tags=37%, list=21%, signal=29%	QRICH1/EIF2AK3/FICD/YOD1/AMFR/RNF7/UFL1/DERL2/MBTPS1/HSPA5/DDIT3/CREBRF/TMEM33/CTH/MBTPS2/RHBDD2/TBL2/EDEM2/BBC3/DERL3/ATF4/BAK1/XBP1/CDK5RAP3/PPP1R15A/NCK2/DNAJB9	978
GO:0000425	GO:0000425	pexophagy	10	0.851454394063998	1.50875809109198	0.0246349351503073	0.353687358800839	0.33509321239581	1730	tags=70%, list=12%, signal=62%	USP30/PIK3R4/ATG2B/RB1CC1/ATG2A/PEX5/PEX2	979
GO:0033280	GO:0033280	response to vitamin D	24	-0.746179534255151	-1.49940230696775	0.0246511629606935	0.353687358800839	0.33509321239581	756	tags=17%, list=5%, signal=16%	PTGS2/VDR/AQP3/KL	980
GO:0097501	GO:0097501	stress response to metal ion	10	-0.86119746828811	-1.4850911675006	0.0246366677495281	0.353687358800839	0.33509321239581	1286	tags=50%, list=9%, signal=46%	PARK7/MT2A/SLC30A1/MT1F/MT1X	981
GO:1903779	GO:1903779	regulation of cardiac conduction	15	-0.813115827016861	-1.47623516233784	0.0245023843370426	0.353687358800839	0.33509321239581	1641	tags=40%, list=11%, signal=36%	EHD3/PRKACA/SLC8A1/TMEM65/TRPM4/ACE2	982
GO:0034620	GO:0034620	cellular response to unfolded protein	83	0.53997474933203	1.37792731875086	0.024421383669972	0.353687358800839	0.33509321239581	3151	tags=35%, list=21%, signal=28%	QRICH1/EIF2AK3/FICD/YOD1/AMFR/RNF7/UFL1/DERL2/MBTPS1/HSPA5/DDIT3/CREBRF/BAG3/TMEM33/CTH/HSF1/MBTPS2/RHBDD2/TBL2/EDEM2/BBC3/DERL3/ATF4/BAK1/XBP1/CDK5RAP3/PPP1R15A/NCK2/DNAJB9	983
GO:1904806	GO:1904806	regulation of protein oxidation	2	0.98078035122688	1.36312520034828	0.0245551516443446	0.353687358800839	0.33509321239581	253	tags=50%, list=2%, signal=49%	TRABD2A	984
GO:1904808	GO:1904808	positive regulation of protein oxidation	2	0.98078035122688	1.36312520034828	0.0245551516443446	0.353687358800839	0.33509321239581	253	tags=50%, list=2%, signal=49%	TRABD2A	985
GO:0042883	GO:0042883	cysteine transport	2	0.980714614946162	1.36303383760767	0.0245551516443446	0.353687358800839	0.33509321239581	63	tags=50%, list=0%, signal=50%	SLC1A2	986
GO:1903712	GO:1903712	cysteine transmembrane transport	2	0.980714614946162	1.36303383760767	0.0245551516443446	0.353687358800839	0.33509321239581	63	tags=50%, list=0%, signal=50%	SLC1A2	987
GO:0098928	GO:0098928	presynaptic signal transduction	1	-0.984441489361702	-1.30215534348632	0.0244945362154423	0.353687358800839	0.33509321239581	236	tags=100%, list=2%, signal=98%		988
GO:0043408	GO:0043408	regulation of MAPK cascade	424	-0.452880676446606	-1.26790625934611	0.0246619583894091	0.353687358800839	0.33509321239581	2293	tags=21%, list=15%, signal=18%	TAOK1/DUSP6/FLT1/IL6R/TLR4/DUSP1/MST1R/MYC/PRDM11/LTBR/PRKCA/MAP2K1/NDST1/PRKCD/DUSP16/FAM83D/APP/DUSP4/P2RY1/IQGAP1/SH3RF1/DHX33/IL1B/LILRB4/TNIK/NBR1/BCAR3/NDRG4/HYAL2/CD300A/DAG1/ATP6AP2/IRAK3/INSR/ADRB2/ADRA2B/ZMYND11/ACKR3/SPRED2/PYCARD/FCGR2B/CCL3/ARRB1/THBS1/STYX/EDA2R/GADD45A/KLHDC10/GBP1/C5AR1/DOK1/LILRA5/PDGFRB/MFHAS1/TLR9/CEACAM1/CSF1R/CD36/LAMTOR2/SOD1/RAP2A/ALOX12B/AKAP12/SERPINF2/DU…	989
GO:0051046	GO:0051046	regulation of secretion	389	-0.4539663583704	-1.26371884132729	0.0246561086114338	0.353687358800839	0.33509321239581	1402	tags=14%, list=9%, signal=13%	CD300A/CRY1/ADRA2B/PRKACA/PNKD/BSG/GATA1/FCGR2B/ADTRP/ARFIP1/RALA/PSMD9/ATP9A/HCAR2/CD33/CNR1/P2RY2/CDK5/CEACAM1/FFAR2/MYOF/RAB27A/SYBU/RAB3D/ALOX12B/IER3IP1/RAC2/ADGRE2/IL12B/TIAM1/LRP5/PTPRN2/GOLPH3L/TNFRSF1B/VSNL1/FGFR1/S100A10/TUNAR/KCNA2/IRS1/GNAZ/KCNMB4/SLC30A1/ADCY5/HYAL3/DYNLL1/OAS2/S100A8/TRPM4/WNK3/SCAMP5/DYSF/CCR2/ANXA2/PLCB1/RSAD2	990
GO:0006933	GO:0006933	negative regulation of cell adhesion involved in substrate-bound cell migration	2	-0.980367900961417	-1.32495356681466	0.0247045150975769	0.35394016685711	0.335332729759345	200	tags=100%, list=1%, signal=99%	ITGB1BP1	991
GO:0046686	GO:0046686	response to cadmium ion	34	-0.696643753734977	-1.46738081520777	0.0247772832459969	0.353965780237973	0.335356996586699	2936	tags=35%, list=20%, signal=28%	GPI/DTYMK/ALAD/HMOX1/PCNA/HSPA8/OGG1/MT2A/CAT/SLC30A1/MT1F/MT1X	992
GO:0009137	GO:0009137	purine nucleoside diphosphate catabolic process	85	-0.590751817233209	-1.40828936297423	0.0249434703561251	0.353965780237973	0.335356996586699	2397	tags=31%, list=16%, signal=26%	UCHL1/UCP2/GAPDH/EIF6/PGAM1/HK2/APP/PGK1/NUDT9/DHTKD1/ALDOC/PPARA/INSR/PRKACA/SLC4A4/PKM/HK3/IER3/PGM1/LDHA/ENO1/PFKP/LIPA/OGDH/TPI1/SLC4A1	993
GO:0009181	GO:0009181	purine ribonucleoside diphosphate catabolic process	85	-0.590751817233209	-1.40828936297423	0.0249434703561251	0.353965780237973	0.335356996586699	2397	tags=31%, list=16%, signal=26%	UCHL1/UCP2/GAPDH/EIF6/PGAM1/HK2/APP/PGK1/NUDT9/DHTKD1/ALDOC/PPARA/INSR/PRKACA/SLC4A4/PKM/HK3/IER3/PGM1/LDHA/ENO1/PFKP/LIPA/OGDH/TPI1/SLC4A1	994
GO:0061737	GO:0061737	leukotriene signaling pathway	5	-0.926960259702576	-1.40082791691307	0.0248896839619367	0.353965780237973	0.335356996586699	476	tags=80%, list=3%, signal=77%	LTB4R2/CYSLTR1/RGS1/CYSLTR2	995
GO:0070257	GO:0070257	positive regulation of mucus secretion	5	-0.925314913149959	-1.3983414593117	0.0248896839619367	0.353965780237973	0.335356996586699	955	tags=40%, list=6%, signal=37%	P2RY2/ALOX12B	996
GO:0060466	GO:0060466	activation of meiosis involved in egg activation	2	-0.980184852716271	-1.32470617966023	0.0249805403436011	0.353965780237973	0.335356996586699	301	tags=100%, list=2%, signal=98%	PLCB1	997
GO:0090427	GO:0090427	activation of meiosis	2	-0.980184852716271	-1.32470617966023	0.0249805403436011	0.353965780237973	0.335356996586699	301	tags=100%, list=2%, signal=98%	PLCB1	998
GO:0046449	GO:0046449	creatinine metabolic process	2	-0.980139733912108	-1.32464520222467	0.0249805403436011	0.353965780237973	0.335356996586699	45	tags=100%, list=0%, signal=100%	MME	999
GO:0072338	GO:0072338	lactam metabolic process	2	-0.980139733912108	-1.32464520222467	0.0249805403436011	0.353965780237973	0.335356996586699	45	tags=100%, list=0%, signal=100%	MME	1000
GO:0034346	GO:0034346	positive regulation of type III interferon production	1	-0.984375	-1.30206739567169	0.0247878804693346	0.353965780237973	0.335356996586699	237	tags=100%, list=2%, signal=98%		1001
GO:0012501	GO:0012501	programmed cell death	1491	-0.39780113006245	-1.17689166191735	0.0247385057552843	0.353965780237973	0.335356996586699	2374	tags=19%, list=16%, signal=18%	TIA1/CTNNA1/GNAI2/BCAP29/HMOX1/IL7R/UCP2/TNFRSF18/DLG5/CASP9/NKG7/TAOK1/PRELID1/BTK/FYN/DUSP6/ANG/ZDHHC16/IL6R/GAPDH/GRAMD4/TLR4/SGK1/CHEK2/PDK2/PPP2CB/AVEN/SKP2/MYC/GCLM/GSDMB/XRCC4/PRDM11/PNMA3/RTN4/PPP2R2B/AKR1A1/LTBR/PLK1/PRKCA/OXR1/MX1/HSPA8/PRICKLE1/SIRT5/PRDX3/NLRP3/PIK3R1/PRKCD/KRT18/RPS6KA2/EGR1/CD28/TMEM79/PRF1/HK2/PDCD7/APP/SH3KBP1/G0S2/DLL1/SH3RF1/CLC/IL1B/AKR1C3/PPT1/ST20/ACVR1/CASP5…	1002
GO:0038135	GO:0038135	ERBB2-ERBB4 signaling pathway	3	-0.952584530099231	-1.34903630071699	0.0250257012182761	0.354252149448738	0.335628310718738	716	tags=67%, list=5%, signal=64%	EREG/HBEGF	1003
GO:0044706	GO:0044706	multi-multicellular organism process	133	-0.540504041018917	-1.37066791295133	0.0251294373620963	0.354325356039939	0.335697668673452	1590	tags=19%, list=11%, signal=17%	ARHGDIB/ADRA2B/CTSB/PTGS2/BSG/PCSK5/ANGPT2/CNR1/CSMD1/TRO/IGFBP7/VDR/SOD1/LDOC1/FOSL1/TLE6/PRLR/FKBP4/ACE/HYAL3/ACVR2A/KLK14/ACE2/KLF1/MMP9	1004
GO:0071675	GO:0071675	regulation of mononuclear cell migration	111	-0.550147441305018	-1.36850985269423	0.0251306968257655	0.354325356039939	0.335697668673452	1570	tags=23%, list=10%, signal=20%	MDK/CCL4/CNN2/PYCARD/CCL3/ADTRP/THBS1/SPN/GCSAM/C5AR1/S100A14/CSF1R/JAM2/TNFSF14/C3AR1/AIF1/CMKLR1/SLAMF8/CX3CR1/LGALS3/FPR2/PADI2/CD9/CCR2/PLCB1	1005
GO:0002930	GO:0002930	trabecular meshwork development	1	-0.984242021276596	-1.30189150004242	0.0250812247637435	0.354325356039939	0.335697668673452	239	tags=100%, list=2%, signal=98%		1006
GO:1904681	GO:1904681	response to 3-methylcholanthrene	1	-0.984242021276596	-1.30189150004242	0.0250812247637435	0.354325356039939	0.335697668673452	239	tags=100%, list=2%, signal=98%		1007
GO:0061548	GO:0061548	ganglion development	5	-0.923803969177786	-1.39605811169786	0.0251587590198363	0.35436910770202	0.335739120211454	239	tags=40%, list=2%, signal=39%	CYP1B1/TUBB3	1008
GO:0043923	GO:0043923	positive regulation by host of viral transcription	17	0.763946473524846	1.48786763453103	0.0253666658973461	0.355506981275274	0.336817173190941	2968	tags=65%, list=20%, signal=52%	TAF11/CHD1/CDK9/CCNT1/ZNF639/EP300/SNW1/CCNT2/NUCKS1/SP1/JUN	1009
GO:0060044	GO:0060044	negative regulation of cardiac muscle cell proliferation	6	-0.922145605685513	-1.43794455937289	0.0254225649905543	0.355506981275274	0.336817173190941	54	tags=33%, list=0%, signal=33%	CITED2/MAPK11	1010
GO:0051881	GO:0051881	regulation of mitochondrial membrane potential	57	-0.630183525791688	-1.43663013743706	0.0252899074444046	0.355506981275274	0.336817173190941	2563	tags=30%, list=17%, signal=25%	MLLT11/BCL2/UCP2/PRELID1/GCLM/PRDX3/PARK7/PANK2/SOD1/PYCR1/BID/PID1/LIPA/IFI6/CLIC1/ARL6IP5/SLC4A11	1011
GO:0007043	GO:0007043	cell-cell junction assembly	91	-0.592036001991042	-1.42772009555288	0.0254398572317002	0.355506981275274	0.336817173190941	2442	tags=23%, list=16%, signal=19%	MICALL2/CTNNA1/DLG5/PRKCA/PECAM1/IL1B/CDHR3/EPB41L3/PRKACA/FZD5/OCEL1/HOPX/ACTB/CLDN22/ACTG1/WDR1/ACE/CD9/CAV1/ACE2/MPP7	1012
GO:0036518	GO:0036518	chemorepulsion of dopaminergic neuron axon	1	0.984574468085106	1.31941223620522	0.0253906777842999	0.355506981275274	0.336817173190941	233	tags=100%, list=2%, signal=98%	RYK	1013
GO:1904933	GO:1904933	regulation of cell proliferation in midbrain	1	0.984574468085106	1.31941223620522	0.0253906777842999	0.355506981275274	0.336817173190941	233	tags=100%, list=2%, signal=98%	RYK	1014
GO:1904935	GO:1904935	positive regulation of cell proliferation in midbrain	1	0.984574468085106	1.31941223620522	0.0253906777842999	0.355506981275274	0.336817173190941	233	tags=100%, list=2%, signal=98%	RYK	1015
GO:0006816	GO:0006816	calcium ion transport	274	-0.479378095175961	-1.30383430290027	0.025286478490532	0.355506981275274	0.336817173190941	1641	tags=16%, list=11%, signal=15%	EHD3/ORAI3/CCL4/ERO1A/ATP2C2/CALHM2/TMC2/PTGS2/BEST1/PRKACA/CRACR2B/CCL3/MCOLN3/CACNA1I/HOMER1/GPM6A/SLC24A4/GSTO1/RRAD/NOL3/LILRA5/CDK5/VDAC1/FASLG/PDGFRB/TLR9/TRIM27/VDR/LILRB2/MCUR1/RYR1/CYSLTR1/FKBP1A/BSPRY/SLC8A1/SLC30A1/LGALS3/CCR5/LILRA2/ACE/TRPM4/CAV1/WNK3/PDGFB/PLCB1	1016
GO:0043488	GO:0043488	regulation of mRNA stability	140	0.496782007479766	1.36561810329001	0.0255244908849113	0.356338959276274	0.337605412221996	2104	tags=24%, list=14%, signal=21%	RBM38/IREB2/SECISBP2/TBRG4/GIGYF2/DHX36/ARID5A/CELF1/TNRC6A/NRDE2/ROCK1/RC3H2/CNOT8/CSDE1/SAMD4B/DND1/PIWIL2/ANGEL2/TARDBP/MAPK14/RBM33/PAN3/FMR1/UPF1/DIS3/RBM10/SENP1/HNRNPD/PUM1/CNOT4/DCP1A/PABPN1L/YTHDF1/FASTKD5	1017
GO:0001678	GO:0001678	intracellular glucose homeostasis	110	-0.55908725969662	-1.38775477802106	0.0255677415021329	0.356592135409905	0.337845278312229	2422	tags=24%, list=16%, signal=20%	GPX1/SLC12A7/UCP2/LRRC8D/GCLM/PIK3R1/SERPINF1/HK2/STXBP3/NADK/PRKACA/HK3/NPTX1/SYBU/TIAM1/LRP5/PTPRN2/VSNL1/TUNAR/ADCY5/ACE/DYNLL1/NGFR/SLC29A1/TRPM4/IGF1R	1018
GO:0042447	GO:0042447	hormone catabolic process	6	-0.921538376992433	-1.4369976794115	0.0256887674398994	0.357577568736952	0.338778905174896	991	tags=67%, list=7%, signal=62%	SRD5A1/ECE1/ACE/MME	1019
GO:0009139	GO:0009139	pyrimidine nucleoside diphosphate biosynthetic process	6	-0.921440717165612	-1.43684539389847	0.0256887674398994	0.357577568736952	0.338778905174896	44	tags=33%, list=0%, signal=33%	DTYMK/CMPK2	1020
GO:0140719	GO:0140719	constitutive heterochromatin formation	43	0.664448109845732	1.52812001097076	0.0262716295747689	0.357732908481803	0.338926078357142	1889	tags=16%, list=13%, signal=14%	SAMD1/BAZ2A/SETDB1/PIWIL2/SIRT6/KMT2A/DYRK1A	1021
GO:0035542	GO:0035542	regulation of SNARE complex assembly	12	0.829294172401826	1.52022123683016	0.0257637857811063	0.357732908481803	0.338926078357142	864	tags=25%, list=6%, signal=24%	VPS18/VPS11/VPS39	1022
GO:0002544	GO:0002544	chronic inflammatory response	16	-0.799914512102813	-1.49052724122956	0.0262471220826238	0.357732908481803	0.338926078357142	1288	tags=38%, list=9%, signal=34%	THBS1/CEBPB/CAMP/S100A9/VNN1/S100A8	1023
GO:0045943	GO:0045943	positive regulation of transcription by RNA polymerase I	32	0.669399722041956	1.47660248651682	0.0261126584076796	0.357732908481803	0.338926078357142	2134	tags=31%, list=14%, signal=27%	EIF2AK3/UTP15/PHF8/DDX21/HEATR1/PWP1/SF3B1/MTOR/IPPK/PIH1D1	1024
GO:0051489	GO:0051489	regulation of filopodium assembly	34	-0.693925166277072	-1.46165449804953	0.0262205760383587	0.357732908481803	0.338926078357142	2072	tags=18%, list=14%, signal=15%	PIK3R1/PRKCD/RALA/RAB3IP/GPM6A/MYO3A	1025
GO:0043301	GO:0043301	negative regulation of leukocyte degranulation	11	-0.833766410428991	-1.43925771141324	0.0257541604020555	0.357732908481803	0.338926078357142	1564	tags=36%, list=10%, signal=33%	CD300A/FCGR2B/CEACAM1/CCR2	1026
GO:0019062	GO:0019062	virion attachment to host cell	6	-0.920782432631663	-1.43581890018829	0.0264873749330749	0.357732908481803	0.338926078357142	493	tags=50%, list=3%, signal=48%	HSP90AB1/DPP4/ACE2	1027
GO:0044650	GO:0044650	adhesion of symbiont to host cell	6	-0.920782432631663	-1.43581890018829	0.0264873749330749	0.357732908481803	0.338926078357142	493	tags=50%, list=3%, signal=48%	HSP90AB1/DPP4/ACE2	1028
GO:1990928	GO:1990928	response to amino acid starvation	51	0.602950997660633	1.43311592769406	0.0261509833436801	0.357732908481803	0.338926078357142	2637	tags=27%, list=18%, signal=23%	EIF2AK3/GCN1/SZT2/SAR1A/SESN3/WDR24/PEX2/BECN1/MTOR/DEPDC5/ATF2/RRAGA/SEH1L/TFEB	1029
GO:0010911	GO:0010911	regulation of isomerase activity	7	-0.892255155350831	-1.43009764744754	0.026581972700693	0.357732908481803	0.338926078357142	708	tags=29%, list=5%, signal=27%	UHRF1/PLSCR1	1030
GO:0010912	GO:0010912	positive regulation of isomerase activity	7	-0.892255155350831	-1.43009764744754	0.026581972700693	0.357732908481803	0.338926078357142	708	tags=29%, list=5%, signal=27%	UHRF1/PLSCR1	1031
GO:0035195	GO:0035195	miRNA-mediated post-transcriptional gene silencing	49	0.597828520868988	1.4143571062248	0.0258557198717383	0.357732908481803	0.338926078357142	2787	tags=37%, list=19%, signal=30%	DDX6/ZSWIM8/TNRC6A/EIF4G1/CNOT8/NCBP1/DND1/NCBP2/RIPK1/FMR1/PUM1/MECP2/TIAL1/DHX9/ZC3H10/LIN28A/FXR1/TNRC6B	1032
GO:0021761	GO:0021761	limbic system development	67	-0.60839594024647	-1.39893878146011	0.0262584742049379	0.357732908481803	0.338926078357142	1570	tags=16%, list=10%, signal=15%	MDK/PROX1/SRD5A1/PTEN/CDK5/ALDH1A3/MKKS/OGDH/FGFR1/ANXA3/IGF1R	1033
GO:1905686	GO:1905686	positive regulation of plasma membrane repair	4	-0.953877280815077	-1.39455352256713	0.0261541436616367	0.357732908481803	0.338926078357142	366	tags=75%, list=2%, signal=73%	AHNAK/S100A10/ANXA2	1034
GO:2000342	GO:2000342	negative regulation of chemokine (C-X-C motif) ligand 2 production	4	-0.95365822249756	-1.39423326276591	0.0261541436616367	0.357732908481803	0.338926078357142	547	tags=75%, list=4%, signal=72%	KLF4/OAS3/OAS1	1035
GO:0048003	GO:0048003	antigen processing and presentation of lipid antigen via MHC class Ib	4	-0.953567616910255	-1.39410079882796	0.0261541436616367	0.357732908481803	0.338926078357142	85	tags=50%, list=1%, signal=50%	CD1D/CD1C	1036
GO:0048007	GO:0048007	antigen processing and presentation, exogenous lipid antigen via MHC class Ib	4	-0.953567616910255	-1.39410079882796	0.0261541436616367	0.357732908481803	0.338926078357142	85	tags=50%, list=1%, signal=50%	CD1D/CD1C	1037
GO:1903537	GO:1903537	meiotic cell cycle process involved in oocyte maturation	5	-0.921858524715813	-1.39311814433183	0.0262350595173184	0.357732908481803	0.338926078357142	301	tags=40%, list=2%, signal=39%	LSM14B/NPR2	1038
GO:0007033	GO:0007033	vacuole organization	207	0.468094043151907	1.35580097518251	0.026380580079821	0.357732908481803	0.338926078357142	2310	tags=28%, list=15%, signal=24%	ULK1/SMURF1/RAB20/ARFIP2/ATG9A/MTMR3/SPNS1/SMCR8/VPS18/ATG4D/HPS4/EMC6/VPS11/TMEM41B/ATG2B/RB1CC1/RNASEK/ATG14/WIPI2/AP5Z1/C9orf72/LAPTM5/MFN2/FNIP1/UBQLN1/VPS4A/ATG13/ATG2A/WDR45B/CHMP7/RAB1A/RAB43/ATP2A2/STX12/TOM1/MBTPS1/TMEM175/ARL8B/TMEM39A/IFT88/BECN1/TREX1/RAB5A/VPS33B/BAG3/CHMP2B/ARSB/MTOR/RAB14/ATP6V0B/AMBRA1/GNPTAB/MOAP1/TMEM199/VPS54/TRAF6/ATG16L1/UBQLN2	1039
GO:0140450	GO:0140450	protein targeting to Golgi apparatus	3	-0.951727611626023	-1.34782274528901	0.0261197102827998	0.357732908481803	0.338926078357142	488	tags=100%, list=3%, signal=97%	GOLPH3L/ZDHHC15	1040
GO:0060054	GO:0060054	positive regulation of epithelial cell proliferation involved in wound healing	3	-0.95029192394991	-1.34578954536777	0.0263932126164962	0.357732908481803	0.338926078357142	689	tags=67%, list=5%, signal=64%	LRG1/FZD7	1041
GO:1900141	GO:1900141	regulation of oligodendrocyte apoptotic process	3	-0.950063882717404	-1.34546659670443	0.0263932126164962	0.357732908481803	0.338926078357142	688	tags=67%, list=5%, signal=64%	GAS6/AKAP12	1042
GO:1900127	GO:1900127	positive regulation of hyaluronan biosynthetic process	3	-0.949973383778288	-1.34533843342843	0.0263932126164962	0.357732908481803	0.338926078357142	80	tags=67%, list=1%, signal=66%	NFKB1/PDGFB	1043
GO:0032119	GO:0032119	sequestering of zinc ion	2	-0.97858900192832	-1.32254940954207	0.026360667019726	0.357732908481803	0.338926078357142	325	tags=100%, list=2%, signal=98%	S100A8	1044
GO:0070488	GO:0070488	neutrophil aggregation	2	-0.97858900192832	-1.32254940954207	0.026360667019726	0.357732908481803	0.338926078357142	325	tags=100%, list=2%, signal=98%	S100A8	1045
GO:0090178	GO:0090178	regulation of establishment of planar polarity involved in neural tube closure	1	0.983976063829787	1.31861032439229	0.0266069834735022	0.357732908481803	0.338926078357142	242	tags=100%, list=2%, signal=98%	SEC24B	1046
GO:0140708	GO:0140708	CAT tailing	1	0.983843085106383	1.3184321217672	0.0266069834735022	0.357732908481803	0.338926078357142	244	tags=100%, list=2%, signal=98%	NEMF	1047
GO:0010312	GO:0010312	detoxification of zinc ion	1	-0.983577127659575	-1.30101202189607	0.026547946796533	0.357732908481803	0.338926078357142	249	tags=100%, list=2%, signal=98%		1048
GO:0071580	GO:0071580	regulation of zinc ion transmembrane transport	1	-0.983577127659575	-1.30101202189607	0.026547946796533	0.357732908481803	0.338926078357142	249	tags=100%, list=2%, signal=98%		1049
GO:0071581	GO:0071581	regulation of zinc ion transmembrane import	1	-0.983577127659575	-1.30101202189607	0.026547946796533	0.357732908481803	0.338926078357142	249	tags=100%, list=2%, signal=98%		1050
GO:0071582	GO:0071582	negative regulation of zinc ion transport	1	-0.983577127659575	-1.30101202189607	0.026547946796533	0.357732908481803	0.338926078357142	249	tags=100%, list=2%, signal=98%		1051
GO:0071583	GO:0071583	negative regulation of zinc ion transmembrane transport	1	-0.983577127659575	-1.30101202189607	0.026547946796533	0.357732908481803	0.338926078357142	249	tags=100%, list=2%, signal=98%		1052
GO:0071584	GO:0071584	negative regulation of zinc ion transmembrane import	1	-0.983577127659575	-1.30101202189607	0.026547946796533	0.357732908481803	0.338926078357142	249	tags=100%, list=2%, signal=98%		1053
GO:1990359	GO:1990359	stress response to zinc ion	1	-0.983577127659575	-1.30101202189607	0.026547946796533	0.357732908481803	0.338926078357142	249	tags=100%, list=2%, signal=98%		1054
GO:0019242	GO:0019242	methylglyoxal biosynthetic process	1	-0.983311170212766	-1.30066023063753	0.026547946796533	0.357732908481803	0.338926078357142	253	tags=100%, list=2%, signal=98%		1055
GO:1901137	GO:1901137	carbohydrate derivative biosynthetic process	449	-0.448048542498975	-1.25686500225838	0.0265532658492935	0.357732908481803	0.338926078357142	2338	tags=22%, list=16%, signal=19%	NDUFAB1/GMDS/GALNT4/CHST12/TMTC1/ADSL/RPN2/GALNT7/AKR1A1/DPY19L1/PGM2/NDST1/UST/PLOD3/NDUFA11/SCCPDH/POFUT1/DCXR/MTHFD1/FUT4/IL1B/B3GAT1/ST3GAL6/GNPDA1/AK2/TMSB4X/EXTL2/PAICS/HPRT1/EDEM3/PPARA/HS3ST3B1/CHP1/CMAS/SORD/TKT/CHSY1/GATA1/MGAT3/ALG8/ST8SIA4/B3GALNT2/B3GNT5/GALNT14/EXTL3/DOLPP1/GALNT2/B4GALT5/GALNT13/MAN1A1/B3GNT9/NDUFB10/DPAGT1/GALNT1/NME1/SLC35D2/SRD5A3/PPAT/PIGV/SLC35C1/PRPSAP1/PIGM/…	1056
GO:0008340	GO:0008340	determination of adult lifespan	27	-0.726965086345813	-1.48640841146615	0.0266469268682507	0.357931000639001	0.33911375636048	752	tags=19%, list=5%, signal=18%	SOD1/MSH2/LIPA/TP63/KL	1057
GO:0097510	GO:0097510	base-excision repair, AP site formation via deaminated base removal	1	-0.982845744680851	-1.30004459593508	0.0268412913066608	0.360200996192789	0.341264413101003	260	tags=100%, list=2%, signal=98%		1058
GO:0048562	GO:0048562	embryonic organ morphogenesis	153	-0.522962792493743	-1.34490398541511	0.0269689853098712	0.361572854985412	0.342564150166338	2106	tags=16%, list=14%, signal=14%	TPRN/NDST1/DLL1/MTHFD1/MAFB/ACVR1/NDRG4/MYO6/ID2/RDH10/FZD5/IFT52/PROX1/RNF207/SOD1/FBN1/HYAL1/ALDH1A3/MKKS/MICAL2/FGFR1/VANGL2/SLC39A1/MYO3A	1059
GO:0043487	GO:0043487	regulation of RNA stability	151	0.480472698121882	1.34016615119651	0.0270407491219514	0.362192977390063	0.343151671330107	2014	tags=24%, list=13%, signal=21%	RBM38/IREB2/SECISBP2/TBRG4/GIGYF2/DHX36/ARID5A/CELF1/TNRC6A/NAF1/NRDE2/ROCK1/RC3H2/CNOT8/DKC1/CSDE1/SAMD4B/DND1/PIWIL2/ANGEL2/TARDBP/MAPK14/RBM33/PAN3/FMR1/UPF1/DIS3/RBM10/SENP1/DXO/HNRNPD/PUM1/CNOT4/DCP1A/PABPN1L/YTHDF1	1060
GO:0051785	GO:0051785	positive regulation of nuclear division	41	-0.673312415098322	-1.45183211933288	0.0271393495376914	0.362829081672451	0.343754334168063	875	tags=27%, list=6%, signal=25%	RAD51AP1/CD28/IL1B/INSR/PDGFRB/EREG/LRP5/AURKA/NPR2/PDGFB/PLCB1	1061
GO:2000696	GO:2000696	regulation of epithelial cell differentiation involved in kidney development	7	-0.891138308021159	-1.42830757570725	0.0271162792567629	0.362829081672451	0.343754334168063	684	tags=29%, list=5%, signal=27%	STAT1/MMP9	1062
GO:1902897	GO:1902897	regulation of postsynaptic density protein 95 clustering	3	-0.949279331600406	-1.34435552686952	0.0272137197667058	0.363481084899049	0.344372060106683	249	tags=67%, list=2%, signal=66%	CRIPT/SLC30A1	1063
GO:0007031	GO:0007031	peroxisome organization	35	-0.693134304790822	-1.47340301280433	0.0273142486826646	0.364143449343788	0.344999602550713	8	tags=9%, list=0%, signal=9%	PEX19/ABCD2/SEC16B	1064
GO:1901568	GO:1901568	fatty acid derivative metabolic process	55	-0.627149347950475	-1.4268150060122	0.0273146058283656	0.364143449343788	0.344999602550713	3185	tags=29%, list=21%, signal=23%	PECR/OXCT1/PAM/TECR/AACS/FITM2/ELOVL6/PPT1/HACD2/HACD1/ACSBG2/ALOX15/DGAT2/ACOT7/ACSL6/GGT3P	1065
GO:0050765	GO:0050765	negative regulation of phagocytosis	17	-0.790498094236451	-1.49200199228243	0.0274044482006257	0.364998457366308	0.345809660862838	1564	tags=35%, list=10%, signal=32%	CD300A/CNN2/FCGR2B/CD300LF/PLSCR1/DYSF	1066
GO:1903409	GO:1903409	reactive oxygen species biosynthetic process	39	-0.674329304925697	-1.44936662853644	0.0275756290528336	0.365563754707873	0.346345239241399	2276	tags=28%, list=15%, signal=24%	FYN/TLR4/SLC5A3/MPO/PPARA/PARK7/CD36/RAB27A/SOD1/DUOX2/LIPA	1067
GO:0006487	GO:0006487	protein N-linked glycosylation	64	0.583490316428111	1.43409410185624	0.0275706081537655	0.365563754707873	0.346345239241399	554	tags=8%, list=4%, signal=8%	FUT5/FUT3/ALG9/B4GALT7/MGAT5	1068
GO:1901301	GO:1901301	regulation of cargo loading into COPII-coated vesicle	2	0.979587201477028	1.36146691621791	0.0274822153029579	0.365563754707873	0.346345239241399	242	tags=50%, list=2%, signal=49%	SEC24B	1069
GO:0050792	GO:0050792	regulation of viral process	134	-0.532781762485181	-1.35261775839095	0.0275493309690881	0.365563754707873	0.346345239241399	1582	tags=20%, list=11%, signal=18%	PPARA/TRIM14/APOBEC3F/BSG/PROX1/GBP7/OASL/FCN1/ISG15/BST2/APOBEC3A/TRIM27/STAT1/LTF/IFITM2/OAS3/APOBEC3B/OAS1/IL32/BANF1/PLSCR1/IFIT1/APOBEC3C/OAS2/AXL/APOBEC3G/RSAD2	1070
GO:0060560	GO:0060560	developmental growth involved in morphogenesis	152	0.479810235364192	1.33676027358531	0.0275053668044592	0.365563754707873	0.346345239241399	1288	tags=14%, list=9%, signal=13%	NLGN3/APOE/ULK1/SMURF1/IST1/MAP3K13/ITSN2/ZFYVE27/RYK/FMN1/CRABP2/RND2/MAP1B/MUL1/NRN1L/C9orf72/SIN3A/ANAPC2/TRPC5/GOLGA4/CLASP2/DIP2B	1071
GO:0006968	GO:0006968	cellular defense response	42	-0.660352280879135	-1.42610925005888	0.0276196795784771	0.365806166655987	0.346574907043754	1362	tags=33%, list=9%, signal=30%	KIR3DL2/KLRG1/SPN/CLEC5A/CD300C/NCF2/C5AR1/FOSL1/LILRB2/TYROBP/CX3CR1/CCR5/CCR2/CXCR2	1072
GO:0048771	GO:0048771	tissue remodeling	111	-0.545167056015693	-1.35612098049938	0.0277529674409721	0.367228920528352	0.347922863519088	948	tags=18%, list=6%, signal=17%	MDK/DOCK5/ADRB2/FOXC1/NOL3/CEACAM1/CSF1R/VDR/RAB3D/IL7/TMEM64/RAC2/IL12B/LRP5/LIPA/NPR2/ACE/AXL/CAV1/CCR2	1073
GO:0086005	GO:0086005	ventricular cardiac muscle cell action potential	17	-0.787707416612146	-1.48673481124096	0.0279072681337714	0.368926809090583	0.3495314902298	1469	tags=29%, list=10%, signal=27%	SCN5A/RNF207/KCNE3/TRPM4/CAV1	1074
GO:0008544	GO:0008544	epidermis development	197	-0.498023882086126	-1.31819917872261	0.0279477333874781	0.369118063846897	0.349712690289922	2150	tags=22%, list=14%, signal=19%	APCDD1/MAP2K1/TPRN/PLOD3/TMEM79/DLL1/MAFB/AKR1C3/MYCL/SPINT1/MYO6/IRF6/CD109/PPARA/FLOT2/LIPN/INSR/FABP5/NAB1/AGPAT2/SOS1/KEAP1/MCOLN3/EXTL3/EDA2R/FOXC1/KRT10/VDR/SOD1/EREG/ALOX12B/STMN1/BCL11B/AQP3/PDGFA/OPN3/FGFR1/CSTA/KRT72/TRADD/EMP1/NGFR/KLK14/TP63	1075
GO:0002673	GO:0002673	regulation of acute inflammatory response	29	-0.703086348820431	-1.44327598446845	0.0280225598316478	0.369715218215404	0.350278450899285	2286	tags=41%, list=15%, signal=35%	BTK/NLRP3/IL1B/PTGS2/FCGR2B/PARK7/SPN/CNR1/FFAR2/DNASE1L3/ALOX5AP/PLA2G2D	1076
GO:0043588	GO:0043588	skin development	166	-0.516351613934223	-1.33880958649654	0.0280450267656001	0.369715218215404	0.350278450899285	2150	tags=19%, list=14%, signal=16%	APCDD1/MAP2K1/TMEM79/DLL1/MAFB/AKR1C3/ITGA6/IRF6/CD109/DHCR24/LIPN/SOS1/EXTL3/FOXC1/KRT10/VDR/TNFSF13B/EREG/ALOX12B/STMN1/BCL11B/AQP3/RYR1/PDGFA/OPN3/CSTA/KRT72/TRADD/NGFR/COL1A2/TP63	1077
GO:0036490	GO:0036490	regulation of translation in response to endoplasmic reticulum stress	9	0.851537340354608	1.48044350711575	0.0282512860193914	0.371848043699299	0.35229914891151	648	tags=22%, list=4%, signal=21%	EIF2AK3/EIF4G1	1078
GO:0030098	GO:0030098	lymphocyte differentiation	367	-0.456476267485657	-1.27061555684182	0.0282591941929528	0.371848043699299	0.35229914891151	2105	tags=19%, list=14%, signal=17%	TESPA1/NDFIP1/NLRP3/PIK3R1/CD79B/EGR1/CD28/DLL1/MAFB/SH3RF1/IL1B/LILRB4/IL2RG/STAT6/NHEJ1/CRTAM/ID2/PGLYRP1/TNFRSF9/MDK/MERTK/EOMES/CLEC4E/CBFB/FCGR2B/CD3E/CR2/SOS1/FZD5/SEMA4A/SPN/DTX1/SMARCD3/ZMIZ1/BATF/CD3D/TLR9/ACTL6A/SOD1/TNFSF13B/IL7/ZNF683/CD3G/BLNK/CD27/BCL11B/MSH2/IL12B/RAG1/CTSL/LILRB2/LIPA/TNFSF8/ACTB/SLAMF8/CMTM7/FCER1G/PIK3R3/SOCS3/SHB/CLEC4D/VNN1/CD40LG/NRARP/AXL/CCR2/CAMK4/PLA2G2D/…	1079
GO:1900753	GO:1900753	doxorubicin transport	1	-0.981914893617021	-1.29881332653019	0.0283080143161244	0.372145543759569	0.352581008719058	274	tags=100%, list=2%, signal=98%		1080
GO:0060561	GO:0060561	apoptotic process involved in morphogenesis	17	-0.786438387057429	-1.48433961935156	0.0284100883120315	0.373077291513348	0.353463772380771	1249	tags=29%, list=8%, signal=27%	FZD5/FOXC1/VDR/LRP5/TNFRSF1B	1081
GO:1902691	GO:1902691	respiratory basal cell differentiation	1	0.98251329787234	1.31665009551624	0.0284314431199777	0.373077291513348	0.353463772380771	264	tags=100%, list=2%, signal=98%	CCDC88C	1082
GO:2000725	GO:2000725	regulation of cardiac muscle cell differentiation	10	-0.853825162156002	-1.47237800109677	0.0284787480272957	0.373352968136237	0.353724956058524	373	tags=30%, list=2%, signal=29%	DLL1/EFNB2/FZD7	1083
GO:0016479	GO:0016479	negative regulation of transcription by RNA polymerase I	8	0.89265398690533	1.51247503639257	0.0285863008463972	0.374234546510402	0.354560187858662	999	tags=38%, list=7%, signal=35%	BAZ2A/CREBBP/DDX21	1084
GO:0038134	GO:0038134	ERBB2-EGFR signaling pathway	4	-0.951595229928302	-1.39121720020487	0.0285987098861661	0.374234546510402	0.354560187858662	716	tags=50%, list=5%, signal=48%	EREG/HBEGF	1085
GO:0048634	GO:0048634	regulation of muscle organ development	25	0.711293354873352	1.51208747904811	0.0286358309818933	0.374375256243942	0.354693500162465	935	tags=12%, list=6%, signal=11%	MYF6/USP19/SFMBT1	1086
GO:0003221	GO:0003221	right ventricular cardiac muscle tissue morphogenesis	1	0.982380319148936	1.31647189289115	0.028735519842426	0.374987969414306	0.355274001612193	266	tags=100%, list=2%, signal=98%	CHD7	1087
GO:0003226	GO:0003226	right ventricular compact myocardium morphogenesis	1	0.982380319148936	1.31647189289115	0.028735519842426	0.374987969414306	0.355274001612193	266	tags=100%, list=2%, signal=98%	CHD7	1088
GO:1903729	GO:1903729	regulation of plasma membrane organization	16	-0.796509388035137	-1.48418227547904	0.0287953098484658	0.375423148970173	0.355686302792079	2182	tags=38%, list=15%, signal=32%	XRCC4/PRKCD/ATP10A/FASLG/S100A10/ANXA2	1089
GO:0071277	GO:0071277	cellular response to calcium ion	56	-0.632204453947768	-1.44063513928613	0.0289574026107921	0.375847030496272	0.356087899905239	2401	tags=25%, list=16%, signal=21%	CPNE2/ASPH/CPNE3/IQGAP1/AKR1C3/ITPKC/CPNE5/SCN5A/ITPKA/ALOX5AP/RYR1/ALOX15/CPNE7/RASAL1	1090
GO:0090188	GO:0090188	negative regulation of pancreatic juice secretion	5	-0.919114755796869	-1.38897174424727	0.028933765933002	0.375847030496272	0.356087899905239	118	tags=40%, list=1%, signal=40%	NR1H3/WNK3	1091
GO:0070407	GO:0070407	oxidation-dependent protein catabolic process	1	0.98218085106383	1.3162045889535	0.0290395965949014	0.375847030496272	0.356087899905239	269	tags=100%, list=2%, signal=98%	LONP1	1092
GO:0002276	GO:0002276	basophil activation involved in immune response	1	0.982114361702128	1.31611548764096	0.0290395965949014	0.375847030496272	0.356087899905239	270	tags=100%, list=2%, signal=98%	ENPP3	1093
GO:0045575	GO:0045575	basophil activation	1	0.982114361702128	1.31611548764096	0.0290395965949014	0.375847030496272	0.356087899905239	270	tags=100%, list=2%, signal=98%	ENPP3	1094
GO:0021566	GO:0021566	hypoglossal nerve development	1	0.981981382978723	1.31593728501586	0.0290395965949014	0.375847030496272	0.356087899905239	272	tags=100%, list=2%, signal=98%	ADARB1	1095
GO:0021618	GO:0021618	hypoglossal nerve morphogenesis	1	0.981981382978723	1.31593728501586	0.0290395965949014	0.375847030496272	0.356087899905239	272	tags=100%, list=2%, signal=98%	ADARB1	1096
GO:0021965	GO:0021965	spinal cord ventral commissure morphogenesis	1	0.981981382978723	1.31593728501586	0.0290395965949014	0.375847030496272	0.356087899905239	272	tags=100%, list=2%, signal=98%	ADARB1	1097
GO:0009134	GO:0009134	nucleoside diphosphate catabolic process	91	-0.585534085423608	-1.41204044615366	0.0291067707307756	0.376373343201778	0.356586543158452	2397	tags=30%, list=16%, signal=25%	UCHL1/UCP2/GAPDH/EIF6/PGAM1/HK2/APP/PGK1/NUDT9/DHTKD1/ALDOC/PPARA/NUDT5/INSR/PRKACA/SLC4A4/PKM/HK3/IER3/PGM1/LDHA/ENO1/PFKP/LIPA/OGDH/TPI1/SLC4A1	1098
GO:1905064	GO:1905064	negative regulation of vascular associated smooth muscle cell differentiation	6	-0.918052851553613	-1.43156253737926	0.0291598932810929	0.376374695277233	0.356587824152235	80	tags=33%, list=1%, signal=33%	NFATC1/PDGFB	1099
GO:0060457	GO:0060457	negative regulation of digestive system process	6	-0.917942623093085	-1.43139065301075	0.0291598932810929	0.376374695277233	0.356587824152235	118	tags=33%, list=1%, signal=33%	NR1H3/WNK3	1100
GO:0097305	GO:0097305	response to alcohol	178	-0.506740535893419	-1.32232984326126	0.0292691419280384	0.377441668568837	0.357598704238637	1913	tags=19%, list=13%, signal=16%	SH3RF1/AKR1C3/LARP1/GNAQ/OGG1/PPARA/DAG1/GNG2/CCL3/GOT2/BORCS7/AIFM1/RGS19/TGFBR3/CNR1/IGFBP7/SOD1/PMVK/CD27/PTGER2/FOSL1/LIPA/CD14/CDA/CAT/CYP1B1/CCR5/ADCY5/ACE/S100A8/AHR/NQO1/IGF1R	1101
GO:0045472	GO:0045472	response to ether	16	-0.794092306194231	-1.47967838628383	0.0293049481629266	0.377560484589139	0.357711273831349	681	tags=25%, list=5%, signal=24%	LARP1/ZNF683/LIPA/PLCB1	1102
GO:0090669	GO:0090669	telomerase RNA stabilization	4	0.935466119731295	1.39199697218303	0.0294227589265149	0.37861441943047	0.358709800928372	821	tags=75%, list=5%, signal=71%	DHX36/NAF1/DKC1	1103
GO:0009152	GO:0009152	purine ribonucleotide biosynthetic process	102	-0.561524604154028	-1.37633329125842	0.0294400844521227	0.37861441943047	0.358709800928372	2009	tags=25%, list=13%, signal=21%	NDUFA11/MTHFD1/AK2/TMSB4X/PAICS/HPRT1/PPARA/NDUFB10/NME1/PPAT/PID1/ENO1/NDUFB5/NDUFB6/ADCY9/LIPA/SDHC/NDUFC2/COX11/GUCY2C/NDUFB2/NPR2/NDUFB3/NDUFA8/ADCY5	1104
GO:0071593	GO:0071593	lymphocyte aggregation	5	-0.918399576909642	-1.38789096161357	0.0294745683884428	0.378714861519557	0.358804962549093	820	tags=60%, list=5%, signal=57%	ZAP70/JAM2/RAC2	1105
GO:0051156	GO:0051156	glucose 6-phosphate metabolic process	24	-0.742003525219397	-1.49101087126806	0.0295324350607732	0.378922339288765	0.359001532741538	1997	tags=29%, list=13%, signal=25%	HK2/DERA/TKT/HK3/PGD/PRPS2/TALDO1	1106
GO:0006195	GO:0006195	purine nucleotide catabolic process	115	-0.545490042831319	-1.36087486389689	0.0295440928012863	0.378922339288765	0.359001532741538	2783	tags=29%, list=19%, signal=24%	GALK1/NUDT12/PDE8B/NT5C2/UCHL1/UCP2/GAPDH/NUDT11/EIF6/PGAM1/HK2/APP/PGK1/NUDT9/DHTKD1/HPRT1/ALDOC/PPARA/INSR/PRKACA/SLC4A4/PKM/HK3/IER3/PGM1/LDHA/ITPA/ENO1/PFKP/LIPA/OGDH/TPI1/SLC4A1	1107
GO:0052547	GO:0052547	regulation of peptidase activity	216	-0.490717295249301	-1.30611677090028	0.029619879432432	0.379551487528582	0.359597605231853	2505	tags=29%, list=17%, signal=24%	F2R/CARD16/DNAJA3/GPX1/SERPINA1/ASPH/PSME2/CASP9/PRELID1/GAPDH/MBP/GRAMD4/SERPINH1/MYC/SERPINF1/APP/SH3RF1/PI16/ST20/SPINT1/CST7/EFNA3/CD109/SERPINB2/SOX7/KNG1/SERPINE3/PTGS2/CTSH/PYCARD/THBS1/SERPINA12/AIFM1/DAPK1/LXN/NOL3/FASLG/PSENEN/CTSD/PDCD6/TNFSF10/RPS27L/SERPINF2/EGLN3/GRN/LTF/CLEC7A/SERPING1/IFI6/SERPINI1/ARL6IP5/CSTA/S100A9/CSTB/NLRC4/MEFV/PERP/NGFR/USP47/S100A8/MMP9/CASP1	1108
GO:0033690	GO:0033690	positive regulation of osteoblast proliferation	9	-0.864209805611986	-1.45055049481124	0.0297588974460012	0.380040927707069	0.360061314430397	1335	tags=44%, list=9%, signal=41%	GATA1/LTF/LRP5/IGF1R	1109
GO:0038163	GO:0038163	thrombopoietin-mediated signaling pathway	4	0.93510339699465	1.39145723168308	0.0297552159619704	0.380040927707069	0.360061314430397	378	tags=50%, list=3%, signal=49%	CIB1/RBM15	1110
GO:0048752	GO:0048752	semicircular canal morphogenesis	4	0.934563177675265	1.39065337183072	0.0297552159619704	0.380040927707069	0.360061314430397	266	tags=25%, list=2%, signal=25%	CHD7	1111
GO:0009261	GO:0009261	ribonucleotide catabolic process	112	-0.537701465726043	-1.3416689355428	0.0297651437956234	0.380040927707069	0.360061314430397	2397	tags=32%, list=16%, signal=27%	ENTPD7/PDE4A/GPI/GALK1/PDE8B/NT5C2/UCHL1/UCP2/GAPDH/NUDT11/EIF6/PGAM1/HK2/APP/PGK1/NUDT9/DHTKD1/HPRT1/ALDOC/PPARA/INSR/PRKACA/SLC4A4/PKM/HK3/IER3/PGM1/LDHA/ITPA/DPYD/ENO1/PFKP/LIPA/OGDH/TPI1/SLC4A1	1112
GO:0038180	GO:0038180	nerve growth factor signaling pathway	10	-0.851748064637546	-1.4687961522267	0.030018099237999	0.382582561024336	0.36246932832126	136	tags=20%, list=1%, signal=20%	BDNF/SORT1	1113
GO:0034699	GO:0034699	response to luteinizing hormone	5	-0.91772333124073	-1.38686901509344	0.0300153711222937	0.382582561024336	0.36246932832126	1041	tags=60%, list=7%, signal=56%	TGFBR3/NPR2/CYP1B1	1114
GO:0010954	GO:0010954	positive regulation of protein processing	17	-0.784765026650085	-1.48118128528375	0.030421371233171	0.383590256455206	0.363424046918475	601	tags=29%, list=4%, signal=28%	PLGRKT/ENO1/S100A10/NLRC4/ANXA2	1115
GO:1902337	GO:1902337	regulation of apoptotic process involved in morphogenesis	9	-0.862224222979634	-1.44721775332747	0.0302764305567426	0.383590256455206	0.363424046918475	948	tags=44%, list=6%, signal=42%	BAX/FOXC1/VDR/TNFRSF1B	1116
GO:1904748	GO:1904748	regulation of apoptotic process involved in development	9	-0.862224222979634	-1.44721775332747	0.0302764305567426	0.383590256455206	0.363424046918475	948	tags=44%, list=6%, signal=42%	BAX/FOXC1/VDR/TNFRSF1B	1117
GO:0033108	GO:0033108	mitochondrial respiratory chain complex assembly	87	-0.58434281306434	-1.39471366218762	0.0302076940160584	0.383590256455206	0.363424046918475	1602	tags=17%, list=11%, signal=15%	SAMM50/OMA1/AIFM1/NDUFB10/NDUFAF1/NDUFB5/NDUFB6/COA3/NDUFC2/LYRM7/NDUFB2/NDUFB3/NDUFA8/SDHAF3/TMEM223	1118
GO:1904636	GO:1904636	response to ionomycin	4	-0.95036298727035	-1.3894156808964	0.0302328738115857	0.383590256455206	0.363424046918475	681	tags=50%, list=5%, signal=48%	ZNF683/PLCB1	1119
GO:1904637	GO:1904637	cellular response to ionomycin	4	-0.95036298727035	-1.3894156808964	0.0302328738115857	0.383590256455206	0.363424046918475	681	tags=50%, list=5%, signal=48%	ZNF683/PLCB1	1120
GO:0015744	GO:0015744	succinate transport	4	0.93343364814249	1.38897260364847	0.0304201301475489	0.383590256455206	0.363424046918475	240	tags=25%, list=2%, signal=25%	SLC25A10	1121
GO:0071422	GO:0071422	succinate transmembrane transport	4	0.93343364814249	1.38897260364847	0.0304201301475489	0.383590256455206	0.363424046918475	240	tags=25%, list=2%, signal=25%	SLC25A10	1122
GO:0051783	GO:0051783	regulation of nuclear division	110	-0.549878084673019	-1.36489595514685	0.0303752432218306	0.383590256455206	0.363424046918475	2963	tags=27%, list=20%, signal=22%	NME6/CCNB1/DYNC1LI1/PRMT5/HORMAD1/CENPF/SIRT2/LCMT1/RAD51AP1/DUSP1/PLK1/CD28/RCC1/IL1B/CDCA2/CDCA8/INSR/PDXP/PSMA8/PDGFRB/EREG/TOM1L1/LRP5/TTK/AURKA/TRIP13/NPR2/MKI67/PDGFB/PLCB1	1123
GO:0003012	GO:0003012	muscle system process	264	-0.477393785083831	-1.29939748115114	0.0302620010560561	0.383590256455206	0.363424046918475	1681	tags=16%, list=11%, signal=14%	TMOD4/EHD3/PPARA/DAG1/DOCK5/ADRB2/LMNA/ADRA2B/SCN5A/TBCE/TPM2/PTGS2/MYLK2/PRKACA/CHRNB1/KCNIP2/HOMER1/GSTO1/SSPN/NOL3/MYOF/RNF207/KCNJ2/SOD1/GATM/ENO1/TIAM1/MKKS/GTF2IRD1/RYR1/KCNJ12/FKBP1A/KCNE3/TNFRSF1B/SLC8A1/KLHL41/MYOM2/TRPM4/CAV1/ACE2/PROK2	1124
GO:0006463	GO:0006463	steroid hormone receptor complex assembly	1	-0.980984042553191	-1.2975820571253	0.0303643177034276	0.383590256455206	0.363424046918475	288	tags=100%, list=2%, signal=98%		1125
GO:1903621	GO:1903621	protein localization to photoreceptor connecting cilium	1	-0.980651595744681	-1.29714231805213	0.0303643177034276	0.383590256455206	0.363424046918475	293	tags=100%, list=2%, signal=98%		1126
GO:1900223	GO:1900223	positive regulation of amyloid-beta clearance	6	0.915523739960111	1.4823898798058	0.0307714837868905	0.385948345235222	0.36565816562458	718	tags=50%, list=5%, signal=48%	APOE/ROCK1/TREM2	1127
GO:1903018	GO:1903018	regulation of glycoprotein metabolic process	35	-0.688621336053377	-1.4638097468406	0.0306393823100127	0.385948345235222	0.36565816562458	1745	tags=17%, list=12%, signal=15%	PTX3/CHP1/GATA1/ITM2C/HBEGF/PLCB1	1128
GO:0033137	GO:0033137	negative regulation of peptidyl-serine phosphorylation	13	-0.813502311458259	-1.44975723344983	0.0307410532920489	0.385948345235222	0.36565816562458	1101	tags=23%, list=7%, signal=21%	GADD45A/PTEN/CAV1	1129
GO:0006689	GO:0006689	ganglioside catabolic process	5	0.92506725239385	1.44115272319574	0.0306929564268991	0.385948345235222	0.36565816562458	174	tags=20%, list=1%, signal=20%	NEU3	1130
GO:0042148	GO:0042148	DNA strand invasion	5	0.924748462644767	1.44065608393646	0.0306929564268991	0.385948345235222	0.36565816562458	649	tags=40%, list=4%, signal=38%	WRN/RAD51	1131
GO:0060264	GO:0060264	regulation of respiratory burst involved in inflammatory response	6	-0.916505144508342	-1.42914912575366	0.0307649811674852	0.385948345235222	0.36565816562458	632	tags=50%, list=4%, signal=48%	GRN/SLAMF8/S100A9	1132
GO:0060261	GO:0060261	positive regulation of transcription initiation by RNA polymerase II	61	0.569372972929141	1.37494306178246	0.0309160363102906	0.386189314924721	0.365886466991126	2477	tags=30%, list=16%, signal=25%	TAF11/MED23/DHX36/MED6/TBP/MDC1/KAT8/MED14/MED21/MED10/PSMC6/MED29/MED24/MED30/MED15/CAND1/MED28/MED26	1133
GO:0001549	GO:0001549	cumulus cell differentiation	1	-0.980119680851064	-1.29643873553505	0.0309538977591444	0.386189314924721	0.365886466991126	301	tags=100%, list=2%, signal=98%		1134
GO:0021647	GO:0021647	vestibulocochlear nerve maturation	1	-0.980119680851064	-1.29643873553505	0.0309538977591444	0.386189314924721	0.365886466991126	301	tags=100%, list=2%, signal=98%		1135
GO:0035483	GO:0035483	gastric emptying	1	-0.980119680851064	-1.29643873553505	0.0309538977591444	0.386189314924721	0.365886466991126	301	tags=100%, list=2%, signal=98%		1136
GO:0061939	GO:0061939	c-di-GMP signaling	1	-0.980119680851064	-1.29643873553505	0.0309538977591444	0.386189314924721	0.365886466991126	301	tags=100%, list=2%, signal=98%		1137
GO:0098771	GO:0098771	inorganic ion homeostasis	347	-0.455016485773807	-1.26390759285137	0.0308641975308642	0.386189314924721	0.365886466991126	1810	tags=14%, list=12%, signal=13%	GLRX5/C19orf12/KCTD7/ATOX1/HYAL2/CYB561A3/ANK3/ERO1A/SLC31A2/ATP2C2/PRKACA/SLC22A17/CCL3/COMMD1/ALAS2/SLC12A1/EGLN1/SLC24A4/GSTO1/CNR1/NOL3/S100A14/SLC1A3/FASLG/KCNJ2/MT2A/VDR/SOD1/TMEM64/MCUR1/RYR1/FKBP1A/KCNE3/SLC8A1/FGFR1/TUNAR/S100A9/SLC30A1/CCR5/MT1F/MT1X/CISD1/S100A8/CAV1/STEAP4/CCR2/BOLA3/PLCB1/KL	1138
GO:0071347	GO:0071347	cellular response to interleukin-1	66	-0.61121268707173	-1.41080837243358	0.031034849777498	0.386859347797117	0.366521274716184	2292	tags=27%, list=15%, signal=23%	MYLK3/IL1RN/EGR1/IL1B/HYAL2/IRAK3/PYCARD/CCL3/GBP1/CAMP/IL1R1/AKAP12/HYAL1/IL1R2/HYAL3/ADAMTS7/MAPK11/PLCB1	1139
GO:0060347	GO:0060347	heart trabecula formation	5	-0.917049612421895	-1.38585088716433	0.0310969773671343	0.38695432485414	0.366611258613967	1108	tags=60%, list=7%, signal=56%	EGLN1/TGFBR3/FKBP1A	1140
GO:0048588	GO:0048588	developmental cell growth	151	0.471948981193739	1.31639123754558	0.0310841155707485	0.38695432485414	0.366611258613967	1288	tags=15%, list=9%, signal=13%	NLGN3/APOE/ULK1/SMURF1/IST1/MAP3K13/ITSN2/ZFYVE27/RYK/CRABP2/RND2/MAP1B/KMT2D/MUL1/NRN1L/C9orf72/SIN3A/ANAPC2/TRPC5/GOLGA4/CLASP2/DIP2B	1141
GO:0090308	GO:0090308	regulation of DNA methylation-dependent heterochromatin formation	15	0.786230503618776	1.50786766108968	0.031153509451604	0.387212508845277	0.366855869287282	1889	tags=27%, list=13%, signal=23%	SAMD1/SETDB1/KMT2A/DYRK1A	1142
GO:0019228	GO:0019228	neuronal action potential	17	-0.782589989141789	-1.47707607577177	0.031427013870241	0.387212508845277	0.366855869287282	1539	tags=41%, list=10%, signal=37%	ANK3/CACNA1I/SOD1/BBS10/KCNA2/NPR2/KCNMB4	1143
GO:0010421	GO:0010421	hydrogen peroxide-mediated programmed cell death	10	-0.850280185880615	-1.46626487007928	0.031557452375524	0.387212508845277	0.366855869287282	1286	tags=20%, list=9%, signal=18%	FOXO3/PARK7	1144
GO:0097468	GO:0097468	programmed cell death in response to reactive oxygen species	10	-0.850280185880615	-1.46626487007928	0.031557452375524	0.387212508845277	0.366855869287282	1286	tags=20%, list=9%, signal=18%	FOXO3/PARK7	1145
GO:0002864	GO:0002864	regulation of acute inflammatory response to antigenic stimulus	10	-0.849905445951846	-1.46561865016014	0.031557452375524	0.387212508845277	0.366855869287282	1311	tags=60%, list=9%, signal=55%	BTK/FCGR2B/PARK7/SPN/CNR1/PLA2G2D	1146
GO:0006382	GO:0006382	adenosine to inosine editing	3	0.953684781648672	1.37336683713393	0.0314010582960253	0.387212508845277	0.366855869287282	680	tags=67%, list=5%, signal=64%	ADARB1/ADAR	1147
GO:0043467	GO:0043467	regulation of generation of precursor metabolites and energy	114	-0.546231317306998	-1.36125382297803	0.0313404420080376	0.387212508845277	0.366855869287282	2430	tags=20%, list=16%, signal=17%	GRB10/UCHL1/PRELID1/EIF6/CHCHD4/APP/COX7A2L/PPP1R3D/PPARA/INSR/PRKACA/SLC4A4/PARK7/IER3/PRDM16/PPP1CA/SLC35A4/OPN3/IRS1/SORBS1/OAS1/CISD1/SLC4A1	1148
GO:2001206	GO:2001206	positive regulation of osteoclast development	3	-0.947054757471709	-1.34120511747442	0.0316086278174162	0.387212508845277	0.366855869287282	401	tags=67%, list=3%, signal=65%	GPR68/TYROBP	1149
GO:0007619	GO:0007619	courtship behavior	3	-0.946693208961509	-1.34069309775405	0.0316086278174162	0.387212508845277	0.366855869287282	444	tags=67%, list=3%, signal=65%	THRA/THRB	1150
GO:0045924	GO:0045924	regulation of female receptivity	3	-0.946489161182589	-1.3404041282693	0.0316086278174162	0.387212508845277	0.366855869287282	444	tags=67%, list=3%, signal=65%	THRA/THRB	1151
GO:0060180	GO:0060180	female mating behavior	3	-0.946489161182589	-1.3404041282693	0.0316086278174162	0.387212508845277	0.366855869287282	444	tags=67%, list=3%, signal=65%	THRA/THRB	1152
GO:2000367	GO:2000367	regulation of acrosomal vesicle exocytosis	3	-0.946389918988194	-1.34026358292286	0.0316086278174162	0.387212508845277	0.366855869287282	171	tags=67%, list=1%, signal=66%	STXBP1/HYAL3	1153
GO:0061299	GO:0061299	retina vasculature morphogenesis in camera-type eye	3	-0.946321371452978	-1.3401665069045	0.0316086278174162	0.387212508845277	0.366855869287282	516	tags=100%, list=3%, signal=97%	LRP5/CYP1B1	1154
GO:0038108	GO:0038108	negative regulation of appetite by leptin-mediated signaling pathway	3	-0.946210140154919	-1.34000898276453	0.0316086278174162	0.387212508845277	0.366855869287282	510	tags=67%, list=3%, signal=64%	BBS4/MKKS	1155
GO:0051620	GO:0051620	norepinephrine uptake	3	-0.946016954850596	-1.33973539655767	0.0316086278174162	0.387212508845277	0.366855869287282	416	tags=67%, list=3%, signal=65%	SNCA/ACTB	1156
GO:0006065	GO:0006065	UDP-glucuronate biosynthetic process	2	-0.976727176009043	-1.32003317773755	0.0313454479900274	0.387212508845277	0.366855869287282	353	tags=100%, list=2%, signal=98%	UGDH	1157
GO:0098660	GO:0098660	inorganic ion transmembrane transport	559	-0.431045151248706	-1.22195257957283	0.0313630880579011	0.387212508845277	0.366855869287282	1825	tags=14%, list=12%, signal=13%	TTYH2/COX7A2L/TMSB4X/SLC26A7/PANX1/OXSR1/ACTN4/EHD3/ORAI3/ATP6AP2/ANK3/ERO1A/SLC31A2/ATP2C2/CHP1/SCN5A/TMC2/BEST1/PRKACA/SLC4A4/CCL3/SLC41A2/KCNIP2/COX5A/COMMD1/PARK7/SLC38A5/MCOLN3/CACNA1I/ATP6V0E2/GPM6A/SLC12A1/SLC24A4/NDUFB10/GSTO1/RRAD/NOL3/SLC1A3/SLC6A9/VDAC1/FASLG/UQCR10/TLR9/KCNK6/KCNJ2/VDR/RACGAP1/MRS2/NDUFB5/ANO8/NDUFB6/MCUR1/RYR1/KCNJ12/FKBP1A/KCNE3/NDUFC2/ATP6V0E1/SLC8A1/CLIC1/KCNA2/ND…	1158
GO:0016192	GO:0016192	vesicle-mediated transport	1220	-0.396174345557433	-1.16494886579873	0.0314533622559653	0.387212508845277	0.366855869287282	2068	tags=15%, list=14%, signal=14%	PRKCD/CHM/KRT18/STX1A/VAMP8/NCALD/TMEM79/PECAM1/CLTCL1/APP/COPG2/SH3KBP1/COPZ1/STARD3NL/KLRC2/GRIP1/DLL1/SDC4/RER1/P2RY1/PPT1/STXBP3/LILRB4/IL2RG/DENND3/NCDN/PLD1/RIMS3/TRAPPC6B/RAB39A/ESYT2/NDRG4/MYO6/LYAR/AP2B1/PTX3/ENPP2/SNX33/VAMP5/EHD3/NECAP2/AP2S1/CD300A/RALB/ATP6AP2/ANK3/MERTK/INSR/ADRB2/HMMR/CNN2/RAB11A/ACKR3/APOBR/ALS2CL/BCAP31/GATA1/SNAP29/PYCARD/AP1S1/FCGR2B/RINL/CCL3/COMMD1/ARRB1/RILP…	1159
GO:0014823	GO:0014823	response to activity	54	-0.626407934565031	-1.41550585010875	0.0316642617074629	0.387559644588412	0.367184755317303	2210	tags=22%, list=15%, signal=19%	ALAD/ADSL/GCLM/HSPA8/DAG1/CRY1/ANGPT2/SRD5A1/FNDC5/CAT/ANXA2/KL	1160
GO:0046620	GO:0046620	regulation of organ growth	56	-0.628957756620774	-1.43323673165599	0.0317372565586616	0.387939687679422	0.367544818681307	2379	tags=23%, list=16%, signal=20%	RUNX1/DUSP6/PI16/PPARA/PROX1/TGFBR3/PTEN/FOXC1/SOD1/IL7/FGFR1/WWC2/MAPK11	1161
GO:0006273	GO:0006273	lagging strand elongation	4	0.930361947421976	1.3844018361859	0.0317499589437589	0.387939687679422	0.367544818681307	167	tags=25%, list=1%, signal=25%	LIG3	1162
GO:0034389	GO:0034389	lipid droplet organization	28	0.690235128046553	1.49452719382591	0.0319188544396286	0.389578677796512	0.369097643371685	1629	tags=25%, list=11%, signal=22%	FAF2/CDS2/PISD/PLIN2/AUP1/PNPLA2/RAB18	1163
GO:1904044	GO:1904044	response to aldosterone	14	-0.813886050654724	-1.46649557878135	0.0319389759793731	0.389578677796512	0.369097643371685	2240	tags=36%, list=15%, signal=30%	SGK1/SH3RF1/AIFM1/ACE/IGF1R	1164
GO:0048642	GO:0048642	negative regulation of skeletal muscle tissue development	3	0.953146114657879	1.37259112235307	0.0320586661354484	0.390033369144042	0.369528430564106	249	tags=33%, list=2%, signal=33%	USP19	1165
GO:0090296	GO:0090296	regulation of mitochondrial DNA replication	3	0.952859191201677	1.37217793429856	0.0320586661354484	0.390033369144042	0.369528430564106	672	tags=67%, list=4%, signal=64%	LIG3/SSBP1	1166
GO:0009725	GO:0009725	response to hormone	617	-0.426799675414558	-1.21838755684777	0.0320284697508897	0.390033369144042	0.369528430564106	2430	tags=19%, list=16%, signal=17%	GRB10/GPX1/ALAD/PRKCQ/CTNNA1/PIP4K2B/GNAI2/UCP2/CPEB1/CASP9/IL1RN/ANG/SGK1/PDK2/EIF6/SKP2/ASIP/GCLM/PCNA/ARPC1B/PRKCA/HSPA8/AGTRAP/ZDHHC7/PIK3R1/PRKCD/SERPINF1/EGR1/PDCD7/SH3RF1/LPIN2/IL1B/AKR1C3/STXBP3/CRLS1/STAT6/BCAR3/GNAQ/PRMT2/ACTN4/BRD8/DHCR24/PPARA/DAG1/CRY1/INSR/CDC6/TXN2/CTSB/CTBP2/GNG2/PTGS2/PRKACA/CTSH/GTF2H1/EIF4EBP2/BSG/GATA1/ADTRP/THBS1/PARK7/PKM/SERPINA12/SOS1/EGR2/AIFM1/PIP4K2A/TR…	1167
GO:0030961	GO:0030961	peptidyl-arginine hydroxylation	1	0.97998670212766	1.31326424563943	0.0320863574332595	0.390036046949844	0.369530967591585	302	tags=100%, list=2%, signal=98%	NDUFAF5	1168
GO:0034250	GO:0034250	positive regulation of amide metabolic process	25	0.707172063599672	1.50332632179879	0.0321422081297014	0.39038072799444	0.369857527972134	2912	tags=48%, list=19%, signal=39%	APOE/ENPP7/RELA/IFNGR1/IFNG/EPHA4/ABCA2/SPHK2/CASP3/PICALM/ABCG1/SP1	1169
GO:0031952	GO:0031952	regulation of protein autophosphorylation	25	-0.729783711624291	-1.48369398325137	0.0323561554755224	0.391978029776771	0.371370855978036	739	tags=24%, list=5%, signal=23%	CHP1/RAP2A/TOM1L1/PDGFA/CAV1/PDGFB	1170
GO:1905908	GO:1905908	positive regulation of amyloid fibril formation	5	0.922710526871903	1.43748120483317	0.0323701508996041	0.391978029776771	0.371370855978036	155	tags=40%, list=1%, signal=40%	APOE/USP8	1171
GO:0050748	GO:0050748	negative regulation of lipoprotein metabolic process	4	-0.949466899385717	-1.38810561455854	0.032411762710095	0.391978029776771	0.371370855978036	214	tags=50%, list=1%, signal=49%	ITGAV/DBI	1172
GO:0042713	GO:0042713	sperm ejaculation	4	-0.949318813230203	-1.3878891149375	0.032411762710095	0.391978029776771	0.371370855978036	106	tags=50%, list=1%, signal=50%	TACR1/ACVR2A	1173
GO:0007267	GO:0007267	cell-cell signaling	726	-0.417901676334101	-1.20444725028588	0.0324074074074074	0.391978029776771	0.371370855978036	1975	tags=19%, list=13%, signal=18%	CDKL5/BTK/VDAC3/FYN/LAMA2/IL1RN/MBP/RAB44/ASIP/CTF1/RTN4/ALDH5A1/PRKCA/FGFBP2/RPS6KA2/STX1A/VAMP8/APP/SH3KBP1/DLL1/P2RY1/IL1B/PPT1/STXBP3/NCDN/RASGRF2/NADK/RIMS3/PANX1/GNAQ/DBN1/RASGRF1/MAP1A/RGS10/EFNA3/NTNG2/LYNX1/CCL4/DAG1/CRY1/MERTK/TRIO/ADRB2/ADRA2B/NETO1/FGFBP3/SCN5A/CHRFAM7A/CALHM2/FABP5/PTGS2/MYLK2/BEST1/PRKACA/CHRNB1/PNKD/EIF4EBP2/GATA1/SNAP29/CPEB3/CCL3/KCNIP2/PARK7/CNP/SNAPIN/KIF5A/PSM…	1174
GO:0061760	GO:0061760	antifungal innate immune response	14	-0.813238640377935	-1.46532904655266	0.0324582975723732	0.39220673100643	0.371587533865494	1377	tags=36%, list=9%, signal=32%	CLEC4E/CLEC7A/CX3CR1/CLEC4D/CLEC4C	1175
GO:0016554	GO:0016554	cytidine to uridine editing	10	-0.848156619197168	-1.46260288750117	0.0325836887361584	0.393387085608823	0.372705834550096	1554	tags=50%, list=10%, signal=45%	APOBEC3F/APOBEC3A/APOBEC3B/APOBEC3C/APOBEC3G	1176
GO:0006433	GO:0006433	prolyl-tRNA aminoacylation	1	-0.978922872340426	-1.29485567487162	0.0327226398901869	0.393392075496082	0.372710562107668	319	tags=100%, list=2%, signal=98%		1177
GO:0150089	GO:0150089	multiple spine synapse organization	1	-0.978656914893617	-1.29450388361308	0.0327226398901869	0.393392075496082	0.372710562107668	323	tags=100%, list=2%, signal=98%		1178
GO:0150090	GO:0150090	multiple spine synapse organization, single dendrite	1	-0.978656914893617	-1.29450388361308	0.0327226398901869	0.393392075496082	0.372710562107668	323	tags=100%, list=2%, signal=98%		1179
GO:1904150	GO:1904150	negative regulation of microglial cell mediated cytotoxicity	1	-0.978656914893617	-1.29450388361308	0.0327226398901869	0.393392075496082	0.372710562107668	323	tags=100%, list=2%, signal=98%		1180
GO:0051607	GO:0051607	defense response to virus	254	-0.473205760814999	-1.27981967623165	0.0326797385620915	0.393392075496082	0.372710562107668	1664	tags=19%, list=11%, signal=17%	IFITM1/SKP2/MX1/TRIM56/VAMP8/PRF1/IFNA21/IL1B/IRF7/HYAL2/IRF5/TLR8/APOBEC3F/ZMYND11/PARP9/PYCARD/SPN/GBP7/OASL/IFI44L/ISG15/BST2/GBP1/DTX3L/APOBEC3A/TLR9/UBL7/TRIM27/IRF2/RNASE2/EXOSC5/STAT1/IL12B/IFITM2/OAS3/RNASE6/IFI6/APOBEC3B/OAS1/PLSCR1/IFIT1/TLR7/APOBEC3C/OAS2/APOBEC3G/IFIT3/CASP1/RSAD2	1181
GO:0120186	GO:0120186	negative regulation of protein localization to chromatin	6	0.911569432539948	1.47598717822043	0.0328115620482351	0.394127375601389	0.373407205819215	1224	tags=50%, list=8%, signal=46%	CDK9/SIRT6/RNF4	1182
GO:0006607	GO:0006607	NLS-bearing protein import into nucleus	16	0.768262603408248	1.48319680422667	0.0328627496753199	0.394408554429579	0.373673602438861	1168	tags=31%, list=8%, signal=29%	KPNA5/KPNA6/NUP54/RGPD4/RANBP2	1183
GO:1905600	GO:1905600	regulation of receptor-mediated endocytosis involved in cholesterol transport	4	-0.947597025396837	-1.38537188831262	0.0329564855026019	0.3951994773361	0.374422944734842	71	tags=75%, list=0%, signal=75%	LDLRAP1/ANXA2/ANXA2P2	1184
GO:0030217	GO:0030217	T cell differentiation	279	-0.472429982724056	-1.28418443678366	0.0330250990752972	0.395688064701325	0.374885845954451	2105	tags=19%, list=14%, signal=17%	TESPA1/NLRP3/PIK3R1/EGR1/CD28/MAFB/SH3RF1/IL1B/LILRB4/IL2RG/STAT6/NHEJ1/CRTAM/TNFRSF9/MDK/EOMES/CLEC4E/CBFB/CD3E/SOS1/FZD5/SEMA4A/SPN/DTX1/SMARCD3/ZMIZ1/BATF/CD3D/ACTL6A/SOD1/IL7/ZNF683/CD3G/CD27/BCL11B/IL12B/RAG1/CTSL/LILRB2/LIPA/TNFSF8/ACTB/FCER1G/PIK3R3/SOCS3/SHB/CLEC4D/VNN1/NRARP/CCR2/CAMK4/PLA2G2D/FZD7/RSAD2	1185
GO:0019065	GO:0019065	receptor-mediated endocytosis of virus by host cell	10	-0.846203805783622	-1.45923536023939	0.0330968071710547	0.396212873705425	0.37538306455925	551	tags=40%, list=4%, signal=39%	CTSL/DPP4/CAV1/ACE2	1186
GO:0043410	GO:0043410	positive regulation of MAPK cascade	284	-0.471353824253332	-1.28581833538516	0.0333007762262785	0.398318804431931	0.377378281732464	1503	tags=21%, list=10%, signal=20%	TAOK1/FLT1/IL6R/TLR4/MST1R/LTBR/PRKCA/MAP2K1/NDST1/APP/P2RY1/IQGAP1/SH3RF1/DHX33/IL1B/TNIK/BCAR3/NDRG4/INSR/ADRB2/ADRA2B/ACKR3/PYCARD/FCGR2B/CCL3/ARRB1/THBS1/EDA2R/GADD45A/KLHDC10/C5AR1/DOK1/LILRA5/PDGFRB/MFHAS1/TLR9/CSF1R/CD36/LAMTOR2/SOD1/ALOX12B/AKAP12/SERPINF2/CD27/NMNAT1/DOK6/PDGFA/ALOX15/FGFR1/ARL6IP5/CHI3L1/FPR2/S100A12/IGF1R/PDE6G/PDGFB/FZD7/PLCB1/DUSP15/DUSP19/KL	1187
GO:0010766	GO:0010766	negative regulation of sodium ion transport	9	-0.858642636195479	-1.44120616627045	0.0333816333945577	0.398949857690177	0.37797615909007	1291	tags=22%, list=9%, signal=20%	COMMD1/NEDD4	1188
GO:1901525	GO:1901525	negative regulation of mitophagy	9	0.84459259553171	1.46836969438388	0.0335816526424551	0.399658260031499	0.378647319114072	83	tags=11%, list=1%, signal=11%	USP30	1189
GO:1903147	GO:1903147	negative regulation of autophagy of mitochondrion	9	0.84459259553171	1.46836969438388	0.0335816526424551	0.399658260031499	0.378647319114072	83	tags=11%, list=1%, signal=11%	USP30	1190
GO:0038130	GO:0038130	ERBB4 signaling pathway	4	-0.94684892333541	-1.38427817491155	0.0335012085001033	0.399658260031499	0.378647319114072	716	tags=50%, list=5%, signal=48%	EREG/HBEGF	1191
GO:0072209	GO:0072209	metanephric mesangial cell differentiation	2	-0.9759344785005	-1.31896185809283	0.0335645387406573	0.399658260031499	0.378647319114072	80	tags=100%, list=1%, signal=99%	PDGFB	1192
GO:0072254	GO:0072254	metanephric glomerular mesangial cell differentiation	2	-0.9759344785005	-1.31896185809283	0.0335645387406573	0.399658260031499	0.378647319114072	80	tags=100%, list=1%, signal=99%	PDGFB	1193
GO:0042462	GO:0042462	eye photoreceptor cell development	20	-0.763821191458383	-1.47877964409663	0.0336634748886748	0.400296496205532	0.379252001765296	444	tags=15%, list=3%, signal=15%	PAX6/THRB/SAMD7	1194
GO:0044806	GO:0044806	G-quadruplex DNA unwinding	8	0.880413745147326	1.49173569016215	0.0337215077699903	0.400316026185888	0.379270505010303	489	tags=38%, list=3%, signal=36%	DHX36/BRIP1/WRN	1195
GO:0006814	GO:0006814	sodium ion transport	133	-0.531188726682224	-1.34704514329305	0.0337205154624626	0.400316026185888	0.379270505010303	1728	tags=19%, list=11%, signal=17%	SGK1/SLC6A8/SLC5A3/SLC13A4/OXSR1/ACTN4/ANK3/CHP1/ADRB2/SCN5A/SLC4A4/COMMD1/SLC38A5/MCOLN3/SLC12A1/SLC24A4/SLC6A9/KCNE3/SLC8A1/SLC5A10/TRPM4/FXYD6/NEDD4/WNK3/SLC4A11	1196
GO:0015761	GO:0015761	mannose transmembrane transport	1	-0.978390957446808	-1.29415209235454	0.033901802776719	0.40212013017866	0.380979763165538	327	tags=100%, list=2%, signal=98%		1197
GO:0071035	GO:0071035	nuclear polyadenylation-dependent rRNA catabolic process	7	0.871967139360937	1.44455985624251	0.0340169921763497	0.402477712433178	0.381318546510152	494	tags=29%, list=3%, signal=28%	EXOSC10/EXOSC9	1198
GO:0071038	GO:0071038	TRAMP-dependent tRNA surveillance pathway	7	0.871967139360937	1.44455985624251	0.0340169921763497	0.402477712433178	0.381318546510152	494	tags=29%, list=3%, signal=28%	EXOSC10/EXOSC9	1199
GO:0019058	GO:0019058	viral life cycle	255	-0.46928614144942	-1.26884831574289	0.0339869281045752	0.402477712433178	0.381318546510152	1745	tags=19%, list=12%, signal=17%	PTX3/CDHR3/HYAL2/DAG1/APOBEC3F/INSR/CTSB/CTBP2/SELPLG/BSG/CR2/NCAM1/PROX1/GBP7/PCSK5/OASL/CLEC5A/FCN1/ISG15/BST2/SLC52A1/CHMP5/APOBEC3A/SLC52A2/ANPEP/PVR/LTF/CTSL/IFITM2/OAS3/SLC1A5/DPP4/EFNB2/APOBEC3B/OAS1/IL32/BANF1/PLSCR1/CCR5/IFIT1/APOBEC3C/OAS2/AXL/CAV1/NEDD4/APOBEC3G/ACE2/RSAD2	1200
[truncated: 12,998 more rows]
