# Supplementary material for: C to U RNA editing of MFN1 is regulated by ADARB1 and associates with favourable prognosis in chronic lymphocytic leukemia
Source: Sci Rep. 2025 Aug 14;15:29856. doi: 10.1038/s41598-025-15666-6 (PMC12354836; doi:10.1038/s41598-025-15666-6)
Supplement: Supplementary file 11 — Supplementary Information 11. [file 41598_2025_15666_MOESM11_ESM.xlsx]

## Sheet: Tabelle1
Supplementary Table S9.Primer list
Primer name	Sequence (5´- to -3´)
RG1798	CTTCTATATccatAAGCTTGTCATCATCGTCCTTG
RG1799	tgaGGATCCACCGGATCTAGATAAC
RG1800	ttATGGATATAGAAGATGAAGAAAACATGAGTTCC
RG1801	TCCGGTGGATCCTCAGGGCGTGAGTGAGAACTG
RG1802	ttATGGATATAGAAGatGACTCCTTCAGTTCCAGC
RG1820	cctgctcgagCTAaaGCTTGTCATCATCGTCCTTG
RG1821	TTTagctCGAGCAGGACCAGTTCTCACTCAC
RG1464	TGCTGCTAAAGCCCTTTTTAC
RG1465	GGCATCAGTTAAACCCACAAG
RG1462	GCACATGGAAAGATGCCTG
RG1475	TCTTCAGCTGCCAGGTTTACTGAATCC
RG1810	5'-FAM-CGAACAGCACACTATCAGAGCTAAACAG-3'BHQ1
RG622	agagag AAGCTT atggccgaggcgtcgccgcatccc
RG623	agaga GGATCC tcacgagttgcttgtggcgttctcgttg
RG1841	CTCCGAGATATTATTgCTGCATGGCAGTC
RG1842	CATGCAGCAATAATATCTCGGAGATCCTTG
RG2267	atgaatccgcggcaggggtattc
RG2268	GATGACAAGCttATGaatccgcggcaggggtattc
RG2269	atggccgagatcaaggagaaaatctg
RG2270	GATGACAAGCttATGgccgagatcaaggagaaaat
